# Supplementary material for: The effects of phylogeny, body size, and locomotor behavior on the three-dimensional shape of the pelvis in extant carnivorans
Source: PeerJ. 2020 Feb 20;8:e8574. doi: 10.7717/peerj.8574 (PMC7036272; doi:10.7717/peerj.8574)
Supplement: Data S1 [file peerj-08-8574-s001.zip]

Archive with 57 entries (57 files):
- Individual landmark files for import into R/LACM_171 Panthera.txt
- Individual landmark files for import into R/LACM_30317 Herpestes.txt
- Individual landmark files for import into R/LACM_30553 Lynx.txt
- Individual landmark files for import into R/LACM_30732 Paradoxurus.txt
- Individual landmark files for import into R/LACM_30760 Galerella.txt
- Individual landmark files for import into R/LACM_31011 Urocyon.txt
- Individual landmark files for import into R/LACM_31089 Lynx.txt
- Individual landmark files for import into R/LACM_31149 Urocyon.txt
- Individual landmark files for import into R/LACM_31150 Urocyon.txt
- Individual landmark files for import into R/LACM_31227 Procyon.txt
- Individual landmark files for import into R/LACM_31306 Eira.txt
- Individual landmark files for import into R/LACM_31665 Lynx.txt
- Individual landmark files for import into R/LACM_33373 Ailurus.txt
- Individual landmark files for import into R/LACM_41792 Otocyon.txt
- Individual landmark files for import into R/LACM_439 Mephitis.txt
- Individual landmark files for import into R/LACM_45015 Urocyon.txt
- Individual landmark files for import into R/LACM_51573 Panthera.txt
- Individual landmark files for import into R/LACM_52204 Procyon.txt
- Individual landmark files for import into R/LACM_52206 Ailurus.txt
- Individual landmark files for import into R/LACM_52216 Urocyon.txt
- Individual landmark files for import into R/LACM_52243 Mephitis.txt
- Individual landmark files for import into R/LACM_52276 Canis.txt
- Individual landmark files for import into R/LACM_52278 Canis.txt
- Individual landmark files for import into R/LACM_52600 Puma.txt
- Individual landmark files for import into R/LACM_53740 Nandinia.txt
- Individual landmark files for import into R/LACM_53753 Atilax.txt
- Individual landmark files for import into R/LACM_53754 Atilax.txt
- Individual landmark files for import into R/LACM_54170 Vulpes.txt
- Individual landmark files for import into R/LACM_54171 Vulpes.txt
- Individual landmark files for import into R/LACM_54239 Panthera.txt
- Individual landmark files for import into R/LACM_54527 Procyon.txt
- Individual landmark files for import into R/LACM_56692 Cynictis.txt
- Individual landmark files for import into R/LACM_56696 Felis.txt
- Individual landmark files for import into R/LACM_56719 Mungos.txt
- Individual landmark files for import into R/LACM_59634 Cynictis.txt
- Individual landmark files for import into R/LACM_59639 Herpestes.txt
- Individual landmark files for import into R/LACM_648 Panthera.txt
- Individual landmark files for import into R/LACM_71345 Otocyon.txt
- Individual landmark files for import into R/LACM_72506 Acinonyx.txt
- Individual landmark files for import into R/LACM_74122 Nyctereutes.txt
- Individual landmark files for import into R/LACM_74124 Arctictis.txt
- Individual landmark files for import into R/LACM_74998 Urocyon.txt
- Individual landmark files for import into R/LACM_74999 Urocyon.txt
- Individual landmark files for import into R/LACM_85440 Puma.txt
- Individual landmark files for import into R/LACM_86009 Ursus.txt
- Individual landmark files for import into R/LACM_88906 Ursus.txt
- Individual landmark files for import into R/LACM_90728 Otocolobus.txt
- Individual landmark files for import into R/LACM_90776 Lynx.txt
- Individual landmark files for import into R/LACM_90777 Lynx.txt
- Individual landmark files for import into R/LACM_90780 Prionailurus.txt
- Individual landmark files for import into R/LACM_90836 Leptailurus.txt
- Individual landmark files for import into R/LACM_90841 Proteles.txt
- Individual landmark files for import into R/LACM_90842 Proteles.txt
- Individual landmark files for import into R/LACM_90843 Proteles.txt
- Individual landmark files for import into R/LACM_90849 Arctictis.txt
- Individual landmark files for import into R/LACM_91348 Melursus.txt
- Individual landmark files for import into R/read.multi.morphologika.R
