# Supplementary material for: The effects of phylogeny, body size, and locomotor behavior on the three-dimensional shape of the pelvis in extant carnivorans
Source: PeerJ. 2020 Feb 20;8:e8574. doi: 10.7717/peerj.8574 (PMC7036272; doi:10.7717/peerj.8574)
Supplement: Data S1 [file peerj-08-8574-s001.zip › Individual landmark files for import into R/LACM_171 Panthera.txt]

[individuals]
1
[dimensions]
3
[landmarks]
171
[rawpoints]
'#1
1.394042e+02 -1.152010e+02 -7.746901e+01
3.183422e+01 -1.135366e+02 -5.827584e+01
5.257723e+01 -1.168729e+02 -5.382510e+01
1.243519e+02 -1.698598e+02 -4.594390e+01
5.592889e+01 -1.565255e+02 -3.068969e+01
4.596135e+01 -1.578422e+02 -4.299080e+01
-2.910567e+01 -1.685215e+02 -3.019946e+01
-9.955887e+01 -1.698043e+02 -5.757760e+01
1.488536e+01 -1.208298e+02 -5.386426e+01
-2.618542e+01 -1.354777e+02 -4.914470e+01
-4.900889e+00 -1.313994e+02 -2.566608e+01
-1.172959e+02 -1.589742e+02 -4.075764e+01
-8.747269e+00 -7.243198e+01 4.683670e-01
-9.893934e+01 -1.203965e+02 6.749657e+00
6.788432e+01 -1.215249e+02 -3.996285e+01
3.308572e+01 -1.033394e+02 -3.754884e+01
5.205714e+01 -1.159092e+02 -4.030135e+01
2.597345e+01 -9.915306e+01 -3.634404e+01
-1.670092e+01 -9.648322e+01 -2.038436e+01
-7.811282e+01 -1.335192e+02 -1.493621e+01
-5.007668e+01 -1.335932e+02 -3.054855e+01
-6.131346e+01 -1.058601e+02 9.549480e-01
1.031574e+00 -1.104865e+02 -4.165719e+01
-2.332973e+01 -1.286986e+02 -4.169162e+01
1.393376e+02 -1.151735e+02 -7.740173e+01
1.424806e+02 -1.164368e+02 -7.871146e+01
1.454793e+02 -1.183546e+02 -7.943254e+01
1.482279e+02 -1.207227e+02 -7.959323e+01
1.506359e+02 -1.234273e+02 -7.931786e+01
1.531565e+02 -1.260419e+02 -7.933682e+01
1.552801e+02 -1.289509e+02 -7.887057e+01
1.569829e+02 -1.333403e+02 -7.681893e+01
1.579892e+02 -1.375984e+02 -7.412955e+01
1.577354e+02 -1.415227e+02 -7.082635e+01
1.570528e+02 -1.453688e+02 -6.749131e+01
1.549915e+02 -1.486879e+02 -6.415843e+01
1.529574e+02 -1.523216e+02 -6.115261e+01
1.502037e+02 -1.570211e+02 -5.776950e+01
1.461201e+02 -1.608687e+02 -5.466402e+01
1.414737e+02 -1.642638e+02 -5.183537e+01
1.363427e+02 -1.671569e+02 -4.930159e+01
1.306833e+02 -1.693080e+02 -4.718945e+01
1.244270e+02 -1.698334e+02 -4.588644e+01
6.796581e+01 -1.215850e+02 -3.996509e+01
6.155622e+01 -1.197864e+02 -4.057887e+01
5.526406e+01 -1.175329e+02 -4.042053e+01
4.913311e+01 -1.148845e+02 -4.011504e+01
4.325895e+01 -1.117275e+02 -3.964651e+01
4.021331e+01 -1.088723e+02 -3.909447e+01
3.762142e+01 -1.055841e+02 -3.864373e+01
3.433216e+01 -1.029585e+02 -3.878895e+01
3.104820e+01 -1.005042e+02 -3.782773e+01
2.442555e+01 -9.861604e+01 -3.616302e+01
1.783753e+01 -9.717844e+01 -3.398948e+01
1.124926e+01 -9.613873e+01 -3.160136e+01
5.322942e+00 -9.426915e+01 -2.819902e+01
-1.153265e+00 -9.003882e+01 -2.175147e+01
-6.286596e+00 -8.531307e+01 -1.448982e+01
-9.389003e+00 -7.969706e+01 -6.728094e+00
-8.692600e+00 -7.250222e+01 2.835820e-01
5.584376e+01 -1.566033e+02 -3.081515e+01
5.157077e+01 -1.533529e+02 -3.679998e+01
4.355199e+01 -1.536474e+02 -3.729713e+01
3.554997e+01 -1.544071e+02 -3.746501e+01
2.648662e+01 -1.549592e+02 -3.657681e+01
1.766184e+01 -1.559653e+02 -3.449154e+01
8.845106e+00 -1.575608e+02 -3.277142e+01
-3.935388e+00 -1.604752e+02 -3.154926e+01
-1.680828e+01 -1.631601e+02 -3.090509e+01
-2.877611e+01 -1.686061e+02 -3.023852e+01
-3.223123e+01 -1.643631e+02 -3.174887e+01
-3.773859e+01 -1.642339e+02 -3.311809e+01
-4.319469e+01 -1.648679e+02 -3.454979e+01
-5.439713e+01 -1.662998e+02 -3.655882e+01
-6.564622e+01 -1.669580e+02 -3.870584e+01
-7.658504e+01 -1.674285e+02 -4.212652e+01
-8.495459e+01 -1.682643e+02 -4.615028e+01
-9.259751e+01 -1.695740e+02 -5.132800e+01
-9.959098e+01 -1.698627e+02 -5.748797e+01
9.668660e-01 -1.104633e+02 -4.164080e+01
5.717224e+00 -1.119972e+02 -4.496944e+01
9.620759e+00 -1.146577e+02 -4.866806e+01
1.297810e+01 -1.182258e+02 -5.213132e+01
1.514974e+01 -1.233509e+02 -5.437039e+01
1.478550e+01 -1.305774e+02 -5.539544e+01
1.222244e+01 -1.372969e+02 -5.669078e+01
8.522947e+00 -1.435695e+02 -5.608217e+01
3.232726e+00 -1.484150e+02 -5.469157e+01
-3.344108e+00 -1.497589e+02 -5.423765e+01
-9.967742e+00 -1.487168e+02 -5.368147e+01
-1.616180e+01 -1.461626e+02 -5.306408e+01
-2.138373e+01 -1.420103e+02 -5.219416e+01
-2.341932e+01 -1.385890e+02 -5.032253e+01
-2.424156e+01 -1.352020e+02 -4.763840e+01
-2.403302e+01 -1.318552e+02 -4.479097e+01
-2.335221e+01 -1.287332e+02 -4.176735e+01
1.047671e+00 -1.105953e+02 -4.144961e+01
-4.464707e-01 -1.114982e+02 -3.903222e+01
-1.544217e+00 -1.127022e+02 -3.653510e+01
-2.064958e+00 -1.142020e+02 -3.401109e+01
-8.361030e-01 -1.160228e+02 -3.199484e+01
4.095131e+00 -1.218364e+02 -3.142509e+01
7.527443e+00 -1.286590e+02 -3.175863e+01
7.828282e+00 -1.360747e+02 -3.359055e+01
4.241182e+00 -1.425057e+02 -3.564341e+01
-1.957379e+00 -1.447918e+02 -3.454737e+01
-8.062251e+00 -1.427754e+02 -3.267024e+01
-1.308759e+01 -1.383635e+02 -3.230590e+01
-1.762637e+01 -1.335267e+02 -3.323168e+01
-1.942546e+01 -1.317781e+02 -3.468415e+01
-2.093139e+01 -1.303648e+02 -3.671867e+01
-2.216891e+01 -1.292962e+02 -3.911254e+01
-2.333641e+01 -1.286210e+02 -4.167873e+01
-9.952849e+01 -1.699358e+02 -5.740232e+01
-1.035403e+02 -1.696616e+02 -5.581520e+01
-1.068633e+02 -1.683120e+02 -5.340071e+01
-1.097659e+02 -1.666850e+02 -5.064088e+01
-1.122030e+02 -1.648296e+02 -4.758989e+01
-1.142319e+02 -1.628943e+02 -4.429921e+01
-1.159210e+02 -1.609942e+02 -4.080254e+01
-1.176071e+02 -1.591653e+02 -3.669793e+01
-1.169367e+02 -1.567133e+02 -3.262628e+01
-1.161206e+02 -1.544366e+02 -2.848031e+01
-1.154710e+02 -1.522083e+02 -2.427904e+01
-1.146332e+02 -1.497679e+02 -2.023177e+01
-1.134395e+02 -1.469651e+02 -1.652261e+01
-1.119414e+02 -1.427290e+02 -1.170297e+01
-1.102414e+02 -1.382797e+02 -7.150820e+00
-1.086735e+02 -1.336575e+02 -2.724792e+00
-1.073071e+02 -1.288843e+02 1.606730e+00
-1.036064e+02 -1.243717e+02 4.664250e+00
-9.886193e+01 -1.203148e+02 6.773648e+00
1.394786e+02 -1.152382e+02 -7.755367e+01
1.303499e+02 -1.149854e+02 -7.481082e+01
1.211141e+02 -1.136061e+02 -7.288149e+01
1.120390e+02 -1.135934e+02 -6.995426e+01
1.032214e+02 -1.146106e+02 -6.647135e+01
9.522397e+01 -1.150809e+02 -6.343624e+01
8.732032e+01 -1.156923e+02 -6.018804e+01
7.919048e+01 -1.154554e+02 -5.749708e+01
7.129037e+01 -1.171407e+02 -5.464397e+01
6.530741e+01 -1.173555e+02 -5.368787e+01
5.925415e+01 -1.173442e+02 -5.334843e+01
5.322251e+01 -1.167702e+02 -5.356344e+01
4.726065e+01 -1.159341e+02 -5.427972e+01
3.908445e+01 -1.147955e+02 -5.728808e+01
3.056266e+01 -1.157356e+02 -5.921080e+01
2.224574e+01 -1.180415e+02 -5.756282e+01
1.479067e+01 -1.208167e+02 -5.383216e+01
-1.672432e+01 -9.645358e+01 -2.044973e+01
-1.634213e+01 -1.024095e+02 -2.543219e+01
-1.910579e+01 -1.088274e+02 -2.884153e+01
-2.455807e+01 -1.141647e+02 -3.033500e+01
-3.029341e+01 -1.189007e+02 -3.063420e+01
-3.599131e+01 -1.236890e+02 -3.049467e+01
-4.175603e+01 -1.283987e+02 -3.051973e+01
-5.033987e+01 -1.336890e+02 -3.063157e+01
-5.959992e+01 -1.375714e+02 -2.970422e+01
-6.889069e+01 -1.383910e+02 -2.587145e+01
-7.702826e+01 -1.367699e+02 -1.995132e+01
-7.957738e+01 -1.304309e+02 -1.238674e+01
-7.749741e+01 -1.223316e+02 -6.557556e+00
-7.270147e+01 -1.151329e+02 -1.992346e+00
-6.588988e+01 -1.088771e+02 1.189737e+00
-5.731551e+01 -1.043435e+02 -7.062500e-02
-4.931886e+01 -1.004677e+02 -2.670350e+00
-4.127772e+01 -9.653999e+01 -5.045357e+00
-3.292823e+01 -9.356823e+01 -7.725254e+00
-2.676653e+01 -9.293302e+01 -1.104327e+01
-2.136071e+01 -9.397197e+01 -1.541121e+01
-1.675197e+01 -9.635945e+01 -2.014819e+01
