# Supplementary material for: The effects of phylogeny, body size, and locomotor behavior on the three-dimensional shape of the pelvis in extant carnivorans
Source: PeerJ. 2020 Feb 20;8:e8574. doi: 10.7717/peerj.8574 (PMC7036272; doi:10.7717/peerj.8574)
Supplement: Data S1 [file peerj-08-8574-s001.zip › Individual landmark files for import into R/LACM_30317 Herpestes.txt]

[individuals]
1
[dimensions]
3
[landmarks]
171
[rawpoints]
'#1
2.073784e+01 -6.425990e+01 -7.862272e+00
8.716702e+00 -6.594600e+01 1.445932e+01
1.105071e+01 -6.697440e+01 1.034434e+01
1.121667e+01 -7.525591e+01 -1.194555e+01
6.592992e+00 -7.448225e+01 3.389847e+00
4.864072e+00 -7.168219e+01 8.068886e+00
-1.028602e+01 -7.199286e+01 2.495800e+01
-2.050364e+01 -6.931544e+01 3.317744e+01
5.631672e+00 -6.512891e+01 1.945832e+01
-2.207005e+00 -6.596872e+01 2.467122e+01
1.804279e+00 -7.061227e+01 2.215281e+01
-1.999202e+01 -6.959853e+01 3.689520e+01
1.058441e+01 -7.952353e+01 3.831296e+01
6.334162e+00 -8.024536e+01 4.254681e+01
1.456230e+01 -7.061528e+01 3.933510e+00
9.069959e+00 -6.905922e+01 2.148063e+01
1.162168e+01 -6.924017e+01 1.081350e+01
8.798250e+00 -6.966425e+01 2.527742e+01
3.260263e+00 -7.006783e+01 2.787462e+01
-4.592180e+00 -7.665739e+01 4.303311e+01
-7.931963e+00 -7.162002e+01 3.439555e+01
4.062865e+00 -7.631214e+01 3.932725e+01
5.244515e+00 -6.670517e+01 2.382825e+01
-9.464730e-01 -6.653922e+01 2.536208e+01
2.074565e+01 -6.427545e+01 -7.855933e+00
2.070737e+01 -6.421098e+01 -8.790063e+00
2.045006e+01 -6.435736e+01 -9.679271e+00
2.009878e+01 -6.464213e+01 -1.050011e+01
1.965917e+01 -6.508507e+01 -1.119929e+01
1.939408e+01 -6.530103e+01 -1.207189e+01
1.890338e+01 -6.584475e+01 -1.265657e+01
1.819611e+01 -6.668996e+01 -1.325444e+01
1.746982e+01 -6.761649e+01 -1.368598e+01
1.673448e+01 -6.858282e+01 -1.399828e+01
1.598056e+01 -6.955898e+01 -1.422354e+01
1.517271e+01 -7.049275e+01 -1.444175e+01
1.436690e+01 -7.145277e+01 -1.447306e+01
1.374428e+01 -7.217605e+01 -1.438031e+01
1.309960e+01 -7.286702e+01 -1.421797e+01
1.258181e+01 -7.354955e+01 -1.378732e+01
1.210311e+01 -7.418002e+01 -1.324626e+01
1.162467e+01 -7.475806e+01 -1.264930e+01
1.121402e+01 -7.525771e+01 -1.194141e+01
1.455497e+01 -7.061952e+01 3.965298e+00
1.344940e+01 -7.000725e+01 6.447715e+00
1.236634e+01 -6.944737e+01 8.952405e+00
1.140740e+01 -6.910302e+01 1.154494e+01
1.070482e+01 -6.905269e+01 1.423996e+01
1.037124e+01 -6.914217e+01 1.643099e+01
9.936290e+00 -6.909383e+01 1.860541e+01
9.310298e+00 -6.898992e+01 2.073077e+01
8.818380e+00 -6.915893e+01 2.288706e+01
8.799414e+00 -6.965935e+01 2.489657e+01
8.156981e+00 -6.997803e+01 2.683938e+01
7.799211e+00 -7.060342e+01 2.878096e+01
7.700416e+00 -7.155739e+01 3.061646e+01
7.913507e+00 -7.331219e+01 3.292894e+01
8.354181e+00 -7.527660e+01 3.503107e+01
9.528543e+00 -7.735296e+01 3.669903e+01
1.057696e+01 -7.954406e+01 3.830285e+01
6.583207e+00 -7.446394e+01 3.412245e+00
6.353828e+00 -7.298987e+01 5.629020e+00
5.358043e+00 -7.218269e+01 7.973482e+00
3.859582e+00 -7.193304e+01 1.017165e+01
7.333331e-01 -7.222557e+01 1.357162e+01
-2.570687e+00 -7.280871e+01 1.675974e+01
-5.765081e+00 -7.301071e+01 2.010267e+01
-7.421587e+00 -7.293396e+01 2.161916e+01
-8.817371e+00 -7.242729e+01 2.330570e+01
-1.029258e+01 -7.195670e+01 2.493426e+01
-1.033827e+01 -7.165297e+01 2.545721e+01
-1.036952e+01 -7.130213e+01 2.595091e+01
-1.055051e+01 -7.104095e+01 2.646748e+01
-1.177700e+01 -7.074837e+01 2.833316e+01
-1.337402e+01 -7.066277e+01 2.991837e+01
-1.517224e+01 -7.048277e+01 3.126175e+01
-1.685329e+01 -7.016304e+01 3.220224e+01
-1.863170e+01 -6.975497e+01 3.289754e+01
-2.051134e+01 -6.931220e+01 3.318673e+01
5.244953e+00 -6.670638e+01 2.382230e+01
5.770333e+00 -6.626635e+01 2.257915e+01
6.007999e+00 -6.586869e+01 2.123732e+01
5.817566e+00 -6.532600e+01 1.993953e+01
5.175508e+00 -6.494373e+01 1.873262e+01
3.971148e+00 -6.511256e+01 1.774651e+01
2.574500e+00 -6.551474e+01 1.716412e+01
1.060185e+00 -6.589218e+01 1.703802e+01
-4.152410e-01 -6.630589e+01 1.735957e+01
-1.527283e+00 -6.666607e+01 1.830056e+01
-2.252510e+00 -6.669334e+01 1.961402e+01
-2.724845e+00 -6.678796e+01 2.103525e+01
-2.813387e+00 -6.637811e+01 2.247612e+01
-2.541139e+00 -6.620137e+01 2.330736e+01
-2.098178e+00 -6.618824e+01 2.408195e+01
-1.556767e+00 -6.629141e+01 2.478380e+01
-9.436690e-01 -6.653842e+01 2.538334e+01
5.223624e+00 -6.673579e+01 2.382281e+01
4.917948e+00 -6.720589e+01 2.389028e+01
4.718277e+00 -6.772809e+01 2.381013e+01
4.541843e+00 -6.823312e+01 2.362900e+01
4.417497e+00 -6.869982e+01 2.333622e+01
4.119241e+00 -6.939516e+01 2.204369e+01
3.695336e+00 -6.973464e+01 2.064791e+01
2.754932e+00 -6.961562e+01 1.948837e+01
1.350903e+00 -6.936069e+01 1.903378e+01
-9.518392e-02 -6.964761e+01 1.982794e+01
-8.116879e-01 -6.961996e+01 2.134136e+01
-8.476933e-01 -6.924764e+01 2.297365e+01
-5.171430e-01 -6.858360e+01 2.447501e+01
-5.138376e-01 -6.813784e+01 2.486162e+01
-5.185082e-01 -6.760530e+01 2.511569e+01
-6.261331e-01 -6.705817e+01 2.530866e+01
-9.323290e-01 -6.655537e+01 2.534877e+01
-2.049110e+01 -6.934969e+01 3.317263e+01
-1.941097e+01 -7.089580e+01 3.558857e+01
-1.756162e+01 -7.163347e+01 3.791850e+01
-1.568812e+01 -7.260374e+01 4.014165e+01
-1.332960e+01 -7.354809e+01 4.185616e+01
-1.079403e+01 -7.461528e+01 4.320736e+01
-8.248453e+00 -7.575446e+01 4.447861e+01
-6.737962e+00 -7.653885e+01 4.540071e+01
-5.081029e+00 -7.739644e+01 4.591709e+01
-3.316856e+00 -7.819321e+01 4.593764e+01
-1.539597e+00 -7.866084e+01 4.532936e+01
2.749268e-01 -7.907928e+01 4.480029e+01
2.109900e+00 -7.960252e+01 4.447402e+01
2.886959e+00 -7.974130e+01 4.430633e+01
3.641179e+00 -7.970966e+01 4.402092e+01
4.382821e+00 -7.964722e+01 4.370897e+01
5.108260e+00 -7.965144e+01 4.335531e+01
5.808917e+00 -7.988530e+01 4.303036e+01
6.344047e+00 -8.024698e+01 4.254655e+01
2.071917e+01 -6.424172e+01 -7.838710e+00
2.028492e+01 -6.511375e+01 -6.192115e+00
1.981424e+01 -6.585775e+01 -4.493559e+00
1.928901e+01 -6.645294e+01 -2.752844e+00
1.862299e+01 -6.691709e+01 -1.020441e+00
1.786917e+01 -6.714698e+01 4.916111e-01
1.693932e+01 -6.723615e+01 1.918091e+00
1.590186e+01 -6.729877e+01 3.269737e+00
1.487662e+01 -6.736340e+01 4.630739e+00
1.374599e+01 -6.732883e+01 6.308574e+00
1.262515e+01 -6.720190e+01 7.988580e+00
1.150243e+01 -6.704721e+01 9.664961e+00
1.041561e+01 -6.682207e+01 1.135696e+01
9.240547e+00 -6.633818e+01 1.336808e+01
8.047787e+00 -6.589719e+01 1.537865e+01
6.838505e+00 -6.551973e+01 1.739235e+01
5.640920e+00 -6.512141e+01 1.940886e+01
3.233647e+00 -7.004935e+01 2.786889e+01
6.824822e-01 -6.994877e+01 2.798097e+01
-1.704740e+00 -7.014369e+01 2.887246e+01
-3.923611e+00 -7.043437e+01 3.010657e+01
-6.287599e+00 -7.087705e+01 3.213108e+01
-8.080156e+00 -7.155833e+01 3.462219e+01
-8.975374e+00 -7.265788e+01 3.742795e+01
-8.891763e+00 -7.376395e+01 3.941943e+01
-7.674101e+00 -7.494555e+01 4.094174e+01
-6.081481e+00 -7.597932e+01 4.220328e+01
-4.708445e+00 -7.659894e+01 4.297480e+01
-3.118143e+00 -7.700838e+01 4.338419e+01
-1.452488e+00 -7.730787e+01 4.337066e+01
7.318237e-01 -7.704453e+01 4.206940e+01
2.757800e+00 -7.671177e+01 4.054666e+01
4.359734e+00 -7.607301e+01 3.866002e+01
5.265460e+00 -7.529643e+01 3.672079e+01
5.212795e+00 -7.424744e+01 3.470063e+01
4.779231e+00 -7.304202e+01 3.281834e+01
4.351377e+00 -7.196656e+01 3.117118e+01
4.116633e+00 -7.111716e+01 2.936116e+01
3.264235e+00 -7.005378e+01 2.787951e+01
