# Supplementary material for: The effects of phylogeny, body size, and locomotor behavior on the three-dimensional shape of the pelvis in extant carnivorans
Source: PeerJ. 2020 Feb 20;8:e8574. doi: 10.7717/peerj.8574 (PMC7036272; doi:10.7717/peerj.8574)
Supplement: Data S1 [file peerj-08-8574-s001.zip › Individual landmark files for import into R/LACM_30553 Lynx.txt]

[individuals]
1
[dimensions]
3
[landmarks]
171
[rawpoints]
'#1
-1.759194e+01 -2.573986e+01 -6.296756e+01
-1.576099e+01 -6.455086e+01 -4.079707e+01
-1.365886e+01 -5.400040e+01 -4.689700e+01
-9.473484e+00 -3.532567e+01 -8.051155e+01
-2.006356e+00 -5.975728e+01 -6.249016e+01
-8.143995e+00 -6.494166e+01 -5.779668e+01
-7.262145e+00 -9.404050e+01 -4.650090e+01
-1.560992e+01 -1.207512e+02 -3.526069e+01
-1.746309e+01 -6.905035e+01 -3.620847e+01
-1.610217e+01 -8.631107e+01 -3.438935e+01
-7.487171e+00 -7.815173e+01 -3.542070e+01
-1.418529e+01 -1.270935e+02 -2.683248e+01
8.256565e+00 -6.740324e+01 -1.750551e+01
9.227709e+00 -1.114287e+02 -1.442035e+01
-6.417558e+00 -5.181285e+01 -5.022503e+01
-6.972388e+00 -5.953649e+01 -3.705876e+01
-7.413499e+00 -5.425649e+01 -4.641128e+01
-6.661858e+00 -6.133405e+01 -3.309050e+01
-3.852800e+00 -7.609296e+01 -2.374178e+01
-1.947018e+00 -1.052771e+02 -2.349098e+01
-7.351400e+00 -9.277035e+01 -2.944224e+01
5.459492e+00 -9.262917e+01 -1.686754e+01
-1.116974e+01 -7.445068e+01 -3.025792e+01
-1.450328e+01 -8.466660e+01 -3.230084e+01
-1.756498e+01 -2.567254e+01 -6.300860e+01
-1.806783e+01 -2.458375e+01 -6.411614e+01
-1.854294e+01 -2.343610e+01 -6.517543e+01
-1.888741e+01 -2.255904e+01 -6.650855e+01
-1.915178e+01 -2.174901e+01 -6.790103e+01
-1.927896e+01 -2.124569e+01 -6.944872e+01
-1.923203e+01 -2.112059e+01 -7.107563e+01
-1.898774e+01 -2.135285e+01 -7.266431e+01
-1.860318e+01 -2.163318e+01 -7.421710e+01
-1.810909e+01 -2.213021e+01 -7.568226e+01
-1.751482e+01 -2.284643e+01 -7.701313e+01
-1.681286e+01 -2.380179e+01 -7.812313e+01
-1.606637e+01 -2.482678e+01 -7.913789e+01
-1.497654e+01 -2.645065e+01 -8.001930e+01
-1.385599e+01 -2.816674e+01 -8.065247e+01
-1.271536e+01 -2.994832e+01 -8.100864e+01
-1.155149e+01 -3.171865e+01 -8.134410e+01
-1.042473e+01 -3.353947e+01 -8.121503e+01
-9.494200e+00 -3.534240e+01 -8.051864e+01
-6.449244e+00 -5.173747e+01 -5.023933e+01
-6.940237e+00 -5.316920e+01 -4.820200e+01
-7.337791e+00 -5.455287e+01 -4.611194e+01
-7.549162e+00 -5.583894e+01 -4.393404e+01
-7.847416e+00 -5.719960e+01 -4.181245e+01
-7.922773e+00 -5.809599e+01 -4.008133e+01
-7.758821e+00 -5.878423e+01 -3.826324e+01
-7.293372e+00 -5.936316e+01 -3.645926e+01
-6.731936e+00 -6.017382e+01 -3.477588e+01
-6.041516e+00 -6.199995e+01 -3.258993e+01
-4.989154e+00 -6.362594e+01 -3.039020e+01
-4.070752e+00 -6.556338e+01 -2.839195e+01
-2.751396e+00 -6.735181e+01 -2.648134e+01
-3.354404e-01 -6.874941e+01 -2.404532e+01
2.430423e+00 -6.925263e+01 -2.163262e+01
5.342131e+00 -6.861688e+01 -1.943220e+01
8.291768e+00 -6.741895e+01 -1.753774e+01
-1.981962e+00 -5.975387e+01 -6.246051e+01
-4.513700e+00 -6.103188e+01 -5.957456e+01
-6.109640e+00 -6.378182e+01 -5.707230e+01
-6.998399e+00 -6.707817e+01 -5.490086e+01
-7.263064e+00 -7.210457e+01 -5.224842e+01
-6.576620e+00 -7.740297e+01 -5.029249e+01
-5.964948e+00 -8.291090e+01 -4.900436e+01
-6.129910e+00 -8.667497e+01 -4.818207e+01
-6.785233e+00 -9.029895e+01 -4.703810e+01
-7.261985e+00 -9.408308e+01 -4.646762e+01
-8.033980e+00 -9.446161e+01 -4.495229e+01
-8.791711e+00 -9.529890e+01 -4.362566e+01
-9.375160e+00 -9.666287e+01 -4.271211e+01
-1.010500e+01 -1.011837e+02 -4.095413e+01
-1.062488e+01 -1.057464e+02 -3.923025e+01
-1.147023e+01 -1.102787e+02 -3.755540e+01
-1.252522e+01 -1.137877e+02 -3.634700e+01
-1.388485e+01 -1.173161e+02 -3.558134e+01
-1.561835e+01 -1.207480e+02 -3.526061e+01
-1.114378e+01 -7.447540e+01 -3.026370e+01
-1.245983e+01 -7.229702e+01 -3.110193e+01
-1.414521e+01 -7.065512e+01 -3.238372e+01
-1.598666e+01 -6.958631e+01 -3.401043e+01
-1.741406e+01 -6.924075e+01 -3.625150e+01
-1.769531e+01 -7.017982e+01 -3.904045e+01
-1.758891e+01 -7.209758e+01 -4.128779e+01
-1.733746e+01 -7.455025e+01 -4.291887e+01
-1.708354e+01 -7.734065e+01 -4.386186e+01
-1.691570e+01 -7.983080e+01 -4.364559e+01
-1.683068e+01 -8.207217e+01 -4.252977e+01
-1.669278e+01 -8.398901e+01 -4.092271e+01
-1.658386e+01 -8.538870e+01 -3.884787e+01
-1.635460e+01 -8.574586e+01 -3.712223e+01
-1.587710e+01 -8.563280e+01 -3.541420e+01
-1.528045e+01 -8.517738e+01 -3.380340e+01
-1.446811e+01 -8.463868e+01 -3.231737e+01
-1.110517e+01 -7.448911e+01 -3.029913e+01
-1.027654e+01 -7.426248e+01 -3.140766e+01
-9.542554e+00 -7.414354e+01 -3.259668e+01
-8.872434e+00 -7.394193e+01 -3.381200e+01
-8.429564e+00 -7.352192e+01 -3.507462e+01
-8.671876e+00 -7.284196e+01 -3.695086e+01
-9.299171e+00 -7.323371e+01 -3.882010e+01
-1.011498e+01 -7.390755e+01 -4.052938e+01
-1.092582e+01 -7.543412e+01 -4.155559e+01
-1.044700e+01 -7.816835e+01 -4.181101e+01
-9.584600e+00 -8.035951e+01 -4.031902e+01
-9.174986e+00 -8.141718e+01 -3.777256e+01
-9.522276e+00 -8.216234e+01 -3.510890e+01
-1.045148e+01 -8.276416e+01 -3.394990e+01
-1.171635e+01 -8.331130e+01 -3.313142e+01
-1.308921e+01 -8.394432e+01 -3.259884e+01
-1.449025e+01 -8.465897e+01 -3.228984e+01
-1.554238e+01 -1.207558e+02 -3.526812e+01
-1.482182e+01 -1.226500e+02 -3.347577e+01
-1.407238e+01 -1.243412e+02 -3.150142e+01
-1.323635e+01 -1.258602e+02 -2.942458e+01
-1.224162e+01 -1.269985e+02 -2.718114e+01
-1.067670e+01 -1.262313e+02 -2.511166e+01
-8.880831e+00 -1.252254e+02 -2.335599e+01
-7.189562e+00 -1.247121e+02 -2.191803e+01
-5.369045e+00 -1.240482e+02 -2.071951e+01
-3.394111e+00 -1.235578e+02 -1.969418e+01
-1.640298e+00 -1.222547e+02 -1.904716e+01
-1.396816e-01 -1.206414e+02 -1.846661e+01
1.368286e+00 -1.190950e+02 -1.774117e+01
2.767475e+00 -1.179402e+02 -1.705875e+01
4.238614e+00 -1.168552e+02 -1.641406e+01
5.770360e+00 -1.158514e+02 -1.577914e+01
6.931420e+00 -1.143839e+02 -1.527398e+01
8.311782e+00 -1.131434e+02 -1.471468e+01
9.235916e+00 -1.114600e+02 -1.445193e+01
-1.762263e+01 -2.575352e+01 -6.296878e+01
-1.710844e+01 -2.917758e+01 -6.063388e+01
-1.652555e+01 -3.231993e+01 -5.794564e+01
-1.634071e+01 -3.536580e+01 -5.509451e+01
-1.639596e+01 -3.871570e+01 -5.260130e+01
-1.552695e+01 -4.094696e+01 -5.173233e+01
-1.448467e+01 -4.323608e+01 -5.132878e+01
-1.416458e+01 -4.566017e+01 -5.061407e+01
-1.375387e+01 -4.802032e+01 -4.974789e+01
-1.343681e+01 -5.127475e+01 -4.808926e+01
-1.353929e+01 -5.437001e+01 -4.612706e+01
-1.438185e+01 -5.723803e+01 -4.400391e+01
-1.448568e+01 -6.035005e+01 -4.206824e+01
-1.520784e+01 -6.255718e+01 -4.059180e+01
-1.547016e+01 -6.487964e+01 -3.913922e+01
-1.654918e+01 -6.694235e+01 -3.767133e+01
-1.746338e+01 -6.909184e+01 -3.621656e+01
-3.894397e+00 -7.605733e+01 -2.368001e+01
-6.142276e+00 -7.740945e+01 -2.616048e+01
-7.325973e+00 -8.068173e+01 -2.712267e+01
-7.766691e+00 -8.419385e+01 -2.783317e+01
-7.819591e+00 -8.859461e+01 -2.860944e+01
-7.510579e+00 -9.301732e+01 -2.917261e+01
-6.244218e+00 -9.725197e+01 -2.851185e+01
-5.870008e+00 -1.002073e+02 -2.809264e+01
-5.163894e+00 -1.029397e+02 -2.705052e+01
-3.673354e+00 -1.048736e+02 -2.529319e+01
-1.503355e+00 -1.053622e+02 -2.301525e+01
7.764630e-01 -1.045453e+02 -2.094846e+01
2.050535e+00 -1.020873e+02 -1.937630e+01
3.254016e+00 -9.983365e+01 -1.805936e+01
4.326466e+00 -9.733022e+01 -1.714010e+01
5.709753e+00 -9.489843e+01 -1.648060e+01
5.609871e+00 -9.066006e+01 -1.717063e+01
5.063024e+00 -8.658728e+01 -1.842108e+01
3.848730e+00 -8.263803e+01 -1.959532e+01
1.674228e+00 -8.003711e+01 -2.113672e+01
-6.935314e-01 -7.737590e+01 -2.222344e+01
-3.862042e+00 -7.605119e+01 -2.366382e+01
