# Supplementary material for: The effects of phylogeny, body size, and locomotor behavior on the three-dimensional shape of the pelvis in extant carnivorans
Source: PeerJ. 2020 Feb 20;8:e8574. doi: 10.7717/peerj.8574 (PMC7036272; doi:10.7717/peerj.8574)
Supplement: Data S1 [file peerj-08-8574-s001.zip › Individual landmark files for import into R/LACM_30732 Paradoxurus.txt]

[individuals]
1
[dimensions]
3
[landmarks]
171
[rawpoints]
'#1
2.978985e+01 -1.457956e+01 -7.370367e+00
3.283127e+01 -4.914376e+01 -3.517876e+00
3.280128e+01 -4.239389e+01 -2.670148e+00
3.645726e+01 -1.861594e+01 1.065906e+01
3.450853e+01 -3.549686e+01 8.959720e+00
3.653929e+01 -4.215111e+01 6.030087e+00
3.838394e+01 -6.984064e+01 1.044328e+01
3.908439e+01 -8.580528e+01 7.887468e+00
3.301685e+01 -5.455573e+01 -2.667027e+00
3.394826e+01 -6.574338e+01 3.127459e+00
3.040076e+01 -5.893239e+01 5.413162e+00
3.106068e+01 -9.058803e+01 6.697235e+00
1.588924e+00 -6.730810e+01 1.941038e+00
4.964323e+00 -8.304449e+01 6.489779e+00
2.768707e+01 -3.544913e+01 -1.648835e+00
2.275541e+01 -5.478653e+01 -2.281654e+00
2.700421e+01 -4.212663e+01 -1.707453e+00
1.961265e+01 -5.752637e+01 -3.740849e+00
2.558362e+01 -6.168649e+01 1.270798e+00
1.152310e+01 -8.209540e+01 4.778243e+00
2.965767e+01 -7.559781e+01 6.586884e+00
1.018920e+01 -7.793452e+01 3.225516e+00
2.818418e+01 -5.905325e+01 -2.896900e-02
3.225640e+01 -6.515549e+01 2.668905e+00
2.980178e+01 -1.460385e+01 -7.383953e+00
2.970364e+01 -1.351900e+01 -7.022923e+00
2.968733e+01 -1.248620e+01 -6.522982e+00
2.963740e+01 -1.143882e+01 -6.056747e+00
2.960044e+01 -1.042652e+01 -5.517453e+00
2.969872e+01 -9.589518e+00 -4.738576e+00
2.999347e+01 -9.121367e+00 -3.733251e+00
3.052072e+01 -8.717662e+00 -2.153475e+00
3.106394e+01 -8.421950e+00 -5.553102e-01
3.166055e+01 -8.383047e+00 1.050748e+00
3.220240e+01 -8.629360e+00 2.657756e+00
3.286484e+01 -8.654480e+00 4.238013e+00
3.356827e+01 -9.133747e+00 5.725339e+00
3.432703e+01 -1.018981e+01 7.128794e+00
3.500251e+01 -1.147066e+01 8.379391e+00
3.524651e+01 -1.326860e+01 8.986639e+00
3.571868e+01 -1.498152e+01 9.696457e+00
3.612812e+01 -1.676934e+01 1.024145e+01
3.648855e+01 -1.860310e+01 1.065169e+01
2.768597e+01 -3.546187e+01 -1.652461e+00
2.755370e+01 -3.844357e+01 -1.714303e+00
2.710554e+01 -4.139498e+01 -1.750354e+00
2.635692e+01 -4.428198e+01 -1.879839e+00
2.539130e+01 -4.709349e+01 -2.154527e+00
2.519346e+01 -4.981260e+01 -2.158889e+00
2.437811e+01 -5.240752e+01 -2.343814e+00
2.285544e+01 -5.464658e+01 -2.661912e+00
2.092931e+01 -5.617933e+01 -3.833952e+00
1.882446e+01 -5.862234e+01 -4.035174e+00
1.704285e+01 -6.121477e+01 -3.296294e+00
1.525912e+01 -6.365393e+01 -2.152241e+00
1.290441e+01 -6.563287e+01 -1.163091e+00
9.949537e+00 -6.617854e+01 -9.296787e-01
6.968244e+00 -6.624535e+01 -4.927726e-01
4.147618e+00 -6.670226e+01 4.657452e-01
1.594044e+00 -6.729705e+01 1.951920e+00
3.447939e+01 -3.547245e+01 8.967468e+00
3.490211e+01 -3.818637e+01 6.323802e+00
3.530821e+01 -4.197441e+01 6.190094e+00
3.586514e+01 -4.567208e+01 6.930775e+00
3.682364e+01 -5.063317e+01 8.840823e+00
3.769725e+01 -5.548135e+01 1.105710e+01
3.844717e+01 -6.053920e+01 1.279907e+01
3.895040e+01 -6.389802e+01 1.278449e+01
3.790031e+01 -6.650779e+01 1.087856e+01
3.839173e+01 -6.983481e+01 1.043349e+01
3.796078e+01 -7.082012e+01 1.004043e+01
3.764914e+01 -7.190251e+01 9.834651e+00
3.746869e+01 -7.302553e+01 9.703030e+00
3.745305e+01 -7.578562e+01 9.613940e+00
3.759159e+01 -7.854368e+01 9.626308e+00
3.771177e+01 -8.128214e+01 9.291504e+00
3.787456e+01 -8.289416e+01 8.947544e+00
3.832468e+01 -8.443926e+01 8.555995e+00
3.908978e+01 -8.577716e+01 7.949316e+00
2.818471e+01 -5.905375e+01 -4.804600e-02
2.891195e+01 -5.754272e+01 -1.105288e+00
3.020685e+01 -5.629298e+01 -1.936640e+00
3.175519e+01 -5.517810e+01 -2.474941e+00
3.360728e+01 -5.451598e+01 -2.721975e+00
3.535752e+01 -5.429025e+01 -1.942565e+00
3.667245e+01 -5.433858e+01 -5.317286e-01
3.777415e+01 -5.490103e+01 9.487657e-01
3.849347e+01 -5.583788e+01 2.474190e+00
3.883215e+01 -5.764860e+01 3.480739e+00
3.873116e+01 -5.970808e+01 3.874360e+00
3.821193e+01 -6.173198e+01 4.076547e+00
3.731842e+01 -6.362578e+01 3.928886e+00
3.627842e+01 -6.457599e+01 3.725733e+00
3.498123e+01 -6.511022e+01 3.485564e+00
3.360699e+01 -6.532319e+01 3.182400e+00
3.228829e+01 -6.518185e+01 2.665823e+00
2.818037e+01 -5.906718e+01 -1.697600e-02
2.811836e+01 -5.914762e+01 6.937123e-01
2.815007e+01 -5.906489e+01 1.406134e+00
2.830486e+01 -5.886820e+01 2.078992e+00
2.847829e+01 -5.845035e+01 2.636399e+00
2.928921e+01 -5.664252e+01 3.085224e+00
3.068064e+01 -5.516249e+01 3.096375e+00
3.261922e+01 -5.471282e+01 3.504507e+00
3.448374e+01 -5.514806e+01 4.183599e+00
3.498465e+01 -5.677248e+01 5.549228e+00
3.454363e+01 -5.873499e+01 6.390908e+00
3.346679e+01 -6.063087e+01 6.367850e+00
3.187458e+01 -6.194591e+01 5.667789e+00
3.158104e+01 -6.279844e+01 4.970617e+00
3.163412e+01 -6.352325e+01 4.092640e+00
3.193342e+01 -6.439389e+01 3.420753e+00
3.227806e+01 -6.517516e+01 2.665833e+00
3.907445e+01 -8.582427e+01 7.881701e+00
3.701064e+01 -8.781352e+01 7.784317e+00
3.439030e+01 -8.894290e+01 7.491781e+00
3.178149e+01 -9.007989e+01 7.135144e+00
2.891638e+01 -9.014270e+01 7.013455e+00
2.605317e+01 -8.999406e+01 6.929426e+00
2.320823e+01 -8.963164e+01 6.898462e+00
2.083756e+01 -8.888544e+01 6.934895e+00
1.882157e+01 -8.743250e+01 6.992774e+00
1.650471e+01 -8.653850e+01 6.883577e+00
1.409573e+01 -8.594309e+01 6.742093e+00
1.161243e+01 -8.587556e+01 6.653977e+00
9.317116e+00 -8.682705e+01 6.716407e+00
8.351498e+00 -8.653040e+01 6.712017e+00
7.455308e+00 -8.606561e+01 6.676543e+00
6.815585e+00 -8.530579e+01 6.492307e+00
6.129292e+00 -8.458685e+01 6.312138e+00
5.409489e+00 -8.388567e+01 6.208809e+00
4.951285e+00 -8.303465e+01 6.502385e+00
2.976661e+01 -1.461193e+01 -7.373480e+00
3.044013e+01 -1.680784e+01 -7.571925e+00
3.098955e+01 -1.904320e+01 -7.699061e+00
3.140849e+01 -2.131018e+01 -7.695984e+00
3.168962e+01 -2.359728e+01 -7.623941e+00
3.169351e+01 -2.577225e+01 -7.331297e+00
3.114192e+01 -2.765197e+01 -6.341831e+00
3.119775e+01 -2.984498e+01 -6.405260e+00
3.128671e+01 -3.200889e+01 -6.050709e+00
3.134690e+01 -3.412635e+01 -4.946693e+00
3.184044e+01 -3.628958e+01 -4.061863e+00
3.240731e+01 -3.851461e+01 -3.403016e+00
3.273593e+01 -4.082027e+01 -2.871954e+00
3.293317e+01 -4.423193e+01 -2.504016e+00
3.305632e+01 -4.765432e+01 -2.793993e+00
3.304945e+01 -5.109097e+01 -2.743035e+00
3.298915e+01 -5.452682e+01 -2.683487e+00
2.558819e+01 -6.167432e+01 1.289037e+00
2.805914e+01 -6.432412e+01 2.437312e+00
2.955274e+01 -6.755170e+01 3.778100e+00
3.014350e+01 -7.113565e+01 4.897002e+00
3.054410e+01 -7.396140e+01 6.201321e+00
2.916273e+01 -7.676814e+01 6.447997e+00
2.709601e+01 -7.912910e+01 6.412325e+00
2.384303e+01 -8.067307e+01 6.305694e+00
2.032965e+01 -8.146784e+01 6.352951e+00
1.677640e+01 -8.202266e+01 6.141758e+00
1.419223e+01 -8.238963e+01 5.613959e+00
1.165814e+01 -8.215778e+01 4.829641e+00
1.025394e+01 -8.006270e+01 3.975523e+00
1.015325e+01 -7.787016e+01 3.273751e+00
1.052083e+01 -7.568847e+01 2.629577e+00
1.196670e+01 -7.391843e+01 2.335653e+00
1.427652e+01 -7.142470e+01 1.670320e+00
1.728576e+01 -6.976286e+01 1.247797e+00
1.818973e+01 -6.651045e+01 4.727400e-01
1.976253e+01 -6.371925e+01 -2.465957e-01
2.260788e+01 -6.208221e+01 -1.666965e-01
2.551505e+01 -6.161284e+01 1.285943e+00
