# Supplementary material for: The effects of phylogeny, body size, and locomotor behavior on the three-dimensional shape of the pelvis in extant carnivorans
Source: PeerJ. 2020 Feb 20;8:e8574. doi: 10.7717/peerj.8574 (PMC7036272; doi:10.7717/peerj.8574)
Supplement: Data S1 [file peerj-08-8574-s001.zip › Individual landmark files for import into R/LACM_30760 Galerella.txt]

[individuals]
1
[dimensions]
3
[landmarks]
171
[rawpoints]
'#1
-1.104580e+00 -7.133741e+01 -6.613005e+00
2.408409e+00 -6.892558e+01 1.172591e+01
2.527069e+00 -6.998971e+01 5.732766e+00
2.277428e+00 -8.022981e+01 -4.764038e+00
6.237953e+00 -7.687344e+01 2.487779e+00
4.584977e+00 -7.481756e+01 7.043558e+00
7.081766e+00 -7.685979e+01 2.301485e+01
6.695644e+00 -7.814548e+01 3.501953e+01
3.195713e+00 -6.883276e+01 1.472658e+01
4.438242e+00 -7.178644e+01 1.995915e+01
6.812614e+00 -7.042434e+01 1.693563e+01
7.498700e+00 -7.674618e+01 3.636975e+01
1.464295e+01 -6.372574e+01 1.825930e+01
1.662194e+01 -6.576123e+01 2.834570e+01
3.828755e+00 -7.128060e+01 2.943530e-01
5.697707e+00 -6.870784e+01 1.096315e+01
4.589794e+00 -7.064449e+01 5.722338e+00
7.962584e+00 -6.661253e+01 1.523284e+01
7.875402e+00 -6.812920e+01 1.873880e+01
1.257821e+01 -6.926305e+01 2.839400e+01
9.167123e+00 -7.210583e+01 2.668359e+01
1.458401e+01 -6.579695e+01 2.480373e+01
5.035437e+00 -6.802332e+01 1.635928e+01
4.760807e+00 -7.118983e+01 1.980276e+01
-1.107149e+00 -7.133650e+01 -6.608109e+00
-1.369638e+00 -7.164624e+01 -6.950233e+00
-1.647981e+00 -7.189165e+01 -7.329969e+00
-1.885739e+00 -7.214958e+01 -7.728510e+00
-2.009130e+00 -7.261325e+01 -7.955924e+00
-2.068527e+00 -7.312026e+01 -8.101892e+00
-2.066032e+00 -7.363296e+01 -8.239900e+00
-1.903824e+00 -7.458770e+01 -8.260235e+00
-1.628329e+00 -7.549870e+01 -8.080099e+00
-1.263523e+00 -7.636696e+01 -7.853549e+00
-9.329724e-01 -7.727183e+01 -7.752598e+00
-5.588891e-01 -7.814326e+01 -7.555308e+00
-1.579080e-01 -7.898061e+01 -7.279065e+00
2.248748e-01 -7.938416e+01 -6.949111e+00
6.212248e-01 -7.973561e+01 -6.578143e+00
9.807883e-01 -8.010831e+01 -6.190809e+00
1.401663e+00 -8.029355e+01 -5.736006e+00
1.844896e+00 -8.025754e+01 -5.266466e+00
2.257715e+00 -8.022845e+01 -4.769504e+00
3.818421e+00 -7.126838e+01 2.991100e-01
4.169528e+00 -7.122117e+01 1.417916e+00
4.352526e+00 -7.115160e+01 2.575030e+00
4.458598e+00 -7.100662e+01 3.734756e+00
4.509966e+00 -7.082391e+01 4.892881e+00
4.740204e+00 -7.032307e+01 7.122109e+00
5.151832e+00 -6.956627e+01 9.250751e+00
5.731508e+00 -6.856741e+01 1.123563e+01
6.411373e+00 -6.782031e+01 1.329785e+01
7.122144e+00 -6.712646e+01 1.436689e+01
8.011874e+00 -6.652574e+01 1.535539e+01
8.980852e+00 -6.617347e+01 1.638813e+01
1.007132e+01 -6.570958e+01 1.723975e+01
1.112735e+01 -6.526797e+01 1.785650e+01
1.226179e+01 -6.479540e+01 1.828138e+01
1.343099e+01 -6.422949e+01 1.833898e+01
1.462658e+01 -6.372410e+01 1.826322e+01
6.231783e+00 -7.687241e+01 2.498863e+00
5.308285e+00 -7.533324e+01 3.720764e+00
5.112201e+00 -7.469549e+01 5.787039e+00
5.108285e+00 -7.442549e+01 7.941589e+00
5.473395e+00 -7.448887e+01 1.137227e+01
6.191043e+00 -7.521428e+01 1.466866e+01
6.799612e+00 -7.597131e+01 1.797974e+01
6.962512e+00 -7.611215e+01 1.967530e+01
7.007787e+00 -7.647249e+01 2.134547e+01
7.054612e+00 -7.685753e+01 2.301001e+01
7.154932e+00 -7.670234e+01 2.428928e+01
7.265827e+00 -7.646321e+01 2.555463e+01
7.364277e+00 -7.627992e+01 2.683037e+01
7.452070e+00 -7.633172e+01 2.812267e+01
7.514008e+00 -7.644237e+01 2.941276e+01
7.542778e+00 -7.660178e+01 3.069892e+01
7.568098e+00 -7.686829e+01 3.227637e+01
7.291213e+00 -7.740432e+01 3.375834e+01
6.716534e+00 -7.817566e+01 3.503698e+01
5.036524e+00 -6.802906e+01 1.635905e+01
4.625521e+00 -6.793669e+01 1.593431e+01
4.224218e+00 -6.798335e+01 1.549318e+01
3.835209e+00 -6.819075e+01 1.508884e+01
3.440212e+00 -6.855759e+01 1.482953e+01
2.917169e+00 -6.928481e+01 1.463816e+01
2.684610e+00 -7.015960e+01 1.449766e+01
2.546947e+00 -7.106495e+01 1.451948e+01
2.488230e+00 -7.191981e+01 1.484321e+01
2.817142e+00 -7.267149e+01 1.539172e+01
3.216546e+00 -7.316637e+01 1.614646e+01
3.570153e+00 -7.345721e+01 1.702079e+01
3.604163e+00 -7.353497e+01 1.800408e+01
3.720435e+00 -7.313143e+01 1.873190e+01
3.920254e+00 -7.249064e+01 1.923742e+01
4.280373e+00 -7.182185e+01 1.959679e+01
4.777368e+00 -7.118154e+01 1.981840e+01
5.055099e+00 -6.804049e+01 1.637306e+01
5.268370e+00 -6.855940e+01 1.632129e+01
5.562942e+00 -6.897897e+01 1.608753e+01
5.829639e+00 -6.935415e+01 1.576264e+01
5.975568e+00 -6.972977e+01 1.536886e+01
5.840991e+00 -7.011029e+01 1.501530e+01
5.591548e+00 -7.052463e+01 1.478291e+01
5.302099e+00 -7.094711e+01 1.462284e+01
5.061577e+00 -7.142061e+01 1.469934e+01
5.318539e+00 -7.217740e+01 1.525753e+01
5.638206e+00 -7.234606e+01 1.616289e+01
5.924247e+00 -7.207646e+01 1.705501e+01
6.040083e+00 -7.169876e+01 1.794625e+01
5.838368e+00 -7.147380e+01 1.846292e+01
5.507792e+00 -7.123460e+01 1.890081e+01
5.123398e+00 -7.105636e+01 1.932356e+01
4.775113e+00 -7.117435e+01 1.979580e+01
6.734410e+00 -7.818967e+01 3.517177e+01
6.972768e+00 -7.820109e+01 3.554712e+01
7.273030e+00 -7.812654e+01 3.586664e+01
7.619297e+00 -7.791121e+01 3.604428e+01
7.954998e+00 -7.763892e+01 3.614909e+01
8.315714e+00 -7.739158e+01 3.622997e+01
8.671985e+00 -7.712533e+01 3.622704e+01
9.518607e+00 -7.586619e+01 3.559254e+01
1.048652e+01 -7.466462e+01 3.502306e+01
1.120654e+01 -7.342113e+01 3.422291e+01
1.191756e+01 -7.219666e+01 3.338621e+01
1.258099e+01 -7.100398e+01 3.246838e+01
1.346790e+01 -6.981566e+01 3.175696e+01
1.406618e+01 -6.904936e+01 3.134135e+01
1.463643e+01 -6.827644e+01 3.089942e+01
1.523366e+01 -6.748080e+01 3.054143e+01
1.570846e+01 -6.678305e+01 2.990452e+01
1.619886e+01 -6.612691e+01 2.923609e+01
1.662094e+01 -6.575779e+01 2.833972e+01
-1.097574e+00 -7.132745e+01 -6.602275e+00
-3.958219e-01 -7.138341e+01 -5.525338e+00
1.374917e-01 -7.104679e+01 -4.403918e+00
6.074147e-01 -7.077856e+01 -3.236620e+00
1.035735e+00 -7.038187e+01 -2.090080e+00
1.533367e+00 -7.019424e+01 -5.475207e-01
1.932925e+00 -6.977933e+01 9.791196e-01
2.284786e+00 -7.000594e+01 2.556242e+00
2.536495e+00 -6.999944e+01 4.168363e+00
2.643613e+00 -6.993857e+01 5.758908e+00
2.643575e+00 -6.981258e+01 7.349172e+00
2.599529e+00 -6.960472e+01 8.930357e+00
2.369133e+00 -6.909155e+01 1.042317e+01
2.397654e+00 -6.892175e+01 1.153215e+01
2.669968e+00 -6.893624e+01 1.262079e+01
3.118153e+00 -6.904474e+01 1.364396e+01
3.198750e+00 -6.884129e+01 1.474470e+01
7.787649e+00 -6.809370e+01 1.876693e+01
7.363582e+00 -6.952630e+01 1.929925e+01
7.378538e+00 -7.059750e+01 2.046887e+01
7.676423e+00 -7.135376e+01 2.183085e+01
8.065791e+00 -7.190643e+01 2.370354e+01
8.511442e+00 -7.213616e+01 2.563031e+01
9.512179e+00 -7.177025e+01 2.731212e+01
1.049019e+01 -7.110091e+01 2.810634e+01
1.151371e+01 -7.014199e+01 2.836755e+01
1.255476e+01 -6.916732e+01 2.840730e+01
1.345063e+01 -6.833053e+01 2.824384e+01
1.420541e+01 -6.748193e+01 2.775425e+01
1.460681e+01 -6.672346e+01 2.686367e+01
1.476044e+01 -6.597331e+01 2.548461e+01
1.420292e+01 -6.571947e+01 2.403098e+01
1.337492e+01 -6.571700e+01 2.268830e+01
1.231916e+01 -6.592671e+01 2.149477e+01
1.128084e+01 -6.615249e+01 2.028897e+01
9.963096e+00 -6.680607e+01 1.964128e+01
9.244333e+00 -6.717242e+01 1.924005e+01
8.555362e+00 -6.754382e+01 1.879374e+01
7.868067e+00 -6.812410e+01 1.874169e+01
