# Supplementary material for: The effects of phylogeny, body size, and locomotor behavior on the three-dimensional shape of the pelvis in extant carnivorans
Source: PeerJ. 2020 Feb 20;8:e8574. doi: 10.7717/peerj.8574 (PMC7036272; doi:10.7717/peerj.8574)
Supplement: Data S1 [file peerj-08-8574-s001.zip › Individual landmark files for import into R/LACM_31011 Urocyon.txt]

[individuals]
1
[dimensions]
3
[landmarks]
171
[rawpoints]
'#1
1.120886e+01 -4.475270e+01 -2.259182e+01
-2.921438e+00 -4.696886e+01 -1.748610e+00
2.454641e+00 -4.777244e+01 -6.281220e+00
1.413141e+01 -6.148431e+01 -1.814800e+01
9.457663e+00 -5.626945e+01 -7.479757e+00
2.499234e+00 -5.572586e+01 -4.202127e+00
-7.297525e+00 -5.829734e+01 1.013414e+01
-1.883288e+01 -6.272506e+01 1.769741e+01
-5.979389e+00 -4.672892e+01 1.621768e+00
-1.083829e+01 -5.137462e+01 8.598245e+00
-4.273655e+00 -5.036288e+01 8.433047e+00
-2.020428e+01 -6.185743e+01 2.264002e+01
4.187583e+00 -4.010431e+01 1.689581e+01
-5.436838e+00 -5.198286e+01 3.157112e+01
7.955593e+00 -4.983279e+01 -9.448263e+00
1.325000e+00 -4.772434e+01 -2.183109e+00
3.653875e+00 -4.880022e+01 -4.978851e+00
-9.439540e-01 -4.167697e+01 7.593797e+00
-3.807079e+00 -4.426274e+01 1.133656e+01
-8.218718e+00 -5.261236e+01 2.379401e+01
-8.790970e+00 -5.193727e+01 1.509734e+01
-2.500593e+00 -4.706647e+01 2.236551e+01
-5.636040e+00 -4.586285e+01 6.568449e+00
-9.512198e+00 -4.988899e+01 9.731955e+00
1.122771e+01 -4.474715e+01 -2.258160e+01
1.158904e+01 -4.475002e+01 -2.384008e+01
1.207113e+01 -4.542217e+01 -2.485508e+01
1.255510e+01 -4.621246e+01 -2.578010e+01
1.298013e+01 -4.731358e+01 -2.634693e+01
1.342165e+01 -4.845340e+01 -2.681624e+01
1.383784e+01 -4.965559e+01 -2.712596e+01
1.430558e+01 -5.093279e+01 -2.729512e+01
1.477969e+01 -5.221845e+01 -2.732507e+01
1.521359e+01 -5.350941e+01 -2.717072e+01
1.552991e+01 -5.476088e+01 -2.670989e+01
1.586386e+01 -5.603794e+01 -2.634076e+01
1.600488e+01 -5.721747e+01 -2.565709e+01
1.598419e+01 -5.839693e+01 -2.468353e+01
1.581271e+01 -5.937868e+01 -2.352328e+01
1.552381e+01 -6.017072e+01 -2.224707e+01
1.516671e+01 -6.084304e+01 -2.092046e+01
1.468856e+01 -6.124461e+01 -1.952420e+01
1.413540e+01 -6.147889e+01 -1.811760e+01
7.964001e+00 -4.983912e+01 -9.460268e+00
5.912447e+00 -4.950162e+01 -7.453514e+00
4.009950e+00 -4.895424e+01 -5.348588e+00
2.193430e+00 -4.830916e+01 -3.195926e+00
6.740840e-01 -4.736441e+01 -9.268150e-01
-1.769041e-01 -4.647571e+01 5.913815e-01
-9.028420e-01 -4.547271e+01 2.103354e+00
-1.097004e+00 -4.421152e+01 3.583536e+00
-1.299889e+00 -4.325462e+01 5.275308e+00
-1.001962e+00 -4.227578e+01 6.904728e+00
-8.531971e-01 -4.180437e+01 8.764145e+00
-1.013089e+00 -4.199069e+01 1.067245e+01
-6.067500e-01 -4.184192e+01 1.254720e+01
1.126075e-01 -4.162148e+01 1.412268e+01
1.260839e+00 -4.125939e+01 1.538706e+01
2.664576e+00 -4.069226e+01 1.625669e+01
4.182850e+00 -4.010616e+01 1.688871e+01
9.457890e+00 -5.628471e+01 -7.482791e+00
7.240634e+00 -5.579309e+01 -6.781891e+00
5.264537e+00 -5.567927e+01 -5.465923e+00
3.353434e+00 -5.550706e+01 -4.063223e+00
5.356268e-01 -5.520709e+01 -9.750087e-01
-1.535969e+00 -5.572633e+01 2.631394e+00
-3.668949e+00 -5.693275e+01 6.031654e+00
-4.814201e+00 -5.742647e+01 7.442482e+00
-6.039902e+00 -5.785603e+01 8.805858e+00
-7.302173e+00 -5.829849e+01 1.013135e+01
-8.098151e+00 -5.794032e+01 1.085462e+01
-8.925257e+00 -5.780939e+01 1.161869e+01
-9.811659e+00 -5.805148e+01 1.228249e+01
-1.118125e+01 -5.867987e+01 1.364015e+01
-1.247004e+01 -5.947111e+01 1.499182e+01
-1.392573e+01 -6.021629e+01 1.619168e+01
-1.554059e+01 -6.088463e+01 1.707410e+01
-1.724411e+01 -6.159010e+01 1.773237e+01
-1.883343e+01 -6.273320e+01 1.770689e+01
-5.651154e+00 -4.584604e+01 6.574925e+00
-5.529485e+00 -4.584303e+01 5.087797e+00
-5.585007e+00 -4.614408e+01 3.627451e+00
-5.943351e+00 -4.685962e+01 2.368124e+00
-6.217726e+00 -4.794629e+01 1.383162e+00
-6.430809e+00 -4.937698e+01 1.142836e+00
-6.719054e+00 -5.078420e+01 1.437341e+00
-6.921142e+00 -5.208280e+01 2.087628e+00
-7.222082e+00 -5.313781e+01 3.060507e+00
-7.642910e+00 -5.368893e+01 4.454112e+00
-8.269758e+00 -5.362692e+01 5.877548e+00
-9.309941e+00 -5.319375e+01 6.951509e+00
-1.041850e+01 -5.262267e+01 7.883176e+00
-1.076463e+01 -5.184953e+01 8.309904e+00
-1.058407e+01 -5.102014e+01 8.733175e+00
-1.016101e+01 -5.031348e+01 9.203635e+00
-9.516199e+00 -4.988211e+01 9.749367e+00
-5.630644e+00 -4.586746e+01 6.600395e+00
-5.375175e+00 -4.615789e+01 6.944106e+00
-5.054973e+00 -4.651155e+01 7.144445e+00
-4.763325e+00 -4.692915e+01 7.235523e+00
-4.495119e+00 -4.737066e+01 7.205742e+00
-3.907600e+00 -4.835929e+01 6.671612e+00
-3.590633e+00 -4.938138e+01 5.991358e+00
-3.648602e+00 -5.049783e+01 5.393094e+00
-4.194881e+00 -5.164168e+01 5.424632e+00
-4.808145e+00 -5.246238e+01 6.436664e+00
-5.544401e+00 -5.239279e+01 7.672411e+00
-6.186202e+00 -5.164358e+01 8.721520e+00
-6.895922e+00 -5.073854e+01 9.588154e+00
-7.427791e+00 -5.027697e+01 9.809784e+00
-8.069955e+00 -4.991844e+01 9.873899e+00
-8.799902e+00 -4.980806e+01 9.883836e+00
-9.517751e+00 -4.988919e+01 9.731614e+00
-1.884921e+01 -6.272757e+01 1.770051e+01
-1.907470e+01 -6.293444e+01 1.894167e+01
-1.920077e+01 -6.301823e+01 2.021103e+01
-1.918699e+01 -6.278493e+01 2.146790e+01
-1.905688e+01 -6.248678e+01 2.270413e+01
-1.885589e+01 -6.222225e+01 2.393855e+01
-1.850208e+01 -6.177279e+01 2.508175e+01
-1.800005e+01 -6.118799e+01 2.636896e+01
-1.741944e+01 -6.050994e+01 2.757462e+01
-1.673756e+01 -5.974119e+01 2.866768e+01
-1.598572e+01 -5.905064e+01 2.976705e+01
-1.510843e+01 -5.827974e+01 3.070875e+01
-1.407022e+01 -5.722346e+01 3.094733e+01
-1.278036e+01 -5.617117e+01 3.048724e+01
-1.130160e+01 -5.527876e+01 3.049896e+01
-9.789183e+00 -5.445055e+01 3.059656e+01
-8.265841e+00 -5.364687e+01 3.072487e+01
-6.767754e+00 -5.282030e+01 3.096013e+01
-5.396874e+00 -5.198588e+01 3.159835e+01
1.119685e+01 -4.475386e+01 -2.258565e+01
1.045799e+01 -4.542224e+01 -2.074375e+01
9.753506e+00 -4.619812e+01 -1.893065e+01
8.825155e+00 -4.650425e+01 -1.707870e+01
7.807020e+00 -4.675294e+01 -1.526576e+01
7.026616e+00 -4.715221e+01 -1.377177e+01
6.285526e+00 -4.764777e+01 -1.228662e+01
5.322110e+00 -4.780899e+01 -1.085611e+01
4.346262e+00 -4.795378e+01 -9.432315e+00
3.326516e+00 -4.806503e+01 -7.914812e+00
2.153260e+00 -4.791179e+01 -6.516535e+00
9.510708e-01 -4.774012e+01 -5.145192e+00
-2.385920e-01 -4.761681e+01 -3.757976e+00
-1.852693e+00 -4.725006e+01 -2.643688e+00
-3.303500e+00 -4.703669e+01 -1.290452e+00
-4.607504e+00 -4.692212e+01 2.155914e-01
-6.003475e+00 -4.674851e+01 1.630634e+00
-3.802686e+00 -4.425911e+01 1.134197e+01
-4.966299e+00 -4.624232e+01 1.074581e+01
-6.205045e+00 -4.813374e+01 1.147451e+01
-7.158398e+00 -4.982704e+01 1.284064e+01
-8.397783e+00 -5.130425e+01 1.412106e+01
-9.266758e+00 -5.230482e+01 1.601891e+01
-9.753747e+00 -5.301220e+01 1.816839e+01
-9.543127e+00 -5.343450e+01 2.061998e+01
-8.647191e+00 -5.318542e+01 2.293693e+01
-7.180372e+00 -5.205857e+01 2.461367e+01
-5.512517e+00 -5.068801e+01 2.521906e+01
-3.682666e+00 -4.939833e+01 2.534197e+01
-2.668761e+00 -4.777143e+01 2.417933e+01
-2.477460e+00 -4.682209e+01 2.254468e+01
-1.513411e+00 -4.577603e+01 2.128508e+01
-1.029142e+00 -4.476978e+01 1.974784e+01
-1.072679e+00 -4.389951e+01 1.798205e+01
-1.856988e+00 -4.369298e+01 1.618777e+01
-2.802621e+00 -4.373785e+01 1.446114e+01
-2.990468e+00 -4.362865e+01 1.333616e+01
-3.378234e+00 -4.378773e+01 1.226980e+01
-3.788084e+00 -4.429779e+01 1.132925e+01
