# Supplementary material for: The effects of phylogeny, body size, and locomotor behavior on the three-dimensional shape of the pelvis in extant carnivorans
Source: PeerJ. 2020 Feb 20;8:e8574. doi: 10.7717/peerj.8574 (PMC7036272; doi:10.7717/peerj.8574)
Supplement: Data S1 [file peerj-08-8574-s001.zip › Individual landmark files for import into R/LACM_31089 Lynx.txt]

[individuals]
1
[dimensions]
3
[landmarks]
171
[rawpoints]
'#1
4.281910e+01 -5.664664e+01 -5.432791e+01
5.422838e+00 -4.794570e+01 -3.507259e+01
1.396360e+01 -4.774591e+01 -3.745348e+01
4.247417e+01 -7.228484e+01 -4.166014e+01
2.618495e+01 -6.416845e+01 -3.005638e+01
1.255833e+01 -6.094740e+01 -2.925567e+01
-1.138383e+01 -6.082839e+01 -1.562195e+01
-4.267865e+01 -5.491372e+01 -1.086989e+01
-1.321575e+00 -4.625793e+01 -3.366489e+01
-1.242835e+01 -4.742933e+01 -2.465587e+01
-3.469326e+00 -4.601483e+01 -2.173386e+01
-4.709021e+01 -4.888566e+01 -6.918073e+00
5.172508e+00 -2.514381e+01 -1.220631e+01
-2.585619e+01 -3.229073e+01 6.689179e+00
2.321062e+01 -4.875940e+01 -3.739325e+01
8.398803e+00 -4.048681e+01 -3.132363e+01
1.581116e+01 -4.577518e+01 -3.473591e+01
6.257378e+00 -3.797957e+01 -3.069168e+01
-4.385626e+00 -3.551866e+01 -2.046580e+01
-2.504336e+01 -4.039944e+01 -4.274389e+00
-1.697742e+01 -4.471676e+01 -1.511038e+01
-1.154796e+01 -3.058046e+01 -5.527988e+00
-3.835885e+00 -4.138210e+01 -2.728025e+01
-1.133378e+01 -4.525804e+01 -2.344513e+01
4.283746e+01 -5.661707e+01 -5.428099e+01
4.361774e+01 -5.750093e+01 -5.501972e+01
4.444429e+01 -5.829632e+01 -5.580710e+01
4.529036e+01 -5.913109e+01 -5.653015e+01
4.618939e+01 -5.989415e+01 -5.726851e+01
4.698136e+01 -6.099586e+01 -5.757614e+01
4.784554e+01 -6.204951e+01 -5.785675e+01
4.848099e+01 -6.369265e+01 -5.729011e+01
4.887339e+01 -6.524566e+01 -5.636320e+01
4.921439e+01 -6.674935e+01 -5.533977e+01
4.925578e+01 -6.808148e+01 -5.405572e+01
4.906018e+01 -6.923737e+01 -5.262381e+01
4.864781e+01 -7.023063e+01 -5.111775e+01
4.794714e+01 -7.105527e+01 -4.946410e+01
4.709949e+01 -7.172732e+01 -4.781020e+01
4.613673e+01 -7.224967e+01 -4.616527e+01
4.509394e+01 -7.263625e+01 -4.453167e+01
4.389774e+01 -7.270927e+01 -4.296018e+01
4.248830e+01 -7.227064e+01 -4.164624e+01
2.317542e+01 -4.875537e+01 -3.733851e+01
2.063221e+01 -4.814196e+01 -3.655783e+01
1.828305e+01 -4.708027e+01 -3.565912e+01
1.601359e+01 -4.586711e+01 -3.474722e+01
1.374223e+01 -4.464907e+01 -3.384671e+01
1.184244e+01 -4.344114e+01 -3.318338e+01
1.001167e+01 -4.209922e+01 -3.258684e+01
8.340693e+00 -4.064481e+01 -3.181170e+01
7.074816e+00 -3.904224e+01 -3.065518e+01
5.045440e+00 -3.729010e+01 -2.827895e+01
2.794868e+00 -3.631979e+01 -2.566567e+01
1.471271e+00 -3.455686e+01 -2.284171e+01
8.750070e-01 -3.244918e+01 -2.000665e+01
8.018638e-01 -3.080260e+01 -1.747434e+01
1.600441e+00 -2.893794e+01 -1.523493e+01
3.226498e+00 -2.693765e+01 -1.365873e+01
5.166675e+00 -2.513416e+01 -1.220535e+01
2.613777e+01 -6.410719e+01 -3.001415e+01
2.299985e+01 -6.440478e+01 -3.020351e+01
1.987015e+01 -6.410378e+01 -2.991121e+01
1.701829e+01 -6.277010e+01 -2.966764e+01
1.068552e+01 -5.929877e+01 -2.735076e+01
4.162941e+00 -5.823582e+01 -2.362937e+01
-2.075012e+00 -5.845615e+01 -1.932100e+01
-5.068481e+00 -5.917937e+01 -1.779082e+01
-8.253617e+00 -5.970117e+01 -1.660425e+01
-1.132193e+01 -6.082709e+01 -1.553496e+01
-1.188657e+01 -5.942081e+01 -1.573990e+01
-1.311965e+01 -5.854041e+01 -1.594660e+01
-1.458568e+01 -5.810973e+01 -1.600742e+01
-1.991461e+01 -5.700161e+01 -1.476049e+01
-2.525223e+01 -5.635561e+01 -1.325273e+01
-3.065859e+01 -5.577077e+01 -1.198388e+01
-3.460490e+01 -5.521555e+01 -1.135171e+01
-3.860793e+01 -5.496958e+01 -1.090889e+01
-4.264182e+01 -5.494358e+01 -1.081542e+01
-3.797647e+00 -4.140095e+01 -2.724324e+01
-2.870511e+00 -4.170240e+01 -2.904360e+01
-2.217883e+00 -4.253976e+01 -3.079420e+01
-1.850370e+00 -4.382017e+01 -3.234892e+01
-1.523734e+00 -4.556684e+01 -3.336580e+01
-1.279826e+00 -4.796293e+01 -3.339789e+01
-1.410779e+00 -5.028714e+01 -3.277989e+01
-1.983634e+00 -5.239661e+01 -3.176828e+01
-3.082726e+00 -5.409132e+01 -3.045629e+01
-5.088394e+00 -5.492114e+01 -2.903529e+01
-7.383644e+00 -5.485937e+01 -2.782757e+01
-9.743491e+00 -5.402982e+01 -2.713961e+01
-1.175844e+01 -5.254381e+01 -2.645932e+01
-1.246951e+01 -5.071622e+01 -2.582883e+01
-1.245722e+01 -4.884927e+01 -2.495825e+01
-1.199656e+01 -4.693294e+01 -2.435909e+01
-1.131193e+01 -4.523329e+01 -2.341780e+01
-3.786448e+00 -4.140996e+01 -2.723839e+01
-3.179909e+00 -4.205382e+01 -2.647787e+01
-2.561617e+00 -4.274882e+01 -2.577392e+01
-1.991050e+00 -4.360047e+01 -2.521714e+01
-1.479212e+00 -4.460054e+01 -2.490303e+01
-2.966971e-01 -4.608266e+01 -2.514790e+01
1.329397e-01 -4.793507e+01 -2.534556e+01
-2.817393e-01 -4.978178e+01 -2.561540e+01
-1.458946e+00 -5.128328e+01 -2.549471e+01
-3.013295e+00 -5.187243e+01 -2.384958e+01
-4.739340e+00 -5.104853e+01 -2.250355e+01
-6.336005e+00 -4.952181e+01 -2.173573e+01
-7.801259e+00 -4.771058e+01 -2.153020e+01
-8.638385e+00 -4.683945e+01 -2.174359e+01
-9.421247e+00 -4.604370e+01 -2.225260e+01
-1.032638e+01 -4.548758e+01 -2.286627e+01
-1.136404e+01 -4.530772e+01 -2.349563e+01
-4.270687e+01 -5.489112e+01 -1.090983e+01
-4.392992e+01 -5.377148e+01 -9.772154e+00
-4.485660e+01 -5.246096e+01 -8.560905e+00
-4.563665e+01 -5.111895e+01 -7.282457e+00
-4.633546e+01 -4.976507e+01 -5.970068e+00
-4.614783e+01 -4.821717e+01 -4.700239e+00
-4.514867e+01 -4.680053e+01 -3.681223e+00
-4.413569e+01 -4.517737e+01 -2.268548e+00
-4.319623e+01 -4.363409e+01 -7.219290e-01
-4.190088e+01 -4.225195e+01 7.162396e-01
-4.035666e+01 -4.096504e+01 1.987257e+00
-3.851289e+01 -3.973581e+01 2.851262e+00
-3.670567e+01 -3.845502e+01 3.717155e+00
-3.512225e+01 -3.725545e+01 4.666609e+00
-3.347245e+01 -3.607344e+01 5.520208e+00
-3.182239e+01 -3.487196e+01 6.345619e+00
-2.992216e+01 -3.381410e+01 6.688622e+00
-2.792985e+01 -3.289061e+01 6.848107e+00
-2.582026e+01 -3.227629e+01 6.707153e+00
4.283558e+01 -5.664649e+01 -5.432385e+01
3.978602e+01 -5.514077e+01 -5.252948e+01
3.672429e+01 -5.370190e+01 -5.070124e+01
3.364697e+01 -5.239774e+01 -4.879936e+01
3.057892e+01 -5.143564e+01 -4.669039e+01
2.836373e+01 -5.076871e+01 -4.508513e+01
2.616597e+01 -5.018139e+01 -4.342559e+01
2.392667e+01 -4.973909e+01 -4.177676e+01
2.159569e+01 -4.945951e+01 -4.022205e+01
1.893750e+01 -4.887977e+01 -3.912908e+01
1.617659e+01 -4.832137e+01 -3.831528e+01
1.343480e+01 -4.798561e+01 -3.733217e+01
1.066723e+01 -4.761883e+01 -3.643623e+01
7.731972e+00 -4.726184e+01 -3.542540e+01
4.696682e+00 -4.687738e+01 -3.478907e+01
1.780324e+00 -4.658960e+01 -3.370420e+01
-1.326915e+00 -4.626020e+01 -3.366206e+01
-4.387709e+00 -3.551348e+01 -2.047233e+01
-5.585392e+00 -3.816131e+01 -2.138712e+01
-7.885025e+00 -4.013208e+01 -2.105436e+01
-1.027994e+01 -4.159977e+01 -1.987407e+01
-1.320902e+01 -4.308934e+01 -1.808089e+01
-1.615911e+01 -4.425335e+01 -1.609198e+01
-1.905785e+01 -4.493283e+01 -1.382277e+01
-2.197776e+01 -4.499963e+01 -1.126264e+01
-2.442993e+01 -4.409616e+01 -8.389494e+00
-2.541095e+01 -4.174473e+01 -5.458175e+00
-2.416470e+01 -3.830903e+01 -3.448494e+00
-2.104527e+01 -3.556491e+01 -3.817206e+00
-1.807128e+01 -3.281813e+01 -4.821102e+00
-1.639948e+01 -3.173742e+01 -4.818570e+00
-1.450662e+01 -3.125259e+01 -5.199320e+00
-1.258710e+01 -3.072950e+01 -5.130426e+00
-9.853951e+00 -3.051019e+01 -6.918734e+00
-7.706313e+00 -3.100216e+01 -9.339989e+00
-6.271841e+00 -3.198045e+01 -1.211534e+01
-4.860096e+00 -3.285796e+01 -1.488445e+01
-3.818380e+00 -3.400188e+01 -1.771948e+01
-4.407285e+00 -3.551452e+01 -2.051162e+01
