# Supplementary material for: The effects of phylogeny, body size, and locomotor behavior on the three-dimensional shape of the pelvis in extant carnivorans
Source: PeerJ. 2020 Feb 20;8:e8574. doi: 10.7717/peerj.8574 (PMC7036272; doi:10.7717/peerj.8574)
Supplement: Data S1 [file peerj-08-8574-s001.zip › Individual landmark files for import into R/LACM_31149 Urocyon.txt]

[individuals]
1
[dimensions]
3
[landmarks]
171
[rawpoints]
'#1
2.607222e+01 -5.969332e+01 5.753873e+01
2.988159e+01 -5.693004e+01 2.740948e+01
2.833124e+01 -6.021552e+01 3.431858e+01
2.288576e+01 -7.584885e+01 5.067222e+01
2.048826e+01 -6.946645e+01 3.788795e+01
2.624813e+01 -6.716574e+01 3.223521e+01
2.780046e+01 -6.763699e+01 1.358055e+01
3.572386e+01 -6.948959e+01 -9.172390e-01
3.136217e+01 -5.596822e+01 2.289374e+01
3.154669e+01 -5.929091e+01 1.280708e+01
2.555280e+01 -5.946914e+01 1.753859e+01
3.253006e+01 -6.727514e+01 -8.389867e+00
1.177393e+01 -4.756603e+01 1.614065e+01
1.327050e+01 -5.865068e+01 -6.689238e+00
2.276656e+01 -6.068599e+01 4.136936e+01
2.487012e+01 -5.538255e+01 2.672475e+01
2.417925e+01 -5.890063e+01 3.431157e+01
2.232435e+01 -5.000809e+01 2.173616e+01
2.358301e+01 -5.229711e+01 1.643604e+01
1.901878e+01 -5.811862e+01 1.039959e+00
2.574998e+01 -5.942586e+01 8.069728e+00
1.494572e+01 -5.222686e+01 7.058845e+00
2.707051e+01 -5.428983e+01 1.811488e+01
2.952928e+01 -5.717163e+01 1.271636e+01
2.593026e+01 -5.959586e+01 5.748845e+01
2.659335e+01 -6.035334e+01 5.855261e+01
2.704139e+01 -6.139249e+01 5.948275e+01
2.726457e+01 -6.265580e+01 6.019022e+01
2.731205e+01 -6.403564e+01 6.067973e+01
2.732991e+01 -6.544890e+01 6.106479e+01
2.722890e+01 -6.689987e+01 6.123907e+01
2.672712e+01 -6.793006e+01 6.084496e+01
2.641794e+01 -6.908521e+01 6.064954e+01
2.609281e+01 -7.021245e+01 6.034623e+01
2.578887e+01 -7.132416e+01 5.997194e+01
2.547125e+01 -7.236937e+01 5.944751e+01
2.512430e+01 -7.326746e+01 5.871167e+01
2.471908e+01 -7.418099e+01 5.760632e+01
2.434020e+01 -7.497321e+01 5.640240e+01
2.395282e+01 -7.550394e+01 5.506496e+01
2.358414e+01 -7.587349e+01 5.366923e+01
2.323476e+01 -7.604944e+01 5.223134e+01
2.292533e+01 -7.590186e+01 5.078119e+01
2.277211e+01 -6.069128e+01 4.134016e+01
2.363886e+01 -5.992396e+01 3.811134e+01
2.432918e+01 -5.894140e+01 3.489848e+01
2.484785e+01 -5.779374e+01 3.170805e+01
2.514063e+01 -5.642757e+01 2.857554e+01
2.515088e+01 -5.539925e+01 2.689301e+01
2.491207e+01 -5.424656e+01 2.531101e+01
2.418280e+01 -5.282638e+01 2.415354e+01
2.329762e+01 -5.141280e+01 2.310154e+01
2.221062e+01 -4.988665e+01 2.143235e+01
2.116716e+01 -5.030603e+01 1.918892e+01
1.968879e+01 -4.991291e+01 1.719967e+01
1.781495e+01 -4.940218e+01 1.561062e+01
1.617718e+01 -4.906786e+01 1.504480e+01
1.470173e+01 -4.877802e+01 1.477176e+01
1.294213e+01 -4.798254e+01 1.560839e+01
1.130196e+01 -4.757392e+01 1.611481e+01
2.052183e+01 -6.945841e+01 3.787137e+01
2.315561e+01 -6.797173e+01 3.649730e+01
2.480939e+01 -6.712859e+01 3.374254e+01
2.596718e+01 -6.664524e+01 3.066683e+01
2.640473e+01 -6.622838e+01 2.770123e+01
2.623620e+01 -6.615087e+01 2.468029e+01
2.595205e+01 -6.648146e+01 2.168526e+01
2.630189e+01 -6.694318e+01 1.894203e+01
2.712813e+01 -6.690000e+01 1.626326e+01
2.778272e+01 -6.762502e+01 1.363534e+01
2.843918e+01 -6.697020e+01 1.160238e+01
2.939873e+01 -6.704060e+01 9.585738e+00
3.039409e+01 -6.726534e+01 7.597896e+00
3.092744e+01 -6.749477e+01 5.345987e+00
3.141292e+01 -6.797819e+01 3.123641e+00
3.226335e+01 -6.845462e+01 1.012254e+00
3.322618e+01 -6.855846e+01 -9.763044e-02
3.447549e+01 -6.886078e+01 -8.168749e-01
3.581557e+01 -6.945855e+01 -9.450930e-01
2.710277e+01 -5.432232e+01 1.817949e+01
2.807605e+01 -5.420356e+01 1.945726e+01
2.914809e+01 -5.428484e+01 2.065648e+01
3.032503e+01 -5.472036e+01 2.166603e+01
3.126706e+01 -5.567500e+01 2.255780e+01
3.167637e+01 -5.730012e+01 2.280254e+01
3.221004e+01 -5.887772e+01 2.249461e+01
3.224490e+01 -6.044332e+01 2.184955e+01
3.200100e+01 -6.171600e+01 2.075901e+01
3.159935e+01 -6.239952e+01 1.908370e+01
3.164351e+01 -6.257997e+01 1.723963e+01
3.211338e+01 -6.225348e+01 1.547665e+01
3.235527e+01 -6.144719e+01 1.382545e+01
3.219032e+01 -6.030236e+01 1.300789e+01
3.154515e+01 -5.909469e+01 1.264502e+01
3.067445e+01 -5.797984e+01 1.257143e+01
2.952202e+01 -5.716179e+01 1.266706e+01
2.710034e+01 -5.427685e+01 1.815364e+01
2.682850e+01 -5.501624e+01 1.846748e+01
2.661723e+01 -5.577134e+01 1.879057e+01
2.655539e+01 -5.658436e+01 1.902369e+01
2.656582e+01 -5.738836e+01 1.929316e+01
2.661342e+01 -5.801754e+01 2.010452e+01
2.685192e+01 -5.893799e+01 2.049473e+01
2.729481e+01 -5.986445e+01 2.045061e+01
2.777060e+01 -6.056163e+01 1.986415e+01
2.769222e+01 -6.144531e+01 1.826813e+01
2.763846e+01 -6.117239e+01 1.646337e+01
2.759584e+01 -5.998685e+01 1.507508e+01
2.759500e+01 -5.843607e+01 1.411100e+01
2.790433e+01 -5.784314e+01 1.385248e+01
2.832683e+01 -5.741686e+01 1.346024e+01
2.881114e+01 -5.712184e+01 1.302151e+01
2.946639e+01 -5.715226e+01 1.273209e+01
3.572048e+01 -6.947912e+01 -8.101220e-01
3.454488e+01 -6.964040e+01 -2.903946e+00
3.323979e+01 -6.932288e+01 -4.900978e+00
3.182360e+01 -6.887338e+01 -6.794368e+00
3.026443e+01 -6.827947e+01 -8.528821e+00
2.848249e+01 -6.749623e+01 -9.944076e+00
2.670589e+01 -6.670621e+01 -1.136244e+01
2.562505e+01 -6.604063e+01 -1.171083e+01
2.458521e+01 -6.523490e+01 -1.175651e+01
2.356090e+01 -6.446571e+01 -1.205953e+01
2.257520e+01 -6.368096e+01 -1.244045e+01
2.165358e+01 -6.296362e+01 -1.183320e+01
2.079980e+01 -6.229665e+01 -1.108567e+01
1.997041e+01 -6.158193e+01 -9.906672e+00
1.884316e+01 -6.083525e+01 -9.034587e+00
1.758307e+01 -6.013160e+01 -8.323327e+00
1.625137e+01 -5.949674e+01 -7.681189e+00
1.487490e+01 -5.893417e+01 -7.066616e+00
1.334331e+01 -5.858059e+01 -6.723240e+00
2.602854e+01 -5.968621e+01 5.764058e+01
2.593596e+01 -5.936584e+01 5.556963e+01
2.589722e+01 -5.904358e+01 5.349724e+01
2.586515e+01 -5.882797e+01 5.141099e+01
2.579366e+01 -5.896784e+01 4.931925e+01
2.579588e+01 -5.912544e+01 4.723332e+01
2.588409e+01 -5.914030e+01 4.514335e+01
2.601564e+01 -5.919992e+01 4.305647e+01
2.626020e+01 -5.907641e+01 4.098260e+01
2.658692e+01 -5.885969e+01 3.873535e+01
2.696444e+01 -5.858233e+01 3.650287e+01
2.749043e+01 -5.819267e+01 3.431765e+01
2.796827e+01 -5.786708e+01 3.211103e+01
2.881431e+01 -5.736262e+01 2.981055e+01
2.978560e+01 -5.678865e+01 2.757677e+01
3.046832e+01 -5.635465e+01 2.520866e+01
3.129933e+01 -5.586606e+01 2.289933e+01
2.358710e+01 -5.228982e+01 1.643526e+01
2.471375e+01 -5.380269e+01 1.571456e+01
2.533783e+01 -5.501302e+01 1.422341e+01
2.571381e+01 -5.617915e+01 1.261838e+01
2.593215e+01 -5.779895e+01 1.036541e+01
2.588573e+01 -5.926239e+01 7.998224e+00
2.487719e+01 -5.935244e+01 5.405565e+00
2.406628e+01 -5.922593e+01 4.075269e+00
2.305873e+01 -5.901453e+01 2.899073e+00
2.180445e+01 -5.871731e+01 2.014966e+00
1.955988e+01 -5.837191e+01 9.794639e-01
1.749485e+01 -5.697775e+01 1.127283e+00
1.573935e+01 -5.546583e+01 2.055500e+00
1.482249e+01 -5.396142e+01 3.591292e+00
1.449989e+01 -5.262855e+01 5.483816e+00
1.528104e+01 -5.178591e+01 7.519059e+00
1.579167e+01 -5.128785e+01 9.254570e+00
1.680754e+01 -5.122176e+01 1.083078e+01
1.807139e+01 -5.139303e+01 1.220709e+01
1.972017e+01 -5.145465e+01 1.395505e+01
2.137002e+01 -5.156988e+01 1.569933e+01
2.353630e+01 -5.230236e+01 1.643982e+01
