# Supplementary material for: The effects of phylogeny, body size, and locomotor behavior on the three-dimensional shape of the pelvis in extant carnivorans
Source: PeerJ. 2020 Feb 20;8:e8574. doi: 10.7717/peerj.8574 (PMC7036272; doi:10.7717/peerj.8574)
Supplement: Data S1 [file peerj-08-8574-s001.zip › Individual landmark files for import into R/LACM_31150 Urocyon.txt]

[individuals]
1
[dimensions]
3
[landmarks]
171
[rawpoints]
'#1
1.929177e+01 -8.197012e+01 5.887209e+00
1.923131e+01 -5.440968e+01 1.720963e+00
1.911160e+01 -6.177995e+01 4.523315e+00
3.032494e+00 -7.716718e+01 4.899008e+00
5.783669e+00 -6.681680e+01 7.842106e+00
9.832619e+00 -5.966110e+01 2.868073e+00
7.674522e+00 -4.191100e+01 2.846870e-01
7.555267e+00 -3.003427e+01 -6.988832e+00
2.102586e+01 -5.015002e+01 1.295578e+00
1.755545e+01 -4.082895e+01 -4.671250e-01
1.549641e+01 -4.586908e+01 4.893751e+00
8.226139e+00 -2.280969e+01 -3.519202e+00
2.427454e+01 -4.258744e+01 2.021609e+01
1.057319e+01 -2.304628e+01 1.636299e+01
1.506570e+01 -6.917709e+01 7.940063e+00
1.976501e+01 -5.472584e+01 6.480854e+00
1.732292e+01 -6.103328e+01 6.473621e+00
2.438327e+01 -4.844218e+01 9.742357e+00
2.136527e+01 -4.355332e+01 9.248751e+00
1.318999e+01 -3.005520e+01 1.044523e+01
1.458651e+01 -3.623547e+01 4.487213e+00
1.794715e+01 -3.370703e+01 1.620155e+01
2.164051e+01 -4.532889e+01 4.969170e+00
1.826654e+01 -4.102090e+01 1.730159e+00
1.928365e+01 -8.203084e+01 5.876109e+00
1.886520e+01 -8.325465e+01 5.425540e+00
1.817717e+01 -8.436088e+01 5.002464e+00
1.727509e+01 -8.531583e+01 4.614666e+00
1.611720e+01 -8.597615e+01 4.299330e+00
1.491241e+01 -8.656476e+01 4.020173e+00
1.374506e+01 -8.723447e+01 3.765778e+00
1.234406e+01 -8.726826e+01 3.714506e+00
1.097750e+01 -8.697374e+01 3.825782e+00
9.608409e+00 -8.669608e+01 3.948980e+00
8.248994e+00 -8.637341e+01 4.069160e+00
7.038162e+00 -8.568723e+01 4.241130e+00
6.002014e+00 -8.475597e+01 4.401371e+00
5.072506e+00 -8.369878e+01 4.506032e+00
4.167451e+00 -8.261732e+01 4.567510e+00
3.686325e+00 -8.129453e+01 4.674079e+00
3.222346e+00 -7.996373e+01 4.753419e+00
2.999884e+00 -7.857224e+01 4.835392e+00
3.033356e+00 -7.716309e+01 4.911091e+00
1.504366e+01 -6.916525e+01 7.948526e+00
1.582709e+01 -6.668091e+01 7.477986e+00
1.657714e+01 -6.421169e+01 6.888259e+00
1.738284e+01 -6.172475e+01 6.472054e+00
1.812792e+01 -5.920058e+01 6.188255e+00
1.878344e+01 -5.661525e+01 5.994895e+00
2.004284e+01 -5.429893e+01 6.441319e+00
2.154401e+01 -5.228544e+01 7.359611e+00
2.271909e+01 -5.015587e+01 8.470842e+00
2.421688e+01 -4.883493e+01 9.880972e+00
2.320797e+01 -4.615417e+01 1.042675e+01
2.320989e+01 -4.433539e+01 1.172970e+01
2.332843e+01 -4.289770e+01 1.336570e+01
2.354717e+01 -4.219458e+01 1.496229e+01
2.379717e+01 -4.193359e+01 1.674125e+01
2.442211e+01 -4.224242e+01 1.848219e+01
2.430660e+01 -4.253995e+01 2.027019e+01
5.782825e+00 -6.681594e+01 7.826228e+00
7.001763e+00 -6.578938e+01 6.117871e+00
7.996235e+00 -6.411501e+01 4.827114e+00
8.883965e+00 -6.218993e+01 3.845147e+00
1.012131e+01 -5.823970e+01 2.967602e+00
1.030131e+01 -5.401379e+01 2.845958e+00
9.615913e+00 -4.985273e+01 2.497263e+00
8.851651e+00 -4.721714e+01 1.909212e+00
8.379852e+00 -4.453056e+01 1.249173e+00
7.660685e+00 -4.195906e+01 3.852940e-01
8.127246e+00 -4.084734e+01 5.654665e-02
8.470809e+00 -3.985109e+01 -6.149593e-01
8.729920e+00 -3.877666e+01 -1.198172e+00
8.619359e+00 -3.660360e+01 -1.802829e+00
8.216644e+00 -3.445613e+01 -2.373758e+00
8.028183e+00 -3.234624e+01 -3.156478e+00
8.146176e+00 -3.103894e+01 -4.097545e+00
8.123156e+00 -3.016913e+01 -5.458068e+00
7.536791e+00 -3.006569e+01 -6.959408e+00
2.177773e+01 -4.538158e+01 4.926208e+00
2.224563e+01 -4.630218e+01 3.906792e+00
2.241477e+01 -4.764346e+01 3.379660e+00
2.213943e+01 -4.886892e+01 2.652948e+00
2.148648e+01 -4.973605e+01 1.690026e+00
2.006883e+01 -5.015113e+01 7.563157e-01
1.866829e+01 -5.022675e+01 -2.859912e-01
1.716729e+01 -4.977514e+01 -1.058625e+00
1.569338e+01 -4.888604e+01 -1.359766e+00
1.476513e+01 -4.747124e+01 -1.324300e+00
1.455329e+01 -4.579954e+01 -1.482984e+00
1.483457e+01 -4.421177e+01 -1.997295e+00
1.532039e+01 -4.259069e+01 -2.026463e+00
1.616768e+01 -4.168428e+01 -1.565725e+00
1.696118e+01 -4.133688e+01 -5.650601e-01
1.758183e+01 -4.111440e+01 5.826060e-01
1.826769e+01 -4.101971e+01 1.710642e+00
2.168438e+01 -4.531556e+01 4.991586e+00
2.103383e+01 -4.528375e+01 5.296671e+00
2.037434e+01 -4.543701e+01 5.539308e+00
1.967829e+01 -4.561782e+01 5.527603e+00
1.902802e+01 -4.587439e+01 5.358416e+00
1.808117e+01 -4.686142e+01 5.304926e+00
1.733167e+01 -4.785835e+01 4.741201e+00
1.658912e+01 -4.857063e+01 3.838506e+00
1.579548e+01 -4.823608e+01 2.774747e+00
1.463472e+01 -4.698141e+01 2.396693e+00
1.444301e+01 -4.524187e+01 2.439622e+00
1.528885e+01 -4.374281e+01 2.758950e+00
1.641694e+01 -4.258916e+01 3.437914e+00
1.706730e+01 -4.214701e+01 3.364704e+00
1.763466e+01 -4.179585e+01 2.942055e+00
1.795996e+01 -4.137038e+01 2.361564e+00
1.825584e+01 -4.103066e+01 1.712770e+00
7.514700e+00 -3.007321e+01 -6.930992e+00
7.165696e+00 -2.838154e+01 -6.007029e+00
7.080792e+00 -2.677523e+01 -4.889034e+00
6.970825e+00 -2.521226e+01 -3.713322e+00
6.830981e+00 -2.371731e+01 -2.455188e+00
6.807283e+00 -2.235703e+01 -1.045824e+00
6.880104e+00 -2.117300e+01 5.130790e-01
6.955835e+00 -2.044401e+01 1.786434e+00
7.262459e+00 -1.999339e+01 3.150965e+00
7.664496e+00 -1.974148e+01 4.541614e+00
7.934172e+00 -1.948831e+01 5.963512e+00
8.443354e+00 -1.953832e+01 7.340833e+00
9.023644e+00 -1.996018e+01 8.623052e+00
9.427459e+00 -2.064991e+01 9.788566e+00
9.721866e+00 -2.110119e+01 1.109495e+01
9.970229e+00 -2.154208e+01 1.241449e+01
1.019806e+01 -2.188037e+01 1.376765e+01
1.043665e+01 -2.245598e+01 1.503609e+01
1.065182e+01 -2.302266e+01 1.631273e+01
1.929591e+01 -8.194492e+01 5.870936e+00
1.924481e+01 -7.981304e+01 5.729206e+00
1.899668e+01 -7.769417e+01 5.599843e+00
1.903554e+01 -7.556391e+01 5.431241e+00
1.894662e+01 -7.343420e+01 5.276012e+00
1.846692e+01 -7.117541e+01 5.275365e+00
1.838643e+01 -6.887389e+01 5.104787e+00
1.850701e+01 -6.658347e+01 4.836861e+00
1.874894e+01 -6.430804e+01 4.526548e+00
1.900503e+01 -6.205943e+01 4.229641e+00
1.935602e+01 -5.982788e+01 3.903178e+00
1.979871e+01 -5.762368e+01 3.509110e+00
2.044001e+01 -5.550164e+01 2.965541e+00
2.075912e+01 -5.416373e+01 2.585280e+00
2.081389e+01 -5.276834e+01 2.291414e+00
2.086564e+01 -5.139445e+01 1.909048e+00
2.102997e+01 -5.011793e+01 1.292673e+00
2.130306e+01 -4.359896e+01 9.153676e+00
2.054610e+01 -4.333542e+01 7.718349e+00
1.965343e+01 -4.245434e+01 6.655583e+00
1.870355e+01 -4.144724e+01 5.768954e+00
1.753495e+01 -4.019253e+01 5.061407e+00
1.629721e+01 -3.887899e+01 4.633550e+00
1.516774e+01 -3.741411e+01 4.495988e+00
1.423372e+01 -3.541463e+01 4.985370e+00
1.366144e+01 -3.347520e+01 5.995687e+00
1.332180e+01 -3.182317e+01 7.500644e+00
1.302994e+01 -3.024253e+01 9.888689e+00
1.365394e+01 -2.980098e+01 1.266381e+01
1.489611e+01 -3.073253e+01 1.508765e+01
1.633641e+01 -3.194912e+01 1.653977e+01
1.771199e+01 -3.387877e+01 1.632100e+01
1.907399e+01 -3.580909e+01 1.603409e+01
2.009554e+01 -3.749064e+01 1.547709e+01
2.082950e+01 -3.907664e+01 1.441512e+01
2.129218e+01 -4.040419e+01 1.293015e+01
2.146849e+01 -4.140912e+01 1.165307e+01
2.161781e+01 -4.258827e+01 1.053082e+01
2.145617e+01 -4.349437e+01 9.179913e+00
