# Supplementary material for: The effects of phylogeny, body size, and locomotor behavior on the three-dimensional shape of the pelvis in extant carnivorans
Source: PeerJ. 2020 Feb 20;8:e8574. doi: 10.7717/peerj.8574 (PMC7036272; doi:10.7717/peerj.8574)
Supplement: Data S1 [file peerj-08-8574-s001.zip › Individual landmark files for import into R/LACM_31227 Procyon.txt]

[individuals]
1
[dimensions]
3
[landmarks]
171
[rawpoints]
'#1
5.196899e+01 -1.771778e+01 -4.390736e+01
3.938742e+01 -5.612061e+01 -4.566999e+01
3.893678e+01 -5.010634e+01 -4.310009e+01
4.209826e+01 -2.175865e+01 -2.179922e+01
3.423978e+01 -4.540123e+01 -2.754779e+01
3.798842e+01 -5.254778e+01 -3.088521e+01
3.719985e+01 -8.114507e+01 -2.934364e+01
4.616204e+01 -9.961120e+01 -2.846000e+01
3.958733e+01 -6.227982e+01 -4.701668e+01
4.075989e+01 -7.654739e+01 -4.085265e+01
3.280264e+01 -6.975639e+01 -4.078429e+01
4.001443e+01 -1.090816e+02 -3.516114e+01
1.077826e+01 -7.834825e+01 -4.897021e+01
7.756424e+00 -1.058197e+02 -5.161641e+01
3.105071e+01 -4.574134e+01 -3.982467e+01
3.104868e+01 -5.801354e+01 -4.591406e+01
3.229942e+01 -5.109479e+01 -4.056247e+01
2.647927e+01 -6.527112e+01 -5.144055e+01
2.870561e+01 -7.314609e+01 -4.810227e+01
2.262876e+01 -9.931862e+01 -4.382242e+01
3.215721e+01 -9.247125e+01 -3.880490e+01
1.475880e+01 -9.155708e+01 -4.846191e+01
3.531815e+01 -6.775793e+01 -4.839441e+01
3.866672e+01 -7.562095e+01 -4.171708e+01
5.187852e+01 -1.782533e+01 -4.392864e+01
5.198545e+01 -1.607350e+01 -4.426922e+01
5.162552e+01 -1.432902e+01 -4.411533e+01
5.136228e+01 -1.257416e+01 -4.389704e+01
5.085881e+01 -1.097545e+01 -4.327486e+01
4.976118e+01 -1.009542e+01 -4.217160e+01
4.872961e+01 -9.801139e+00 -4.074140e+01
4.795181e+01 -9.543827e+00 -3.880836e+01
4.744455e+01 -9.141216e+00 -3.681130e+01
4.712500e+01 -8.623137e+00 -3.480201e+01
4.694227e+01 -8.269564e+00 -3.274071e+01
4.680438e+01 -8.290032e+00 -3.064575e+01
4.631454e+01 -9.076939e+00 -2.876202e+01
4.560874e+01 -1.061036e+01 -2.683502e+01
4.476532e+01 -1.260729e+01 -2.546971e+01
4.413173e+01 -1.472239e+01 -2.417042e+01
4.351663e+01 -1.694098e+01 -2.304673e+01
4.285528e+01 -1.930453e+01 -2.231213e+01
4.220173e+01 -2.172460e+01 -2.178353e+01
3.106333e+01 -4.573144e+01 -3.985294e+01
3.196557e+01 -4.759338e+01 -4.029185e+01
3.270356e+01 -4.951642e+01 -4.077240e+01
3.296255e+01 -5.147540e+01 -4.152647e+01
3.267308e+01 -5.322520e+01 -4.267881e+01
3.204738e+01 -5.487140e+01 -4.432278e+01
3.150969e+01 -5.662631e+01 -4.588320e+01
3.128335e+01 -5.885055e+01 -4.678077e+01
3.063457e+01 -6.104892e+01 -4.752268e+01
2.841407e+01 -6.359112e+01 -4.943968e+01
2.592769e+01 -6.572075e+01 -5.152549e+01
2.392480e+01 -6.902370e+01 -5.190788e+01
2.154233e+01 -7.207777e+01 -5.165260e+01
1.930752e+01 -7.434718e+01 -5.118352e+01
1.665626e+01 -7.613779e+01 -5.082408e+01
1.382741e+01 -7.750197e+01 -5.011607e+01
1.091793e+01 -7.829327e+01 -4.898765e+01
3.418490e+01 -4.545254e+01 -2.760802e+01
3.555760e+01 -4.833340e+01 -2.938956e+01
3.676990e+01 -5.139502e+01 -3.097562e+01
3.721973e+01 -5.498581e+01 -3.148743e+01
3.715522e+01 -5.954014e+01 -3.143410e+01
3.662284e+01 -6.402402e+01 -3.083380e+01
3.627155e+01 -6.850520e+01 -3.009583e+01
3.638181e+01 -7.267384e+01 -2.949103e+01
3.665025e+01 -7.687057e+01 -2.922690e+01
3.714335e+01 -8.105451e+01 -2.930696e+01
3.748394e+01 -8.238253e+01 -2.989156e+01
3.810171e+01 -8.370870e+01 -3.017625e+01
3.870475e+01 -8.507049e+01 -3.023382e+01
3.943691e+01 -8.832312e+01 -3.010355e+01
4.009705e+01 -9.157463e+01 -2.975064e+01
4.121473e+01 -9.469389e+01 -2.935869e+01
4.253799e+01 -9.666072e+01 -2.897763e+01
4.417975e+01 -9.839972e+01 -2.876494e+01
4.620574e+01 -9.965547e+01 -2.847665e+01
3.531532e+01 -6.776208e+01 -4.839428e+01
3.638243e+01 -6.577050e+01 -4.825186e+01
3.782243e+01 -6.405886e+01 -4.790264e+01
3.932860e+01 -6.253282e+01 -4.717614e+01
4.086272e+01 -6.155036e+01 -4.583204e+01
4.234374e+01 -6.147322e+01 -4.397562e+01
4.354535e+01 -6.209440e+01 -4.202207e+01
4.410202e+01 -6.310525e+01 -3.994490e+01
4.434490e+01 -6.468906e+01 -3.819036e+01
4.389612e+01 -6.697832e+01 -3.693239e+01
4.331467e+01 -6.952667e+01 -3.649326e+01
4.314574e+01 -7.209385e+01 -3.713063e+01
4.281907e+01 -7.437902e+01 -3.843291e+01
4.208927e+01 -7.518341e+01 -3.932891e+01
4.103730e+01 -7.553827e+01 -4.019491e+01
3.987442e+01 -7.562568e+01 -4.098397e+01
3.863639e+01 -7.556303e+01 -4.165173e+01
3.532275e+01 -6.775296e+01 -4.838310e+01
3.514282e+01 -6.786230e+01 -4.729031e+01
3.472967e+01 -6.761341e+01 -4.628733e+01
3.440739e+01 -6.728164e+01 -4.527510e+01
3.431425e+01 -6.693324e+01 -4.422224e+01
3.451009e+01 -6.576645e+01 -4.261529e+01
3.533129e+01 -6.501520e+01 -4.095899e+01
3.642309e+01 -6.483423e+01 -3.929840e+01
3.753130e+01 -6.572894e+01 -3.790082e+01
3.747712e+01 -6.777210e+01 -3.678471e+01
3.707082e+01 -7.005390e+01 -3.701244e+01
3.671007e+01 -7.196437e+01 -3.829424e+01
3.670351e+01 -7.355491e+01 -3.999538e+01
3.697901e+01 -7.412697e+01 -4.054151e+01
3.742059e+01 -7.464713e+01 -4.102708e+01
3.797529e+01 -7.514229e+01 -4.141241e+01
3.865747e+01 -7.556790e+01 -4.164662e+01
4.616770e+01 -9.961295e+01 -2.846377e+01
4.551308e+01 -1.029582e+02 -2.932875e+01
4.357202e+01 -1.048508e+02 -3.156969e+01
4.222224e+01 -1.073165e+02 -3.368332e+01
3.998138e+01 -1.090033e+02 -3.580507e+01
3.701762e+01 -1.097305e+02 -3.755355e+01
3.401260e+01 -1.101723e+02 -3.932640e+01
3.152586e+01 -1.098613e+02 -4.063172e+01
2.924123e+01 -1.096714e+02 -4.228343e+01
2.689761e+01 -1.089655e+02 -4.369528e+01
2.453470e+01 -1.079825e+02 -4.489292e+01
2.217455e+01 -1.069493e+02 -4.605314e+01
1.968583e+01 -1.063804e+02 -4.726424e+01
1.775873e+01 -1.059539e+02 -4.808620e+01
1.579687e+01 -1.056037e+02 -4.886061e+01
1.379772e+01 -1.052897e+02 -4.955035e+01
1.185226e+01 -1.055789e+02 -5.038887e+01
9.824178e+00 -1.056930e+02 -5.105601e+01
7.759667e+00 -1.058367e+02 -5.159301e+01
5.195253e+01 -1.777137e+01 -4.385947e+01
5.044588e+01 -2.058418e+01 -4.435941e+01
4.917469e+01 -2.353005e+01 -4.473035e+01
4.715949e+01 -2.605332e+01 -4.466386e+01
4.557011e+01 -2.886409e+01 -4.458729e+01
4.436181e+01 -3.206085e+01 -4.441220e+01
4.306390e+01 -3.519838e+01 -4.398562e+01
4.168303e+01 -3.827188e+01 -4.338829e+01
4.068142e+01 -4.152717e+01 -4.305671e+01
3.991513e+01 -4.405451e+01 -4.273533e+01
3.961999e+01 -4.669841e+01 -4.275301e+01
3.943694e+01 -4.934710e+01 -4.292367e+01
3.924082e+01 -5.198236e+01 -4.323168e+01
3.943808e+01 -5.456639e+01 -4.424738e+01
3.982353e+01 -5.702376e+01 -4.549704e+01
3.965961e+01 -5.974883e+01 -4.604024e+01
3.956422e+01 -6.235327e+01 -4.701788e+01
2.877805e+01 -7.314822e+01 -4.810356e+01
3.118847e+01 -7.349099e+01 -4.507924e+01
3.240105e+01 -7.657442e+01 -4.305555e+01
3.330651e+01 -7.983540e+01 -4.115273e+01
3.354807e+01 -8.326775e+01 -3.997224e+01
3.346698e+01 -8.683121e+01 -3.924553e+01
3.321969e+01 -9.042508e+01 -3.873960e+01
3.204560e+01 -9.404305e+01 -3.909198e+01
2.990858e+01 -9.700378e+01 -4.021466e+01
2.680319e+01 -9.861038e+01 -4.175324e+01
2.283065e+01 -9.934423e+01 -4.376202e+01
1.883307e+01 -9.949934e+01 -4.584731e+01
1.516963e+01 -9.771904e+01 -4.778729e+01
1.433320e+01 -9.363209e+01 -4.853535e+01
1.562439e+01 -8.959879e+01 -4.870099e+01
1.759925e+01 -8.585025e+01 -4.880857e+01
1.934458e+01 -8.309823e+01 -4.887076e+01
2.097612e+01 -8.027909e+01 -4.875069e+01
2.246919e+01 -7.743936e+01 -4.932504e+01
2.432387e+01 -7.549904e+01 -4.924104e+01
2.621476e+01 -7.360079e+01 -4.905785e+01
2.870506e+01 -7.314056e+01 -4.816428e+01
