# Supplementary material for: The effects of phylogeny, body size, and locomotor behavior on the three-dimensional shape of the pelvis in extant carnivorans
Source: PeerJ. 2020 Feb 20;8:e8574. doi: 10.7717/peerj.8574 (PMC7036272; doi:10.7717/peerj.8574)
Supplement: Data S1 [file peerj-08-8574-s001.zip › Individual landmark files for import into R/LACM_31306 Eira.txt]

[individuals]
1
[dimensions]
3
[landmarks]
171
[rawpoints]
'#1
1.586212e+01 -2.952310e+01 -2.690897e+00
8.540970e+00 -6.357578e+01 2.018667e+00
1.143102e+01 -5.455928e+01 2.796131e+00
3.152730e+01 -3.967093e+01 -3.667166e+00
2.822011e+01 -5.368937e+01 2.863211e+00
2.149520e+01 -5.943712e+01 1.410085e+00
2.182905e+01 -8.453347e+01 6.385926e+00
1.967793e+01 -1.021681e+02 6.898231e+00
8.394445e+00 -6.970270e+01 2.892014e+00
1.267505e+01 -8.074179e+01 5.780754e+00
1.392179e+01 -7.486067e+01 9.616856e+00
1.487536e+01 -1.067348e+02 1.175621e+01
4.898586e+00 -7.498978e+01 2.934512e+01
6.728244e+00 -9.779241e+01 2.970290e+01
1.424633e+01 -4.619503e+01 4.812435e+00
7.470987e+00 -6.335887e+01 9.200655e+00
1.116998e+01 -5.409930e+01 6.098103e+00
3.763136e+00 -6.921489e+01 1.648304e+01
6.935558e+00 -7.468080e+01 1.410368e+01
8.906025e+00 -9.697021e+01 2.200584e+01
1.238435e+01 -9.016650e+01 1.131430e+01
5.306696e+00 -8.993554e+01 2.703081e+01
8.460413e+00 -7.217791e+01 7.026990e+00
1.254247e+01 -8.012539e+01 6.517142e+00
1.586943e+01 -2.951131e+01 -2.718489e+00
1.664253e+01 -2.895325e+01 -2.957482e+00
1.753852e+01 -2.860843e+01 -3.168562e+00
1.847787e+01 -2.838945e+01 -3.358213e+00
1.944286e+01 -2.830199e+01 -3.523825e+00
2.041363e+01 -2.825022e+01 -3.669434e+00
2.138662e+01 -2.819638e+01 -3.798519e+00
2.262534e+01 -2.833796e+01 -3.909840e+00
2.387052e+01 -2.834539e+01 -4.036381e+00
2.505654e+01 -2.874325e+01 -4.077314e+00
2.615854e+01 -2.933665e+01 -4.064965e+00
2.717785e+01 -3.006210e+01 -4.027281e+00
2.809187e+01 -3.091699e+01 -4.006392e+00
2.905840e+01 -3.221474e+01 -3.978009e+00
2.996454e+01 -3.355563e+01 -4.000701e+00
3.066726e+01 -3.501326e+01 -3.971424e+00
3.123554e+01 -3.652762e+01 -3.915359e+00
3.156325e+01 -3.810833e+01 -3.799655e+00
3.152603e+01 -3.971831e+01 -3.638620e+00
1.423965e+01 -4.615615e+01 4.785555e+00
1.288867e+01 -4.956523e+01 5.199658e+00
1.154006e+01 -5.295332e+01 5.765973e+00
1.016034e+01 -5.628050e+01 6.568979e+00
8.941719e+00 -5.963349e+01 7.512560e+00
7.963321e+00 -6.172245e+01 8.462878e+00
7.263114e+00 -6.390781e+01 9.441797e+00
6.487340e+00 -6.586691e+01 1.077758e+01
5.704277e+00 -6.753065e+01 1.246369e+01
4.278683e+00 -6.842829e+01 1.490587e+01
3.480247e+00 -6.969907e+01 1.746515e+01
3.793659e+00 -7.154361e+01 1.976777e+01
3.877869e+00 -7.299727e+01 2.235272e+01
3.864780e+00 -7.374065e+01 2.405831e+01
4.054016e+00 -7.449174e+01 2.575002e+01
4.220052e+00 -7.473847e+01 2.758668e+01
4.799248e+00 -7.501733e+01 2.933263e+01
2.818585e+01 -5.374986e+01 2.859354e+00
2.520708e+01 -5.567000e+01 2.213425e+00
2.238396e+01 -5.790527e+01 2.104977e+00
2.098927e+01 -6.121753e+01 2.351565e+00
2.074172e+01 -6.567477e+01 3.547391e+00
2.155186e+01 -6.996704e+01 5.056965e+00
2.231377e+01 -7.436493e+01 6.255605e+00
2.235493e+01 -7.773369e+01 6.499316e+00
2.185532e+01 -8.107455e+01 6.492531e+00
2.184586e+01 -8.445171e+01 6.422470e+00
2.102483e+01 -8.546558e+01 6.831488e+00
2.065939e+01 -8.675491e+01 7.102467e+00
2.043477e+01 -8.808730e+01 7.310932e+00
2.015632e+01 -9.058364e+01 7.581989e+00
1.995848e+01 -9.309318e+01 7.796311e+00
1.987667e+01 -9.561817e+01 7.817108e+00
1.983128e+01 -9.783047e+01 7.665593e+00
1.980059e+01 -1.000290e+02 7.375449e+00
1.967261e+01 -1.021994e+02 6.937124e+00
8.435646e+00 -7.215527e+01 6.987661e+00
8.268994e+00 -7.110515e+01 5.629343e+00
8.357323e+00 -7.033411e+01 4.088815e+00
8.743233e+00 -6.967356e+01 2.542830e+00
9.851759e+00 -6.923170e+01 1.297296e+00
1.176266e+01 -6.937977e+01 5.653779e-01
1.363796e+01 -7.004667e+01 6.783541e-02
1.550238e+01 -7.088094e+01 2.602915e-01
1.698784e+01 -7.223270e+01 6.788710e-01
1.753545e+01 -7.418636e+01 1.097854e+00
1.732078e+01 -7.623866e+01 1.282973e+00
1.673820e+01 -7.817973e+01 1.713153e+00
1.567591e+01 -7.989236e+01 2.193524e+00
1.487304e+01 -8.058405e+01 3.099658e+00
1.399261e+01 -8.071909e+01 4.172416e+00
1.322202e+01 -8.053681e+01 5.320104e+00
1.253471e+01 -8.017267e+01 6.477363e+00
8.448490e+00 -7.217937e+01 7.022579e+00
9.349036e+00 -7.215714e+01 7.538957e+00
1.033370e+01 -7.217281e+01 7.868067e+00
1.130064e+01 -7.192735e+01 8.155979e+00
1.228413e+01 -7.159645e+01 8.118883e+00
1.327089e+01 -7.108453e+01 7.374629e+00
1.397639e+01 -7.073928e+01 6.291715e+00
1.460828e+01 -7.061577e+01 5.119050e+00
1.539909e+01 -7.122297e+01 4.227149e+00
1.642336e+01 -7.255395e+01 4.672208e+00
1.686339e+01 -7.392275e+01 5.647827e+00
1.645722e+01 -7.529484e+01 6.633355e+00
1.565544e+01 -7.667062e+01 7.328633e+00
1.495966e+01 -7.763675e+01 7.381236e+00
1.422382e+01 -7.856052e+01 7.221651e+00
1.342349e+01 -7.939543e+01 6.934014e+00
1.253489e+01 -8.009097e+01 6.550714e+00
1.964691e+01 -1.022464e+02 6.914583e+00
1.896279e+01 -1.035165e+02 7.704010e+00
1.815922e+01 -1.046320e+02 8.606254e+00
1.729992e+01 -1.056161e+02 9.605043e+00
1.638128e+01 -1.064227e+02 1.070491e+01
1.524474e+01 -1.066112e+02 1.187835e+01
1.416093e+01 -1.062251e+02 1.305331e+01
1.318477e+01 -1.060450e+02 1.452129e+01
1.229387e+01 -1.056627e+02 1.600471e+01
1.149472e+01 -1.052951e+02 1.754301e+01
1.076367e+01 -1.047337e+02 1.905659e+01
1.008152e+01 -1.040850e+02 2.055787e+01
9.396111e+00 -1.032692e+02 2.197394e+01
8.802970e+00 -1.025135e+02 2.330176e+01
8.266934e+00 -1.017066e+02 2.462390e+01
7.788804e+00 -1.009986e+02 2.602271e+01
7.334105e+00 -1.001414e+02 2.734364e+01
6.944194e+00 -9.911237e+01 2.855831e+01
6.688835e+00 -9.789462e+01 2.962515e+01
1.587231e+01 -2.950783e+01 -2.680917e+00
1.526135e+01 -3.176776e+01 -2.470333e+00
1.439460e+01 -3.392322e+01 -2.113156e+00
1.347058e+01 -3.605333e+01 -1.747509e+00
1.258940e+01 -3.821517e+01 -1.473898e+00
1.265347e+01 -4.041579e+01 -5.590276e-01
1.221601e+01 -4.270882e+01 -7.523791e-02
1.221901e+01 -4.496447e+01 6.967082e-01
1.243030e+01 -4.718181e+01 1.546423e+00
1.231737e+01 -5.006721e+01 2.249206e+00
1.190108e+01 -5.299133e+01 2.577655e+00
1.120653e+01 -5.588103e+01 2.587673e+00
1.045171e+01 -5.875508e+01 2.539503e+00
9.436136e+00 -6.138354e+01 2.059238e+00
8.713446e+00 -6.414013e+01 1.835560e+00
8.474964e+00 -6.695885e+01 2.246691e+00
8.412298e+00 -6.973983e+01 2.904722e+00
6.906667e+00 -7.468777e+01 1.406508e+01
7.827151e+00 -7.632674e+01 1.234956e+01
8.485354e+00 -7.870404e+01 1.172363e+01
9.200138e+00 -8.113921e+01 1.153463e+01
1.021312e+01 -8.390316e+01 1.161660e+01
1.139524e+01 -8.659472e+01 1.144240e+01
1.234841e+01 -8.938060e+01 1.139178e+01
1.258656e+01 -9.166956e+01 1.190582e+01
1.248283e+01 -9.334441e+01 1.356247e+01
1.192867e+01 -9.493564e+01 1.521209e+01
1.064456e+01 -9.674093e+01 1.812062e+01
9.111248e+00 -9.701530e+01 2.142833e+01
7.317343e+00 -9.627508e+01 2.452706e+01
6.216852e+00 -9.426822e+01 2.629379e+01
5.515821e+00 -9.163297e+01 2.725528e+01
5.317702e+00 -8.878088e+01 2.682340e+01
5.390997e+00 -8.489854e+01 2.529721e+01
5.835292e+00 -8.136488e+01 2.294680e+01
6.306406e+00 -7.813141e+01 2.020145e+01
6.528085e+00 -7.643935e+01 1.843097e+01
6.637846e+00 -7.489909e+01 1.651726e+01
6.999041e+00 -7.468850e+01 1.409405e+01
