# Supplementary material for: The effects of phylogeny, body size, and locomotor behavior on the three-dimensional shape of the pelvis in extant carnivorans
Source: PeerJ. 2020 Feb 20;8:e8574. doi: 10.7717/peerj.8574 (PMC7036272; doi:10.7717/peerj.8574)
Supplement: Data S1 [file peerj-08-8574-s001.zip › Individual landmark files for import into R/LACM_31665 Lynx.txt]

[individuals]
1
[dimensions]
3
[landmarks]
171
[rawpoints]
'#1
-2.433860e+01 -5.783168e+01 8.688835e+01
-8.435462e+00 -1.073387e+02 8.718961e+01
-8.924018e+00 -9.734835e+01 8.475391e+01
-3.493450e+01 -7.140950e+01 7.099352e+01
-2.114636e+01 -9.444194e+01 6.975611e+01
-1.832548e+01 -1.031303e+02 7.537822e+01
-1.775738e+01 -1.332910e+02 7.434827e+01
-1.786860e+01 -1.632533e+02 8.386131e+01
-6.744004e+00 -1.130161e+02 8.928276e+01
-7.963234e+00 -1.285219e+02 8.680042e+01
-5.106483e+00 -1.199055e+02 7.963536e+01
-1.333748e+01 -1.682663e+02 8.425964e+01
2.137944e+01 -1.210395e+02 7.288145e+01
8.967845e+00 -1.610355e+02 6.895725e+01
-9.166328e+00 -8.834181e+01 7.848507e+01
-2.232820e-01 -1.045384e+02 8.305342e+01
-5.855732e+00 -9.679595e+01 8.145512e+01
4.405567e+00 -1.086520e+02 8.449126e+01
7.075106e+00 -1.237901e+02 8.087317e+01
1.447796e+00 -1.498976e+02 7.639864e+01
-2.774202e+00 -1.350551e+02 8.158836e+01
1.242557e+01 -1.370882e+02 7.366302e+01
-8.890360e-01 -1.184733e+02 8.616451e+01
-5.658164e+00 -1.271241e+02 8.539877e+01
-2.432648e+01 -5.786849e+01 8.690537e+01
-2.533224e+01 -5.724413e+01 8.690343e+01
-2.639289e+01 -5.677198e+01 8.667221e+01
-2.745373e+01 -5.632346e+01 8.639864e+01
-2.852705e+01 -5.590317e+01 8.612893e+01
-2.954411e+01 -5.577168e+01 8.553772e+01
-3.061100e+01 -5.562872e+01 8.504508e+01
-3.200898e+01 -5.576503e+01 8.394823e+01
-3.312647e+01 -5.615173e+01 8.261483e+01
-3.409813e+01 -5.668233e+01 8.121824e+01
-3.472316e+01 -5.751883e+01 7.977408e+01
-3.533881e+01 -5.846718e+01 7.839650e+01
-3.568411e+01 -5.969850e+01 7.715529e+01
-3.621902e+01 -6.134071e+01 7.571040e+01
-3.639130e+01 -6.319591e+01 7.444576e+01
-3.613942e+01 -6.519563e+01 7.344154e+01
-3.606758e+01 -6.719324e+01 7.240466e+01
-3.573779e+01 -6.924892e+01 7.154667e+01
-3.496651e+01 -7.129244e+01 7.099902e+01
-9.186031e+00 -8.826224e+01 7.850606e+01
-8.083924e+00 -9.178651e+01 7.967529e+01
-6.636523e+00 -9.522329e+01 8.072146e+01
-4.892627e+00 -9.854230e+01 8.169390e+01
-2.693295e+00 -1.016162e+02 8.253997e+01
-1.189825e+00 -1.030306e+02 8.304263e+01
-1.150281e-02 -1.045990e+02 8.385835e+01
1.722347e+00 -1.057721e+02 8.422019e+01
3.279362e+00 -1.072163e+02 8.428024e+01
5.664371e+00 -1.106593e+02 8.373397e+01
7.910589e+00 -1.140630e+02 8.263305e+01
9.858591e+00 -1.174090e+02 8.094499e+01
1.364646e+01 -1.189620e+02 7.990450e+01
1.648777e+01 -1.192986e+02 7.898679e+01
1.903452e+01 -1.183711e+02 7.769004e+01
2.036099e+01 -1.193496e+02 7.517780e+01
2.125340e+01 -1.210087e+02 7.283684e+01
-2.117933e+01 -9.442751e+01 6.974985e+01
-1.958722e+01 -9.775059e+01 7.157890e+01
-1.828569e+01 -1.006878e+02 7.414834e+01
-1.721528e+01 -1.044936e+02 7.528564e+01
-1.617035e+01 -1.092222e+02 7.566727e+01
-1.554309e+01 -1.140108e+02 7.514407e+01
-1.548720e+01 -1.188246e+02 7.449487e+01
-1.604914e+01 -1.237047e+02 7.421219e+01
-1.635411e+01 -1.286132e+02 7.437432e+01
-1.774713e+01 -1.333322e+02 7.432030e+01
-1.686422e+01 -1.345711e+02 7.520513e+01
-1.685028e+01 -1.359374e+02 7.631419e+01
-1.681289e+01 -1.374515e+02 7.721055e+01
-1.637959e+01 -1.422654e+02 7.879907e+01
-1.616883e+01 -1.471873e+02 8.007006e+01
-1.627789e+01 -1.521337e+02 8.125576e+01
-1.667298e+01 -1.558665e+02 8.212730e+01
-1.753795e+01 -1.595519e+02 8.284726e+01
-1.785715e+01 -1.632641e+02 8.383064e+01
-8.899670e-01 -1.184664e+02 8.616866e+01
-1.573095e+00 -1.165943e+02 8.718575e+01
-2.822242e+00 -1.151154e+02 8.830735e+01
-4.351704e+00 -1.137479e+02 8.919984e+01
-6.394777e+00 -1.128509e+02 8.936382e+01
-8.921371e+00 -1.129150e+02 8.858891e+01
-1.118669e+01 -1.136455e+02 8.743870e+01
-1.315099e+01 -1.151673e+02 8.653658e+01
-1.450417e+01 -1.171002e+02 8.534464e+01
-1.491144e+01 -1.198811e+02 8.477731e+01
-1.452866e+01 -1.227221e+02 8.483733e+01
-1.358543e+01 -1.252921e+02 8.568964e+01
-1.195213e+01 -1.274450e+02 8.664824e+01
-1.037120e+01 -1.280195e+02 8.678105e+01
-8.713848e+00 -1.279423e+02 8.647397e+01
-7.144111e+00 -1.276548e+02 8.592609e+01
-5.651612e+00 -1.271003e+02 8.536734e+01
-8.925940e-01 -1.184553e+02 8.617252e+01
-1.255824e+00 -1.185748e+02 8.506263e+01
-1.703982e+00 -1.186088e+02 8.397817e+01
-2.260292e+00 -1.185268e+02 8.294769e+01
-2.825738e+00 -1.181195e+02 8.200306e+01
-4.268571e+00 -1.165665e+02 8.118394e+01
-6.305842e+00 -1.156023e+02 8.089371e+01
-8.562185e+00 -1.158426e+02 8.101737e+01
-1.039574e+01 -1.171531e+02 8.130904e+01
-1.087329e+01 -1.200247e+02 8.004855e+01
-9.001474e+00 -1.225081e+02 7.942146e+01
-6.346938e+00 -1.241134e+02 8.008472e+01
-4.527376e+00 -1.248321e+02 8.258192e+01
-4.445700e+00 -1.254817e+02 8.331681e+01
-4.657477e+00 -1.260873e+02 8.406342e+01
-5.077545e+00 -1.266117e+02 8.478275e+01
-5.683202e+00 -1.271156e+02 8.537279e+01
-1.784706e+01 -1.632897e+02 8.381099e+01
-1.737176e+01 -1.646750e+02 8.398210e+01
-1.646731e+01 -1.658385e+02 8.402968e+01
-1.537746e+01 -1.668251e+02 8.391624e+01
-1.427700e+01 -1.677628e+02 8.362624e+01
-1.302247e+01 -1.684333e+02 8.323788e+01
-1.163923e+01 -1.685172e+02 8.273415e+01
-9.226964e+00 -1.677655e+02 8.163294e+01
-6.823261e+00 -1.673313e+02 8.035608e+01
-4.459955e+00 -1.669447e+02 7.899156e+01
-2.228465e+00 -1.660745e+02 7.762766e+01
-1.020090e-01 -1.649495e+02 7.628250e+01
1.979192e+00 -1.637807e+02 7.490446e+01
3.175117e+00 -1.630943e+02 7.406995e+01
4.403281e+00 -1.625561e+02 7.317574e+01
5.655637e+00 -1.621872e+02 7.223042e+01
6.810569e+00 -1.616855e+02 7.122432e+01
7.905258e+00 -1.612511e+02 7.012407e+01
8.960648e+00 -1.610397e+02 6.892439e+01
-2.427371e+01 -5.784301e+01 8.684923e+01
-2.122033e+01 -6.116159e+01 8.661426e+01
-1.841516e+01 -6.469473e+01 8.641484e+01
-1.602427e+01 -6.850553e+01 8.602466e+01
-1.393125e+01 -7.250517e+01 8.591337e+01
-1.248964e+01 -7.676848e+01 8.581382e+01
-1.183549e+01 -8.110158e+01 8.478308e+01
-1.127873e+01 -8.553106e+01 8.420477e+01
-1.050174e+01 -8.996246e+01 8.405144e+01
-9.617479e+00 -9.316921e+01 8.418245e+01
-8.621305e+00 -9.629775e+01 8.473209e+01
-7.663381e+00 -9.944934e+01 8.521341e+01
-7.037919e+00 -1.023458e+02 8.673079e+01
-6.709373e+00 -1.049538e+02 8.755301e+01
-6.520567e+00 -1.075932e+02 8.831721e+01
-6.454942e+00 -1.102226e+02 8.913438e+01
-6.575367e+00 -1.129686e+02 8.931004e+01
7.054895e+00 -1.237659e+02 8.079794e+01
4.323688e+00 -1.236619e+02 8.201274e+01
1.999798e+00 -1.255183e+02 8.232813e+01
4.549140e-01 -1.280675e+02 8.207986e+01
-1.492397e+00 -1.319812e+02 8.179500e+01
-3.179197e+00 -1.360064e+02 8.141648e+01
-3.852246e+00 -1.402691e+02 8.066402e+01
-3.782078e+00 -1.437924e+02 7.993534e+01
-2.907653e+00 -1.471790e+02 7.908840e+01
-3.937240e-01 -1.493265e+02 7.766760e+01
3.581456e+00 -1.502029e+02 7.534632e+01
7.682744e+00 -1.484385e+02 7.392242e+01
1.041852e+01 -1.446823e+02 7.331799e+01
1.126466e+01 -1.416744e+02 7.329816e+01
1.196240e+01 -1.386293e+02 7.336777e+01
1.230882e+01 -1.355480e+02 7.375512e+01
1.222121e+01 -1.329747e+02 7.483653e+01
1.229331e+01 -1.303611e+02 7.581726e+01
1.157135e+01 -1.280537e+02 7.721488e+01
1.046471e+01 -1.262035e+02 7.840307e+01
9.092172e+00 -1.245360e+02 7.958461e+01
7.080023e+00 -1.237707e+02 8.077866e+01
