# Supplementary material for: The effects of phylogeny, body size, and locomotor behavior on the three-dimensional shape of the pelvis in extant carnivorans
Source: PeerJ. 2020 Feb 20;8:e8574. doi: 10.7717/peerj.8574 (PMC7036272; doi:10.7717/peerj.8574)
Supplement: Data S1 [file peerj-08-8574-s001.zip › Individual landmark files for import into R/LACM_33373 Ailurus.txt]

[individuals]
1
[dimensions]
3
[landmarks]
171
[rawpoints]
'#1
-1.209401e+01 -2.939421e+01 -1.828128e+01
-1.133749e+01 -6.310847e+01 -3.230274e+00
-9.655983e+00 -5.878391e+01 -7.079335e+00
-9.012790e-01 -3.929548e+01 -3.221883e+01
3.488365e+00 -5.410226e+01 -2.066216e+01
-4.454663e+00 -6.409442e+01 -1.366406e+01
-5.161453e+00 -8.727749e+01 -7.593466e+00
-1.055335e+01 -1.028802e+02 -5.528584e+00
-1.238361e+01 -6.973518e+01 8.255100e-02
-1.099591e+01 -8.366667e+01 -8.205010e-01
-4.749172e+00 -7.643123e+01 -1.537539e+00
-9.958124e+00 -1.060199e+02 -7.358350e-01
1.075267e+01 -8.219434e+01 2.704270e+01
1.173966e+01 -1.007083e+02 2.342273e+01
-1.827423e+00 -4.882202e+01 -1.157544e+01
-6.612115e+00 -6.435163e+01 1.034569e+00
-5.392136e+00 -5.820651e+01 -5.556877e+00
-5.204615e+00 -7.156247e+01 1.215522e+01
-4.292877e+00 -7.928814e+01 1.130424e+01
9.673200e-01 -9.609776e+01 1.140623e+01
-4.552505e+00 -9.032887e+01 4.812540e+00
4.468843e+00 -8.979729e+01 1.988252e+01
-8.880585e+00 -7.334686e+01 5.019266e+00
-9.465101e+00 -8.284271e+01 9.192490e-01
-1.208559e+01 -2.940151e+01 -1.825447e+01
-1.149752e+01 -2.878415e+01 -1.912198e+01
-1.069693e+01 -2.855410e+01 -2.000835e+01
-9.889384e+00 -2.848036e+01 -2.091505e+01
-9.282935e+00 -2.795313e+01 -2.182814e+01
-8.793056e+00 -2.759893e+01 -2.288365e+01
-8.314316e+00 -2.733342e+01 -2.396986e+01
-7.699211e+00 -2.721866e+01 -2.520720e+01
-6.962314e+00 -2.730026e+01 -2.637910e+01
-6.212115e+00 -2.750664e+01 -2.752690e+01
-5.578695e+00 -2.775293e+01 -2.873548e+01
-4.911930e+00 -2.825691e+01 -2.984197e+01
-4.268096e+00 -2.907566e+01 -3.075723e+01
-3.499098e+00 -3.050377e+01 -3.173195e+01
-2.812224e+00 -3.212328e+01 -3.242953e+01
-2.203806e+00 -3.387116e+01 -3.282428e+01
-1.676310e+00 -3.568779e+01 -3.287700e+01
-1.216823e+00 -3.752227e+01 -3.280876e+01
-8.943902e-01 -3.929119e+01 -3.221902e+01
-1.870688e+00 -4.887567e+01 -1.154676e+01
-3.552493e+00 -5.215501e+01 -9.805489e+00
-4.847284e+00 -5.528526e+01 -7.538291e+00
-5.871736e+00 -5.834497e+01 -5.047781e+00
-6.477795e+00 -6.121198e+01 -2.214497e+00
-6.812720e+00 -6.351830e+01 4.951983e-01
-7.055884e+00 -6.583080e+01 3.209425e+00
-6.883976e+00 -6.811348e+01 5.953969e+00
-6.136797e+00 -7.001369e+01 8.887281e+00
-4.748571e+00 -7.200043e+01 1.255466e+01
-2.879437e+00 -7.490846e+01 1.527038e+01
-5.821322e-01 -7.747737e+01 1.799963e+01
1.961274e+00 -7.954753e+01 2.092696e+01
3.769644e+00 -8.060052e+01 2.279148e+01
5.822302e+00 -8.131913e+01 2.455939e+01
8.158765e+00 -8.186491e+01 2.600785e+01
1.075379e+01 -8.218114e+01 2.701831e+01
3.466743e+00 -5.415300e+01 -2.058895e+01
1.920516e+00 -5.648513e+01 -1.945334e+01
-4.028683e-01 -5.806692e+01 -1.834908e+01
-2.318900e+00 -5.970271e+01 -1.668402e+01
-3.872211e+00 -6.390362e+01 -1.348631e+01
-4.282122e+00 -6.886411e+01 -1.113817e+01
-4.038142e+00 -7.417082e+01 -9.700867e+00
-4.163527e+00 -7.858160e+01 -9.103194e+00
-4.421817e+00 -8.301887e+01 -8.834949e+00
-5.146832e+00 -8.723739e+01 -7.607628e+00
-5.525877e+00 -8.838478e+01 -6.736733e+00
-5.905460e+00 -8.970777e+01 -6.167435e+00
-6.239386e+00 -9.113724e+01 -5.914995e+00
-6.621919e+00 -9.309749e+01 -5.873718e+00
-7.072093e+00 -9.504213e+01 -5.795422e+00
-7.669380e+00 -9.694495e+01 -5.680029e+00
-8.431936e+00 -9.906895e+01 -6.000764e+00
-9.307541e+00 -1.011467e+02 -6.334403e+00
-1.054695e+01 -1.028815e+02 -5.528187e+00
-8.918488e+00 -7.331203e+01 5.032256e+00
-9.635911e+00 -7.173010e+01 4.076767e+00
-1.073641e+01 -7.066387e+01 2.818934e+00
-1.186017e+01 -6.995058e+01 1.349740e+00
-1.254270e+01 -6.971671e+01 -4.967440e-01
-1.282096e+01 -7.043559e+01 -2.490194e+00
-1.248781e+01 -7.157768e+01 -4.265794e+00
-1.206675e+01 -7.312642e+01 -5.677362e+00
-1.181183e+01 -7.506592e+01 -6.538321e+00
-1.152637e+01 -7.715554e+01 -6.821906e+00
-1.144573e+01 -7.920399e+01 -6.251108e+00
-1.150922e+01 -8.101586e+01 -5.136828e+00
-1.165623e+01 -8.253631e+01 -3.655223e+00
-1.151533e+01 -8.308257e+01 -2.427894e+00
-1.101595e+01 -8.319968e+01 -1.178272e+00
-1.038018e+01 -8.303192e+01 1.689984e-03
-9.442240e+00 -8.285207e+01 9.570070e-01
-8.867073e+00 -7.335466e+01 5.002217e+00
-8.118717e+00 -7.368986e+01 4.427395e+00
-7.416109e+00 -7.386849e+01 3.736516e+00
-6.854210e+00 -7.395692e+01 2.912384e+00
-6.413133e+00 -7.372499e+01 2.043783e+00
-6.438281e+00 -7.270956e+01 4.437222e-01
-6.705523e+00 -7.205051e+01 -1.312907e+00
-7.389635e+00 -7.275890e+01 -2.932037e+00
-7.956166e+00 -7.393113e+01 -4.309288e+00
-7.414021e+00 -7.581573e+01 -5.257494e+00
-6.693704e+00 -7.786867e+01 -5.365495e+00
-6.646739e+00 -7.915894e+01 -3.610998e+00
-6.805926e+00 -8.016429e+01 -1.685200e+00
-7.265097e+00 -8.080710e+01 -8.453141e-01
-7.891964e+00 -8.149301e+01 -1.626122e-01
-8.621027e+00 -8.216249e+01 4.288396e-01
-9.428855e+00 -8.281918e+01 9.245020e-01
-1.054012e+01 -1.028658e+02 -5.546551e+00
-9.439713e+00 -1.043439e+02 -3.563720e+00
-8.392892e+00 -1.060327e+02 -1.725076e+00
-7.199691e+00 -1.069541e+02 5.231669e-01
-5.767178e+00 -1.071049e+02 2.815325e+00
-4.348515e+00 -1.076294e+02 5.060371e+00
-2.622964e+00 -1.072484e+02 7.111002e+00
-7.692070e-01 -1.063790e+02 9.015678e+00
1.026152e+00 -1.054916e+02 1.096745e+01
2.672872e+00 -1.049451e+02 1.316064e+01
4.323621e+00 -1.043685e+02 1.534299e+01
6.018134e+00 -1.037056e+02 1.746651e+01
7.751797e+00 -1.030629e+02 1.956451e+01
8.373601e+00 -1.025870e+02 2.023261e+01
8.966315e+00 -1.022105e+02 2.098531e+01
9.566914e+00 -1.018562e+02 2.174248e+01
1.018719e+01 -1.015180e+02 2.249110e+01
1.086023e+01 -1.011294e+02 2.316599e+01
1.176384e+01 -1.007084e+02 2.342251e+01
-1.206494e+01 -2.937377e+01 -1.825935e+01
-1.214618e+01 -3.192703e+01 -1.739282e+01
-1.246693e+01 -3.432587e+01 -1.620172e+01
-1.284081e+01 -3.664645e+01 -1.487829e+01
-1.282777e+01 -3.910036e+01 -1.375810e+01
-1.075448e+01 -4.250658e+01 -1.340901e+01
-9.690385e+00 -4.618509e+01 -1.224331e+01
-9.121036e+00 -4.987730e+01 -1.080609e+01
-9.095556e+00 -5.353699e+01 -9.184563e+00
-9.243438e+00 -5.586053e+01 -8.027668e+00
-9.463814e+00 -5.812272e+01 -6.765396e+00
-1.029132e+01 -6.015892e+01 -5.376729e+00
-1.122841e+01 -6.216564e+01 -4.015032e+00
-1.148547e+01 -6.406371e+01 -2.969155e+00
-1.143200e+01 -6.600754e+01 -1.978496e+00
-1.196915e+01 -6.784332e+01 -9.277570e-01
-1.238508e+01 -6.973897e+01 7.036900e-02
-4.302281e+00 -7.928996e+01 1.128466e+01
-5.402457e+00 -8.009264e+01 8.783838e+00
-5.722556e+00 -8.216030e+01 6.852207e+00
-5.497557e+00 -8.477027e+01 5.735629e+00
-5.204175e+00 -8.796127e+01 4.919038e+00
-4.451415e+00 -9.118000e+01 4.830578e+00
-3.274534e+00 -9.398221e+01 6.133427e+00
-1.791245e+00 -9.532745e+01 7.948125e+00
-1.558303e-01 -9.585078e+01 1.003484e+01
1.483485e+00 -9.605517e+01 1.217356e+01
2.498355e+00 -9.553745e+01 1.411823e+01
3.591130e+00 -9.486795e+01 1.597223e+01
4.608706e+00 -9.392801e+01 1.775010e+01
5.131170e+00 -9.320688e+01 1.879147e+01
5.388028e+00 -9.224236e+01 1.973018e+01
5.084840e+00 -9.098579e+01 2.018457e+01
3.491578e+00 -8.765760e+01 1.948765e+01
1.461244e+00 -8.480905e+01 1.812180e+01
-6.204710e-01 -8.224721e+01 1.633144e+01
-1.878556e+00 -8.073364e+01 1.498373e+01
-3.146474e+00 -7.959552e+01 1.331439e+01
-4.269078e+00 -7.927087e+01 1.123503e+01
