# Supplementary material for: The effects of phylogeny, body size, and locomotor behavior on the three-dimensional shape of the pelvis in extant carnivorans
Source: PeerJ. 2020 Feb 20;8:e8574. doi: 10.7717/peerj.8574 (PMC7036272; doi:10.7717/peerj.8574)
Supplement: Data S1 [file peerj-08-8574-s001.zip › Individual landmark files for import into R/LACM_41792 Otocyon.txt]

[individuals]
1
[dimensions]
3
[landmarks]
171
[rawpoints]
'#1
-1.324930e+01 -7.896027e+01 6.840029e+00
-1.825268e+00 -4.871929e+01 1.692882e+01
-2.599144e+00 -5.692638e+01 1.395876e+01
7.961845e+00 -8.496492e+01 1.798128e+01
9.258545e+00 -6.871146e+01 1.436187e+01
5.420448e+00 -5.830019e+01 2.054508e+01
9.300014e+00 -4.056399e+01 3.074856e+01
6.788333e+00 -2.623661e+01 4.169048e+01
-3.138451e+00 -4.374241e+01 1.948628e+01
2.608589e+00 -3.415202e+01 2.410724e+01
5.983410e+00 -4.088799e+01 1.886993e+01
1.666755e+01 -1.765851e+01 3.856819e+01
1.225896e+01 -3.295618e+01 3.224760e+00
2.529684e+01 -1.961185e+01 2.165833e+01
-8.288800e-01 -6.636107e+01 9.152733e+00
1.122820e-01 -4.998373e+01 1.312945e+01
1.532943e+00 -5.755071e+01 1.301295e+01
3.081871e+00 -3.909509e+01 7.679224e+00
6.768196e+00 -3.480421e+01 1.332999e+01
1.539714e+01 -2.617007e+01 2.060171e+01
9.559229e+00 -3.042537e+01 2.249137e+01
1.430180e+01 -2.930007e+01 1.321116e+01
1.906914e+00 -3.727231e+01 1.547900e+01
3.151213e+00 -3.393762e+01 2.223021e+01
-1.325736e+01 -7.894945e+01 6.864386e+00
-1.372004e+01 -8.070330e+01 7.096189e+00
-1.331134e+01 -8.239227e+01 7.665607e+00
-1.281301e+01 -8.403827e+01 8.287115e+00
-1.204788e+01 -8.556039e+01 8.951701e+00
-1.114104e+01 -8.698493e+01 9.653174e+00
-9.966408e+00 -8.816994e+01 1.040157e+01
-8.245235e+00 -8.913950e+01 1.127780e+01
-6.426815e+00 -8.994426e+01 1.212393e+01
-4.530697e+00 -9.055536e+01 1.296152e+01
-2.588942e+00 -9.096169e+01 1.381870e+01
-6.015250e-01 -9.105584e+01 1.466227e+01
1.383652e+00 -9.084357e+01 1.548950e+01
2.803060e+00 -9.033721e+01 1.602809e+01
4.066667e+00 -8.942570e+01 1.639372e+01
5.196033e+00 -8.837646e+01 1.682407e+01
6.420193e+00 -8.756521e+01 1.746025e+01
7.475051e+00 -8.646397e+01 1.794606e+01
7.955452e+00 -8.493832e+01 1.800051e+01
-8.053360e-01 -6.638170e+01 9.141443e+00
-7.195297e-01 -6.383781e+01 9.965077e+00
-5.604544e-01 -6.123864e+01 1.057821e+01
-3.522561e-01 -5.861737e+01 1.107037e+01
-1.502640e-01 -5.599291e+01 1.154817e+01
-2.321300e-01 -5.284464e+01 1.267972e+01
-1.097565e-01 -4.952861e+01 1.311309e+01
4.351752e-01 -4.625623e+01 1.267260e+01
1.380044e+00 -4.352331e+01 1.098804e+01
2.272091e+00 -4.128606e+01 9.918069e+00
3.031481e+00 -3.975678e+01 7.910203e+00
4.345970e+00 -3.747390e+01 7.921665e+00
6.178747e+00 -3.573121e+01 8.665550e+00
8.009380e+00 -3.442866e+01 8.209129e+00
9.653318e+00 -3.351888e+01 6.895329e+00
1.117453e+01 -3.295665e+01 5.274822e+00
1.223834e+01 -3.298743e+01 3.244150e+00
9.254547e+00 -6.869866e+01 1.436278e+01
7.672800e+00 -6.646803e+01 1.608126e+01
6.772137e+00 -6.394888e+01 1.789054e+01
5.837830e+00 -6.121647e+01 1.933698e+01
5.612162e+00 -5.688940e+01 2.091961e+01
6.499248e+00 -5.272272e+01 2.268923e+01
7.617971e+00 -4.883028e+01 2.489761e+01
8.247703e+00 -4.610548e+01 2.691968e+01
8.663464e+00 -4.312836e+01 2.861488e+01
9.287762e+00 -4.051033e+01 3.077499e+01
9.461346e+00 -3.925152e+01 3.108138e+01
9.660381e+00 -3.810016e+01 3.166734e+01
9.813084e+00 -3.699360e+01 3.234618e+01
1.005117e+01 -3.506528e+01 3.380814e+01
1.020334e+01 -3.302097e+01 3.511584e+01
1.008226e+01 -3.093706e+01 3.636287e+01
9.429244e+00 -2.848438e+01 3.763443e+01
8.232523e+00 -2.649191e+01 3.926447e+01
6.807806e+00 -2.621419e+01 4.170421e+01
1.846205e+00 -3.723360e+01 1.545952e+01
5.578021e-01 -3.832279e+01 1.522107e+01
-7.801787e-01 -3.936613e+01 1.537619e+01
-1.786371e+00 -4.071806e+01 1.562688e+01
-2.487669e+00 -4.190700e+01 1.662565e+01
-2.770208e+00 -4.285632e+01 1.857080e+01
-2.658396e+00 -4.331991e+01 2.070103e+01
-1.498953e+00 -4.371798e+01 2.250716e+01
-8.062200e-02 -4.351317e+01 2.415376e+01
1.260581e+00 -4.236289e+01 2.506805e+01
2.068370e+00 -4.067640e+01 2.574719e+01
2.470388e+00 -3.876310e+01 2.611539e+01
2.233929e+00 -3.678776e+01 2.610454e+01
2.266477e+00 -3.566257e+01 2.550829e+01
2.533832e+00 -3.489194e+01 2.452982e+01
2.917487e+00 -3.433244e+01 2.345161e+01
3.160870e+00 -3.396500e+01 2.225641e+01
1.930260e+00 -3.725016e+01 1.548057e+01
2.497425e+00 -3.735858e+01 1.557999e+01
2.967338e+00 -3.766466e+01 1.574982e+01
3.362514e+00 -3.807152e+01 1.589693e+01
3.659582e+00 -3.855140e+01 1.605445e+01
3.860466e+00 -3.994260e+01 1.657446e+01
3.784258e+00 -4.130060e+01 1.720381e+01
3.574032e+00 -4.251678e+01 1.805391e+01
3.738470e+00 -4.298611e+01 1.946767e+01
4.865485e+00 -4.187184e+01 2.077970e+01
5.550716e+00 -3.999288e+01 2.126297e+01
5.767930e+00 -3.794984e+01 2.115277e+01
5.448124e+00 -3.595549e+01 2.076067e+01
4.900395e+00 -3.528802e+01 2.088275e+01
4.257225e+00 -3.479182e+01 2.119985e+01
3.654430e+00 -3.435590e+01 2.165489e+01
3.147753e+00 -3.392791e+01 2.222106e+01
6.806079e+00 -2.621097e+01 4.170592e+01
7.620021e+00 -2.488976e+01 4.190481e+01
8.518174e+00 -2.361213e+01 4.181339e+01
9.469864e+00 -2.245227e+01 4.137012e+01
1.050544e+01 -2.139888e+01 4.085493e+01
1.163690e+01 -2.040990e+01 4.041999e+01
1.284880e+01 -1.943753e+01 4.023772e+01
1.445442e+01 -1.840080e+01 3.961974e+01
1.596183e+01 -1.767484e+01 3.850787e+01
1.753634e+01 -1.701464e+01 3.744963e+01
1.900373e+01 -1.659458e+01 3.614376e+01
2.049412e+01 -1.619033e+01 3.485909e+01
2.154717e+01 -1.626791e+01 3.315034e+01
2.166186e+01 -1.726050e+01 3.126861e+01
2.209702e+01 -1.804788e+01 2.933733e+01
2.282586e+01 -1.850496e+01 2.738811e+01
2.340857e+01 -1.910562e+01 2.542890e+01
2.430568e+01 -1.940169e+01 2.351932e+01
2.529029e+01 -1.959314e+01 2.163959e+01
-1.324568e+01 -7.890411e+01 6.873584e+00
-1.172001e+01 -7.568378e+01 7.406071e+00
-9.973054e+00 -7.261791e+01 8.133582e+00
-7.573333e+00 -7.004914e+01 8.923704e+00
-6.333378e+00 -6.676839e+01 9.748259e+00
-5.291880e+00 -6.518774e+01 1.026195e+01
-4.405790e+00 -6.354835e+01 1.087383e+01
-3.812464e+00 -6.181917e+01 1.158446e+01
-3.424259e+00 -6.005024e+01 1.233763e+01
-2.961689e+00 -5.793261e+01 1.320154e+01
-2.608987e+00 -5.580442e+01 1.409112e+01
-2.320279e+00 -5.366694e+01 1.498141e+01
-1.891956e+00 -5.150282e+01 1.574163e+01
-1.745064e+00 -4.944788e+01 1.653706e+01
-2.348157e+00 -4.762343e+01 1.762558e+01
-3.057037e+00 -4.580157e+01 1.865295e+01
-3.139105e+00 -4.376124e+01 1.949402e+01
6.779902e+00 -3.486105e+01 1.338509e+01
6.319003e+00 -3.483080e+01 1.507748e+01
6.378833e+00 -3.439347e+01 1.677534e+01
6.887300e+00 -3.375161e+01 1.832681e+01
7.480320e+00 -3.324099e+01 1.943949e+01
8.067968e+00 -3.271136e+01 2.054613e+01
8.575744e+00 -3.199024e+01 2.158176e+01
9.695593e+00 -3.050583e+01 2.254267e+01
1.078162e+01 -2.871700e+01 2.257998e+01
1.238078e+01 -2.736868e+01 2.250678e+01
1.464550e+01 -2.638696e+01 2.119310e+01
1.633463e+01 -2.563580e+01 1.909525e+01
1.699893e+01 -2.565308e+01 1.637933e+01
1.688299e+01 -2.639551e+01 1.498753e+01
1.627907e+01 -2.742482e+01 1.394944e+01
1.533102e+01 -2.846524e+01 1.322794e+01
1.345053e+01 -2.961699e+01 1.293876e+01
1.160959e+01 -3.069056e+01 1.230218e+01
9.781694e+00 -3.194097e+01 1.209754e+01
8.461841e+00 -3.303219e+01 1.231993e+01
7.454195e+00 -3.436908e+01 1.189604e+01
6.848946e+00 -3.494381e+01 1.340781e+01
