# Supplementary material for: The effects of phylogeny, body size, and locomotor behavior on the three-dimensional shape of the pelvis in extant carnivorans
Source: PeerJ. 2020 Feb 20;8:e8574. doi: 10.7717/peerj.8574 (PMC7036272; doi:10.7717/peerj.8574)
Supplement: Data S1 [file peerj-08-8574-s001.zip › Individual landmark files for import into R/LACM_439 Mephitis.txt]

[individuals]
1
[dimensions]
3
[landmarks]
171
[rawpoints]
'#1
-1.735200e+01 -5.811826e+01 3.566970e+01
-3.837038e+00 -6.667580e+01 1.911917e+01
-4.144668e+00 -6.378182e+01 2.300265e+01
-8.548196e+00 -4.810290e+01 3.795635e+01
-5.350070e-01 -5.639755e+01 2.641639e+01
-4.725730e-01 -6.006837e+01 2.261979e+01
6.635613e+00 -6.208609e+01 6.680227e+00
3.922980e+00 -6.204381e+01 -2.256229e+00
-2.413268e+00 -6.761892e+01 1.528372e+01
3.082569e+00 -6.683604e+01 6.282678e+00
5.336588e+00 -6.636825e+01 1.363350e+01
5.510035e+00 -6.407335e+01 -4.798172e+00
1.996620e+01 -8.082207e+01 1.238207e+01
2.252733e+01 -8.251169e+01 7.484094e+00
-2.948599e+00 -6.368563e+01 3.080643e+01
1.890521e+00 -7.149174e+01 2.028139e+01
-1.345563e+00 -6.596594e+01 2.593434e+01
3.967895e+00 -7.652792e+01 1.844175e+01
7.151148e+00 -7.431991e+01 1.328103e+01
1.646913e+01 -7.652807e+01 5.105026e+00
9.981977e+00 -7.043361e+01 5.352032e+00
1.631090e+01 -7.906907e+01 8.113741e+00
2.575675e+00 -7.266235e+01 1.304291e+01
4.282248e+00 -6.905047e+01 7.365239e+00
-1.735073e+01 -5.811971e+01 3.566956e+01
-1.767491e+01 -5.779532e+01 3.630452e+01
-1.768041e+01 -5.730404e+01 3.691456e+01
-1.757606e+01 -5.678120e+01 3.748837e+01
-1.736698e+01 -5.624842e+01 3.802306e+01
-1.705146e+01 -5.572331e+01 3.851118e+01
-1.656881e+01 -5.525453e+01 3.891224e+01
-1.602896e+01 -5.453459e+01 3.945254e+01
-1.550350e+01 -5.379639e+01 3.998234e+01
-1.472030e+01 -5.319006e+01 4.032957e+01
-1.396825e+01 -5.251846e+01 4.062121e+01
-1.336211e+01 -5.171904e+01 4.092973e+01
-1.272383e+01 -5.089653e+01 4.106289e+01
-1.222801e+01 -4.993645e+01 4.101963e+01
-1.155434e+01 -4.915178e+01 4.070366e+01
-1.079805e+01 -4.854678e+01 4.022245e+01
-9.981155e+00 -4.826005e+01 3.957433e+01
-9.222431e+00 -4.813240e+01 3.881446e+01
-8.556523e+00 -4.810009e+01 3.796300e+01
-2.956199e+00 -6.369403e+01 3.078992e+01
-2.577029e+00 -6.440463e+01 2.834031e+01
-1.870795e+00 -6.568078e+01 2.621376e+01
-9.278012e-01 -6.737434e+01 2.451313e+01
-3.903500e-02 -6.898560e+01 2.270663e+01
4.682971e-01 -6.995976e+01 2.137520e+01
1.061159e+00 -7.115307e+01 2.027810e+01
1.767349e+00 -7.248764e+01 1.944185e+01
2.657495e+00 -7.377737e+01 1.871845e+01
4.110580e+00 -7.662643e+01 1.835337e+01
6.599934e+00 -7.792532e+01 1.677910e+01
9.227310e+00 -7.894558e+01 1.522395e+01
1.192778e+01 -7.961623e+01 1.360532e+01
1.386059e+01 -8.028910e+01 1.299478e+01
1.584558e+01 -8.052842e+01 1.224388e+01
1.793729e+01 -8.068636e+01 1.184251e+01
1.999998e+01 -8.087853e+01 1.236173e+01
-5.271020e-01 -5.649294e+01 2.644855e+01
-7.282291e-01 -5.914284e+01 2.538768e+01
1.858692e-01 -6.037225e+01 2.297082e+01
1.407679e+00 -6.116174e+01 2.050669e+01
2.809395e+00 -6.151037e+01 1.784473e+01
4.195377e+00 -6.152253e+01 1.515183e+01
5.375963e+00 -6.163108e+01 1.236476e+01
5.952453e+00 -6.174258e+01 1.049759e+01
6.335552e+00 -6.188296e+01 8.583280e+00
6.621858e+00 -6.209503e+01 6.658669e+00
6.743186e+00 -6.260007e+01 5.840738e+00
6.731074e+00 -6.254457e+01 4.873456e+00
6.607373e+00 -6.235534e+01 3.931257e+00
6.345554e+00 -6.205901e+01 2.766903e+00
6.021753e+00 -6.179144e+01 1.611189e+00
5.599466e+00 -6.163629e+01 4.667858e-01
5.065799e+00 -6.150806e+01 -4.879805e-01
4.522051e+00 -6.166729e+01 -1.432316e+00
3.918240e+00 -6.205200e+01 -2.269090e+00
2.574792e+00 -7.263893e+01 1.306422e+01
1.478387e+00 -7.231488e+01 1.418780e+01
1.825162e-01 -7.165724e+01 1.486438e+01
-1.171307e+00 -7.083865e+01 1.512242e+01
-1.978337e+00 -6.949611e+01 1.546258e+01
-2.256456e+00 -6.771072e+01 1.521511e+01
-2.280623e+00 -6.601756e+01 1.453778e+01
-2.034612e+00 -6.455023e+01 1.348298e+01
-1.547293e+00 -6.353717e+01 1.204688e+01
-9.120808e-01 -6.328746e+01 1.053066e+01
2.191163e-01 -6.315120e+01 9.319579e+00
1.161646e+00 -6.372960e+01 8.077826e+00
1.965229e+00 -6.465026e+01 6.950188e+00
2.484376e+00 -6.575109e+01 6.454944e+00
3.082322e+00 -6.691953e+01 6.517473e+00
3.670684e+00 -6.804565e+01 6.852635e+00
4.302741e+00 -6.907444e+01 7.371115e+00
2.584492e+00 -7.265346e+01 1.304044e+01
3.216612e+00 -7.206669e+01 1.302598e+01
3.841474e+00 -7.148822e+01 1.316391e+01
4.316523e+00 -7.078894e+01 1.333537e+01
4.613128e+00 -7.003949e+01 1.364257e+01
4.343056e+00 -6.860443e+01 1.455679e+01
3.630111e+00 -6.717262e+01 1.519723e+01
2.600332e+00 -6.581852e+01 1.492478e+01
2.031164e+00 -6.462212e+01 1.382345e+01
3.059716e+00 -6.431014e+01 1.252236e+01
4.306122e+00 -6.481792e+01 1.150417e+01
5.110532e+00 -6.600876e+01 1.061933e+01
5.574149e+00 -6.737515e+01 9.744005e+00
5.430047e+00 -6.801421e+01 9.220899e+00
5.077124e+00 -6.854631e+01 8.677745e+00
4.619384e+00 -6.896982e+01 8.117510e+00
4.273554e+00 -6.904092e+01 7.357196e+00
3.942196e+00 -6.202632e+01 -2.235561e+00
6.460126e+00 -6.299228e+01 -2.506814e+00
8.379617e+00 -6.484798e+01 -2.038376e+00
1.050333e+01 -6.651067e+01 -1.770936e+00
1.262588e+01 -6.818604e+01 -1.583469e+00
1.431978e+01 -7.018434e+01 -8.869734e-01
1.567630e+01 -7.228123e+01 1.666500e-01
1.627281e+01 -7.352088e+01 8.059590e-01
1.685265e+01 -7.485450e+01 1.237849e+00
1.725068e+01 -7.621989e+01 1.765652e+00
1.757532e+01 -7.755191e+01 2.414953e+00
1.804742e+01 -7.888979e+01 2.952262e+00
1.863033e+01 -8.005547e+01 3.728460e+00
1.910816e+01 -8.067287e+01 4.361824e+00
1.963049e+01 -8.117011e+01 5.062217e+00
2.021652e+01 -8.158570e+01 5.765316e+00
2.092383e+01 -8.201346e+01 6.337443e+00
2.165036e+01 -8.227803e+01 6.979876e+00
2.249353e+01 -8.251202e+01 7.474784e+00
-1.735453e+01 -5.811316e+01 3.566640e+01
-1.574411e+01 -5.848539e+01 3.519697e+01
-1.413874e+01 -5.875597e+01 3.464746e+01
-1.259786e+01 -5.907442e+01 3.395704e+01
-1.122261e+01 -5.949998e+01 3.301898e+01
-9.760615e+00 -6.006099e+01 3.166350e+01
-8.618102e+00 -6.068255e+01 3.005162e+01
-7.550975e+00 -6.133197e+01 2.839970e+01
-6.511616e+00 -6.203076e+01 2.675021e+01
-5.612683e+00 -6.267244e+01 2.538385e+01
-4.745845e+00 -6.336114e+01 2.401980e+01
-3.934132e+00 -6.408635e+01 2.264073e+01
-3.549010e+00 -6.486459e+01 2.111348e+01
-3.902700e+00 -6.545548e+01 1.957011e+01
-3.691511e+00 -6.616369e+01 1.805013e+01
-2.992792e+00 -6.688073e+01 1.668849e+01
-2.411198e+00 -6.760358e+01 1.527588e+01
7.174031e+00 -7.433126e+01 1.329400e+01
7.290720e+00 -7.310249e+01 1.218626e+01
7.798670e+00 -7.231089e+01 1.082027e+01
8.433846e+00 -7.169299e+01 9.418343e+00
8.697607e+00 -7.079682e+01 7.876207e+00
9.297358e+00 -7.025172e+01 6.265656e+00
1.042128e+01 -7.061759e+01 4.904161e+00
1.177842e+01 -7.168021e+01 4.284243e+00
1.316418e+01 -7.286697e+01 4.121167e+00
1.449404e+01 -7.412611e+01 4.159422e+00
1.547451e+01 -7.512500e+01 4.340385e+00
1.627975e+01 -7.617889e+01 4.822968e+00
1.680418e+01 -7.724365e+01 5.586608e+00
1.716613e+01 -7.825512e+01 6.514463e+00
1.696197e+01 -7.881727e+01 7.801774e+00
1.574112e+01 -7.894701e+01 8.514197e+00
1.462493e+01 -7.865041e+01 9.309205e+00
1.361144e+01 -7.816228e+01 1.014615e+01
1.267412e+01 -7.782144e+01 1.113155e+01
1.081792e+01 -7.700257e+01 1.237539e+01
8.939079e+00 -7.588641e+01 1.331744e+01
7.143034e+00 -7.432577e+01 1.327704e+01
