# Supplementary material for: The effects of phylogeny, body size, and locomotor behavior on the three-dimensional shape of the pelvis in extant carnivorans
Source: PeerJ. 2020 Feb 20;8:e8574. doi: 10.7717/peerj.8574 (PMC7036272; doi:10.7717/peerj.8574)
Supplement: Data S1 [file peerj-08-8574-s001.zip › Individual landmark files for import into R/LACM_45015 Urocyon.txt]

[individuals]
1
[dimensions]
3
[landmarks]
171
[rawpoints]
'#1
-5.013416e+00 -7.827830e+01 5.410053e+00
-2.913555e+00 -4.595158e+01 7.888139e+00
-5.236660e-01 -5.999894e+01 7.618896e+00
1.190523e+01 -7.532873e+01 1.821478e+01
1.335200e+01 -6.217163e+01 1.205110e+01
9.071007e+00 -5.748794e+01 1.426880e+01
1.000222e+01 -3.472506e+01 1.741636e+01
6.358288e+00 -1.902436e+01 2.577707e+01
-3.052906e+00 -4.261750e+01 8.737782e+00
3.290710e-01 -3.240597e+01 1.233215e+01
4.889053e+00 -3.741545e+01 8.281275e+00
8.232029e+00 -1.017579e+01 2.263728e+01
7.064289e+00 -3.693622e+01 -9.431096e+00
1.636328e+01 -1.153863e+01 1.791387e+00
3.088301e+00 -6.339683e+01 6.489464e+00
1.075732e+00 -4.752442e+01 4.487640e+00
3.251869e+00 -5.958361e+01 6.404121e+00
-1.013910e-01 -4.141980e+01 -3.545750e+00
2.522890e+00 -3.570446e+01 3.423670e-01
1.042194e+01 -1.995729e+01 6.003857e+00
5.407729e+00 -2.775978e+01 8.533379e+00
1.105096e+01 -2.490863e+01 -3.007652e+00
-1.066296e+00 -3.683401e+01 4.979378e+00
7.248890e-01 -3.240004e+01 1.047681e+01
-5.004329e+00 -7.822529e+01 5.403064e+00
-4.981291e+00 -7.991663e+01 6.082002e+00
-4.525896e+00 -8.143179e+01 6.987279e+00
-3.769380e+00 -8.265933e+01 8.102554e+00
-2.729225e+00 -8.343076e+01 9.385289e+00
-1.781551e+00 -8.448341e+01 1.053253e+01
-6.137420e-01 -8.519259e+01 1.173908e+01
4.372638e-01 -8.540807e+01 1.264249e+01
1.562686e+00 -8.549165e+01 1.347533e+01
2.730628e+00 -8.552058e+01 1.425139e+01
3.923498e+00 -8.539744e+01 1.497877e+01
5.119723e+00 -8.517495e+01 1.567643e+01
6.262436e+00 -8.466729e+01 1.631174e+01
7.685494e+00 -8.365499e+01 1.707439e+01
8.849668e+00 -8.224371e+01 1.760810e+01
9.859968e+00 -8.067677e+01 1.800301e+01
1.074368e+01 -7.901545e+01 1.830469e+01
1.143586e+01 -7.724344e+01 1.841780e+01
1.188492e+01 -7.540027e+01 1.823620e+01
3.085611e+00 -6.339037e+01 6.488283e+00
2.807255e+00 -6.022767e+01 6.501407e+00
2.509525e+00 -5.707254e+01 6.307152e+00
2.131094e+00 -5.393809e+01 5.970641e+00
1.610230e+00 -5.083892e+01 5.519123e+00
1.062323e+00 -4.838117e+01 4.896913e+00
6.797960e-01 -4.608966e+01 3.743336e+00
5.201029e-01 -4.422079e+01 1.951722e+00
2.870140e-01 -4.282899e+01 -2.246400e-01
1.368872e-03 -4.189120e+01 -1.998410e+00
-8.075220e-02 -4.087517e+01 -3.749854e+00
1.272758e+00 -3.944070e+01 -3.283774e+00
2.578583e+00 -3.805074e+01 -3.969447e+00
3.863912e+00 -3.714122e+01 -5.014874e+00
5.017710e+00 -3.656492e+01 -6.396513e+00
6.092000e+00 -3.644170e+01 -7.946667e+00
7.124926e+00 -3.694538e+01 -9.447221e+00
1.336626e+01 -6.220467e+01 1.205238e+01
1.147106e+01 -5.969013e+01 1.265735e+01
9.542789e+00 -5.715960e+01 1.305625e+01
8.397747e+00 -5.418858e+01 1.343408e+01
7.755032e+00 -5.038034e+01 1.345909e+01
8.009307e+00 -4.652791e+01 1.356036e+01
8.835899e+00 -4.285187e+01 1.440927e+01
9.342065e+00 -4.013198e+01 1.535982e+01
9.574898e+00 -3.733873e+01 1.619715e+01
9.998056e+00 -3.471571e+01 1.742122e+01
9.513223e+00 -3.358508e+01 1.737780e+01
8.941245e+00 -3.249717e+01 1.744531e+01
8.557137e+00 -3.140096e+01 1.785284e+01
8.197725e+00 -2.902650e+01 1.863599e+01
7.948308e+00 -2.661537e+01 1.934680e+01
7.664674e+00 -2.431040e+01 2.034049e+01
7.316046e+00 -2.199659e+01 2.164411e+01
6.955254e+00 -1.990337e+01 2.327598e+01
6.334511e+00 -1.905946e+01 2.574121e+01
-1.058445e+00 -3.683935e+01 4.993121e+00
-1.945815e+00 -3.825530e+01 5.516171e+00
-2.475276e+00 -3.984790e+01 6.015390e+00
-2.898785e+00 -4.126971e+01 6.945397e+00
-3.060456e+00 -4.227401e+01 8.370564e+00
-2.609863e+00 -4.272646e+01 1.011798e+01
-1.809443e+00 -4.270806e+01 1.179739e+01
-7.122273e-01 -4.237813e+01 1.326312e+01
4.629270e-01 -4.155596e+01 1.444813e+01
1.617997e+00 -3.999894e+01 1.494605e+01
2.000491e+00 -3.805276e+01 1.521596e+01
1.617360e+00 -3.609019e+01 1.530536e+01
8.805580e-01 -3.427548e+01 1.489292e+01
5.727165e-01 -3.342263e+01 1.402975e+01
5.621415e-01 -3.286510e+01 1.290890e+01
6.407929e-01 -3.251910e+01 1.170834e+01
7.157000e-01 -3.238860e+01 1.046551e+01
-1.050632e+00 -3.683764e+01 4.994921e+00
-1.972616e-01 -3.682696e+01 5.269527e+00
5.676486e-01 -3.701516e+01 5.697622e+00
1.286671e+00 -3.740085e+01 6.069071e+00
1.910084e+00 -3.787012e+01 6.510610e+00
2.544195e+00 -3.896978e+01 7.236114e+00
2.894229e+00 -4.018385e+01 7.971792e+00
3.066300e+00 -4.096358e+01 9.196542e+00
3.077177e+00 -4.076152e+01 1.064454e+01
4.026248e+00 -3.900859e+01 1.193860e+01
4.237886e+00 -3.665154e+01 1.171902e+01
3.613614e+00 -3.460342e+01 1.068776e+01
1.918826e+00 -3.326402e+01 9.696881e+00
1.563523e+00 -3.303289e+01 9.760639e+00
1.229991e+00 -3.280317e+01 9.901008e+00
9.238728e-01 -3.257770e+01 1.009894e+01
7.427440e-01 -3.241206e+01 1.045032e+01
6.391469e+00 -1.905391e+01 2.576820e+01
7.589664e+00 -1.699557e+01 2.515142e+01
8.718714e+00 -1.503905e+01 2.417667e+01
9.835793e+00 -1.312909e+01 2.310101e+01
1.077588e+01 -1.133130e+01 2.170943e+01
1.170958e+01 -9.652645e+00 2.017211e+01
1.253159e+01 -8.188373e+00 1.837393e+01
1.296708e+01 -7.530293e+00 1.717934e+01
1.315345e+01 -7.213802e+00 1.579554e+01
1.316239e+01 -7.220257e+00 1.436395e+01
1.357052e+01 -6.999075e+00 1.300961e+01
1.375621e+01 -7.073936e+00 1.159199e+01
1.377789e+01 -7.544682e+00 1.024006e+01
1.385306e+01 -8.424016e+00 8.855526e+00
1.406968e+01 -9.309501e+00 7.489864e+00
1.453106e+01 -9.928979e+00 6.040985e+00
1.518662e+01 -1.022933e+01 4.565882e+00
1.577736e+01 -1.080433e+01 3.145916e+00
1.635120e+01 -1.153421e+01 1.791699e+00
-5.021706e+00 -7.827614e+01 5.419240e+00
-4.618291e+00 -7.596909e+01 5.475946e+00
-3.873220e+00 -7.378935e+01 5.902631e+00
-2.893085e+00 -7.170507e+01 6.331372e+00
-2.348898e+00 -6.944360e+01 6.610541e+00
-1.456393e+00 -6.669627e+01 6.943564e+00
-9.364311e-01 -6.385609e+01 7.287539e+00
-6.339579e-01 -6.098046e+01 7.595118e+00
-4.037240e-01 -5.809398e+01 7.860705e+00
-5.387236e-01 -5.596568e+01 7.995314e+00
-9.162444e-01 -5.386448e+01 8.089550e+00
-1.009776e+00 -5.172993e+01 8.055432e+00
-1.663904e+00 -4.970312e+01 8.229590e+00
-2.314909e+00 -4.802617e+01 8.527533e+00
-2.739520e+00 -4.625770e+01 8.659159e+00
-3.014038e+00 -4.445574e+01 8.708990e+00
-3.049915e+00 -4.263310e+01 8.748812e+00
2.501217e+00 -3.568420e+01 3.281040e-01
2.282896e+00 -3.518235e+01 2.673274e+00
2.761906e+00 -3.375895e+01 4.555882e+00
3.486984e+00 -3.201473e+01 6.049542e+00
4.231758e+00 -3.014469e+01 7.236987e+00
4.985796e+00 -2.821938e+01 8.326208e+00
5.957675e+00 -2.616319e+01 8.864250e+00
6.906329e+00 -2.436880e+01 8.999989e+00
7.934701e+00 -2.263525e+01 8.725271e+00
9.037490e+00 -2.112654e+01 7.921659e+00
1.012995e+01 -2.009627e+01 6.507598e+00
1.102496e+01 -1.966103e+01 4.700870e+00
1.148724e+01 -1.987891e+01 2.702589e+00
1.167164e+01 -2.079272e+01 6.859148e-01
1.180831e+01 -2.212697e+01 -1.085291e+00
1.156970e+01 -2.376612e+01 -2.565917e+00
1.014390e+01 -2.606192e+01 -3.262903e+00
8.732663e+00 -2.839919e+01 -3.841399e+00
7.177568e+00 -3.071547e+01 -3.765996e+00
5.552341e+00 -3.267917e+01 -2.854118e+00
4.001111e+00 -3.451377e+01 -1.606330e+00
2.568994e+00 -3.573645e+01 3.386929e-01
