# Supplementary material for: The effects of phylogeny, body size, and locomotor behavior on the three-dimensional shape of the pelvis in extant carnivorans
Source: PeerJ. 2020 Feb 20;8:e8574. doi: 10.7717/peerj.8574 (PMC7036272; doi:10.7717/peerj.8574)
Supplement: Data S1 [file peerj-08-8574-s001.zip › Individual landmark files for import into R/LACM_51573 Panthera.txt]

[individuals]
1
[dimensions]
3
[landmarks]
171
[rawpoints]
'#1
-4.371880e+01 1.446869e+02 3.212171e+01
-7.110211e+01 3.836334e+01 1.349765e+01
-6.364072e+01 5.486436e+01 1.373012e+01
-2.200970e+01 1.362846e+02 -2.790545e+01
-3.659389e+01 5.848901e+01 -2.693822e+01
-5.207344e+01 5.291021e+01 -2.664478e+01
-7.257049e+01 -1.522168e+01 -4.795299e+01
-1.270448e+02 -8.421516e+01 -5.980511e+01
-7.753455e+01 2.343019e+01 9.820747e+00
-9.098181e+01 -1.225135e+01 -9.309574e+00
-6.445834e+01 -1.914314e+00 -5.522268e+00
-1.218408e+02 -1.068843e+02 -4.960345e+01
-3.657218e+01 -2.470414e+01 4.015973e+01
-6.682167e+01 -1.129388e+02 -1.813938e+01
-4.645805e+01 6.646532e+01 1.270974e+01
-5.345406e+01 4.188692e+01 1.766331e+01
-5.071652e+01 5.236077e+01 1.399440e+01
-5.650893e+01 2.664389e+01 2.681071e+01
-6.512427e+01 -1.850336e+01 1.502117e+01
-7.589194e+01 -7.368059e+01 -1.358211e+01
-8.474405e+01 -4.344617e+01 -1.713329e+01
-6.126485e+01 -6.802042e+01 5.767155e+00
-7.031654e+01 3.433789e+00 1.198470e+01
-8.495645e+01 -1.231351e+01 -5.323746e+00
-4.365826e+01 1.447004e+02 3.213188e+01
-4.412339e+01 1.482052e+02 3.050995e+01
-4.411361e+01 1.515611e+02 2.854346e+01
-4.422297e+01 1.551774e+02 2.711540e+01
-4.391656e+01 1.584689e+02 2.506612e+01
-4.403083e+01 1.619715e+02 2.337854e+01
-4.391191e+01 1.650635e+02 2.102171e+01
-4.205871e+01 1.672015e+02 1.614193e+01
-3.960374e+01 1.682372e+02 1.117020e+01
-3.680171e+01 1.682039e+02 6.274336e+00
-3.395581e+01 1.672962e+02 1.489497e+00
-3.126287e+01 1.654261e+02 -3.100513e+00
-2.898092e+01 1.627568e+02 -7.514814e+00
-2.708287e+01 1.595011e+02 -1.193006e+01
-2.544366e+01 1.557968e+02 -1.608831e+01
-2.407627e+01 1.515887e+02 -1.984606e+01
-2.304925e+01 1.468456e+02 -2.303136e+01
-2.224684e+01 1.418424e+02 -2.586378e+01
-2.199178e+01 1.363991e+02 -2.786489e+01
-4.644509e+01 6.652222e+01 1.271575e+01
-4.768093e+01 6.216237e+01 1.316357e+01
-4.907119e+01 5.786501e+01 1.374251e+01
-5.035059e+01 5.358830e+01 1.464146e+01
-5.171085e+01 4.938470e+01 1.574393e+01
-5.319083e+01 4.492952e+01 1.750341e+01
-5.497899e+01 4.060368e+01 1.929815e+01
-5.611579e+01 3.609230e+01 2.116583e+01
-5.582339e+01 3.178455e+01 2.371351e+01
-5.602621e+01 1.928639e+01 2.554032e+01
-5.672248e+01 6.674686e+00 2.576611e+01
-5.525190e+01 -5.733996e+00 2.762287e+01
-4.999598e+01 -1.570086e+01 3.333319e+01
-4.682882e+01 -1.761107e+01 3.594738e+01
-4.327760e+01 -1.927005e+01 3.821619e+01
-3.943559e+01 -2.098413e+01 3.989347e+01
-3.664835e+01 -2.455376e+01 3.992412e+01
-3.664582e+01 5.836694e+01 -2.673608e+01
-4.685169e+01 5.424770e+01 -2.377134e+01
-5.224840e+01 4.421224e+01 -2.349831e+01
-5.488783e+01 3.328581e+01 -2.538313e+01
-5.717802e+01 2.298608e+01 -2.857823e+01
-5.937749e+01 1.278878e+01 -3.214468e+01
-6.222118e+01 2.933275e+00 -3.618530e+01
-6.519274e+01 -3.467630e+00 -4.014458e+01
-6.941842e+01 -9.525799e+00 -4.344959e+01
-7.263274e+01 -1.539512e+01 -4.799928e+01
-7.708247e+01 -2.058749e+01 -4.419453e+01
-8.142348e+01 -2.698945e+01 -4.537905e+01
-8.550755e+01 -3.333393e+01 -4.745245e+01
-9.094600e+01 -4.252139e+01 -4.973338e+01
-9.639185e+01 -5.181393e+01 -5.151713e+01
-1.026130e+02 -6.063395e+01 -5.315771e+01
-1.101446e+02 -6.924748e+01 -5.488423e+01
-1.181693e+02 -7.733794e+01 -5.689605e+01
-1.270721e+02 -8.415921e+01 -5.974361e+01
-7.021476e+01 3.514254e+00 1.189591e+01
-7.177446e+01 8.794704e+00 1.294638e+01
-7.438276e+01 1.375048e+01 1.271756e+01
-7.772991e+01 1.817511e+01 1.191967e+01
-7.874769e+01 2.215284e+01 8.104185e+00
-7.926641e+01 2.410759e+01 1.767927e+00
-8.090657e+01 2.442035e+01 -4.669806e+00
-8.182627e+01 2.244841e+01 -1.095493e+01
-8.310403e+01 1.949591e+01 -1.677639e+01
-8.564988e+01 1.426209e+01 -2.045020e+01
-8.793589e+01 7.890845e+00 -2.169733e+01
-8.988353e+01 1.379787e+00 -2.060849e+01
-9.236366e+01 -4.453531e+00 -1.792610e+01
-9.247901e+01 -7.441238e+00 -1.476005e+01
-9.050653e+01 -9.421421e+00 -1.142068e+01
-8.783004e+01 -1.115622e+01 -8.455697e+00
-8.502285e+01 -1.231691e+01 -5.335317e+00
-7.028479e+01 3.343120e+00 1.190929e+01
-6.888902e+01 2.338000e+00 1.020623e+01
-6.747979e+01 1.648163e+00 8.363129e+00
-6.637431e+01 1.348535e+00 6.230679e+00
-6.513508e+01 1.560708e+00 4.162401e+00
-6.297215e+01 4.624245e+00 1.815724e-01
-6.328437e+01 7.769903e+00 -4.281330e+00
-6.550571e+01 9.857133e+00 -8.822203e+00
-6.877308e+01 9.342735e+00 -1.317758e+01
-7.026006e+01 4.093987e+00 -1.649710e+01
-7.127232e+01 -2.076759e+00 -1.520222e+01
-7.294850e+01 -7.390227e+00 -1.208162e+01
-7.640280e+01 -1.047004e+01 -7.681124e+00
-7.829768e+01 -1.127924e+01 -6.644040e+00
-8.039899e+01 -1.184531e+01 -5.879235e+00
-8.261971e+01 -1.219535e+01 -5.362911e+00
-8.492126e+01 -1.232472e+01 -5.282688e+00
-1.271423e+02 -8.434358e+01 -5.979305e+01
-1.273680e+02 -8.908465e+01 -5.976581e+01
-1.263622e+02 -9.359580e+01 -5.868540e+01
-1.246013e+02 -9.757102e+01 -5.678117e+01
-1.226118e+02 -1.014437e+02 -5.489097e+01
-1.200821e+02 -1.046654e+02 -5.249256e+01
-1.172801e+02 -1.079475e+02 -5.051632e+01
-1.137961e+02 -1.104275e+02 -4.823869e+01
-1.100820e+02 -1.106968e+02 -4.513872e+01
-1.059905e+02 -1.117674e+02 -4.277448e+01
-1.017967e+02 -1.128363e+02 -4.059641e+01
-9.758389e+01 -1.136972e+02 -3.836288e+01
-9.350389e+01 -1.139248e+02 -3.575914e+01
-8.908546e+01 -1.136105e+02 -3.271834e+01
-8.453835e+01 -1.138274e+02 -2.986443e+01
-8.001724e+01 -1.138000e+02 -2.696160e+01
-7.566286e+01 -1.148989e+02 -2.401245e+01
-7.128698e+01 -1.140651e+02 -2.100809e+01
-6.686124e+01 -1.129221e+02 -1.818395e+01
-4.351150e+01 1.445859e+02 3.218684e+01
-4.565009e+01 1.387974e+02 3.063197e+01
-4.743757e+01 1.327141e+02 3.008995e+01
-4.964831e+01 1.267530e+02 3.036646e+01
-5.198890e+01 1.208376e+02 3.052795e+01
-5.290942e+01 1.124989e+02 2.914548e+01
-5.322037e+01 1.041713e+02 2.745808e+01
-5.463400e+01 9.579595e+01 2.707627e+01
-5.520311e+01 8.767000e+01 2.463976e+01
-5.529210e+01 8.079501e+01 2.033977e+01
-5.666591e+01 7.329058e+01 1.758949e+01
-5.902528e+01 6.578738e+01 1.561358e+01
-6.219302e+01 5.845855e+01 1.419145e+01
-6.606124e+01 4.977626e+01 1.281229e+01
-7.069788e+01 4.139416e+01 1.211588e+01
-7.446461e+01 3.262846e+01 1.101367e+01
-7.753002e+01 2.361083e+01 9.777931e+00
-6.512281e+01 -1.850716e+01 1.503053e+01
-6.920428e+01 -1.693921e+01 9.270613e+00
-7.290575e+01 -2.055426e+01 4.218548e+00
-7.555716e+01 -2.546522e+01 -3.801420e-01
-7.925577e+01 -3.188397e+01 -7.047476e+00
-8.282375e+01 -3.855374e+01 -1.353728e+01
-8.539472e+01 -4.652237e+01 -1.894322e+01
-8.487234e+01 -5.429785e+01 -2.026491e+01
-8.290038e+01 -6.190322e+01 -1.940314e+01
-7.984200e+01 -6.893871e+01 -1.749974e+01
-7.521960e+01 -7.422389e+01 -1.293820e+01
-7.043448e+01 -7.497005e+01 -6.107516e+00
-6.553484e+01 -7.367511e+01 5.577110e-01
-6.181186e+01 -6.910488e+01 5.676129e+00
-5.955188e+01 -6.244823e+01 9.071707e+00
-5.821126e+01 -5.529134e+01 1.188776e+01
-5.741510e+01 -4.897646e+01 1.433743e+01
-5.703127e+01 -4.247115e+01 1.634869e+01
-5.781842e+01 -3.578060e+01 1.741117e+01
-5.908451e+01 -2.924749e+01 1.762887e+01
-6.067651e+01 -2.279102e+01 1.729611e+01
-6.515960e+01 -1.846241e+01 1.495180e+01
