# Supplementary material for: The effects of phylogeny, body size, and locomotor behavior on the three-dimensional shape of the pelvis in extant carnivorans
Source: PeerJ. 2020 Feb 20;8:e8574. doi: 10.7717/peerj.8574 (PMC7036272; doi:10.7717/peerj.8574)
Supplement: Data S1 [file peerj-08-8574-s001.zip › Individual landmark files for import into R/LACM_52204 Procyon.txt]

[individuals]
1
[dimensions]
3
[landmarks]
171
[rawpoints]
'#1
-2.362658e+01 -4.473870e+00 -5.059846e+01
-1.023493e+01 -4.890372e+01 -3.827498e+01
-9.596886e+00 -4.390623e+01 -4.143671e+01
-1.018839e+01 -1.142684e+01 -7.437394e+01
-2.970336e+00 -4.058786e+01 -6.279729e+01
-4.568995e+00 -4.996849e+01 -5.582545e+01
-2.669219e+00 -7.658428e+01 -5.256584e+01
-1.238480e+01 -9.942052e+01 -5.371462e+01
-1.091452e+01 -5.559016e+01 -3.546627e+01
-1.015988e+01 -7.311745e+01 -3.941521e+01
-1.162201e+00 -6.538742e+01 -3.942373e+01
-1.213485e+01 -1.080646e+02 -4.600262e+01
2.116034e+01 -7.125389e+01 -1.951245e+01
2.182662e+01 -1.012884e+02 -1.840591e+01
7.852940e-01 -3.486453e+01 -4.866713e+01
-8.210000e-02 -5.525533e+01 -3.114975e+01
-1.602930e+00 -4.447050e+01 -4.375174e+01
3.871628e+00 -5.824041e+01 -2.547263e+01
1.662748e+00 -6.732707e+01 -2.972262e+01
6.758296e+00 -9.346918e+01 -3.040699e+01
-1.939799e+00 -8.360461e+01 -3.768261e+01
1.378482e+01 -8.400040e+01 -2.265461e+01
-5.567093e+00 -6.153232e+01 -3.205306e+01
-8.107285e+00 -7.218625e+01 -3.813082e+01
-2.356597e+01 -4.464998e+00 -5.053137e+01
-2.344439e+01 -3.062867e+00 -5.089640e+01
-2.316064e+01 -1.861006e+00 -5.166385e+01
-2.270012e+01 -9.134345e-01 -5.266588e+01
-2.217034e+01 -1.697207e-01 -5.379737e+01
-2.158340e+01 3.362547e-01 -5.502762e+01
-2.094963e+01 5.668390e-01 -5.631571e+01
-2.007423e+01 7.045925e-01 -5.857050e+01
-1.927363e+01 6.270117e-01 -6.085586e+01
-1.845002e+01 2.926025e-01 -6.310968e+01
-1.771613e+01 -1.390740e-01 -6.537787e+01
-1.708333e+01 -6.460585e-01 -6.766100e+01
-1.651354e+01 -1.253296e+00 -6.993617e+01
-1.567706e+01 -2.318311e+00 -7.172659e+01
-1.454837e+01 -3.893056e+00 -7.286097e+01
-1.340050e+01 -5.651172e+00 -7.365562e+01
-1.228688e+01 -7.490424e+00 -7.430144e+01
-1.118722e+01 -9.413009e+00 -7.466813e+01
-1.019413e+01 -1.140501e+01 -7.437518e+01
7.674450e-01 -3.489477e+01 -4.864316e+01
-7.291411e-01 -3.816834e+01 -4.745160e+01
-1.537976e+00 -4.148504e+01 -4.580200e+01
-1.717640e+00 -4.449616e+01 -4.350452e+01
-1.361790e+00 -4.668225e+01 -4.042709e+01
-1.259434e+00 -4.831790e+01 -3.789122e+01
-1.453803e+00 -5.044276e+01 -3.575481e+01
-1.494349e+00 -5.274487e+01 -3.380165e+01
-6.584490e-01 -5.462564e+01 -3.159247e+01
1.638843e+00 -5.666595e+01 -2.852695e+01
4.396517e+00 -5.831069e+01 -2.560668e+01
6.454064e+00 -6.184940e+01 -2.416370e+01
9.251787e+00 -6.474187e+01 -2.253750e+01
1.175088e+01 -6.704711e+01 -2.157933e+01
1.466860e+01 -6.881624e+01 -2.066576e+01
1.785824e+01 -7.010619e+01 -1.986585e+01
2.117472e+01 -7.126541e+01 -1.949882e+01
-2.959999e+00 -4.058732e+01 -6.279697e+01
-3.505724e+00 -4.272410e+01 -6.023011e+01
-3.712715e+00 -4.525247e+01 -5.799026e+01
-3.641165e+00 -4.816196e+01 -5.626309e+01
-3.051007e+00 -5.272696e+01 -5.435167e+01
-2.085828e+00 -5.748283e+01 -5.321529e+01
-1.341406e+00 -6.237817e+01 -5.264731e+01
-1.332123e+00 -6.713462e+01 -5.275774e+01
-1.948609e+00 -7.185132e+01 -5.285847e+01
-2.659364e+00 -7.654677e+01 -5.257079e+01
-2.982881e+00 -7.834219e+01 -5.183468e+01
-3.373140e+00 -7.999841e+01 -5.084734e+01
-3.848661e+00 -8.183543e+01 -5.032845e+01
-4.948828e+00 -8.575079e+01 -5.003547e+01
-6.096067e+00 -8.965836e+01 -5.023896e+01
-7.575348e+00 -9.340706e+01 -5.085968e+01
-8.919945e+00 -9.584694e+01 -5.137512e+01
-1.053128e+01 -9.803580e+01 -5.217487e+01
-1.236603e+01 -9.951991e+01 -5.374270e+01
-5.563313e+00 -6.154363e+01 -3.204762e+01
-6.594621e+00 -5.953940e+01 -3.218809e+01
-7.943412e+00 -5.781331e+01 -3.273717e+01
-9.314772e+00 -5.633972e+01 -3.376091e+01
-1.079034e+01 -5.561119e+01 -3.530749e+01
-1.192189e+01 -5.565439e+01 -3.805056e+01
-1.254073e+01 -5.631155e+01 -4.087757e+01
-1.312734e+01 -5.774366e+01 -4.340971e+01
-1.317584e+01 -5.980793e+01 -4.554110e+01
-1.299929e+01 -6.267772e+01 -4.651442e+01
-1.318688e+01 -6.569978e+01 -4.629906e+01
-1.305461e+01 -6.861318e+01 -4.545709e+01
-1.281878e+01 -7.118914e+01 -4.386864e+01
-1.205513e+01 -7.225263e+01 -4.237802e+01
-1.085976e+01 -7.257515e+01 -4.082770e+01
-9.491558e+00 -7.248686e+01 -3.939360e+01
-8.027956e+00 -7.215563e+01 -3.809569e+01
-5.567465e+00 -6.155203e+01 -3.201162e+01
-5.035051e+00 -6.221641e+01 -3.271730e+01
-4.463723e+00 -6.259140e+01 -3.358660e+01
-3.891864e+00 -6.270972e+01 -3.452562e+01
-3.419952e+00 -6.246993e+01 -3.549647e+01
-3.459003e+00 -6.090401e+01 -3.726327e+01
-4.141572e+00 -5.957967e+01 -3.909486e+01
-5.038676e+00 -5.902409e+01 -4.120724e+01
-5.943172e+00 -5.999899e+01 -4.315819e+01
-6.201847e+00 -6.261497e+01 -4.445490e+01
-5.726456e+00 -6.548490e+01 -4.409513e+01
-5.117410e+00 -6.778268e+01 -4.238016e+01
-5.258001e+00 -6.951553e+01 -4.002018e+01
-5.764225e+00 -7.022868e+01 -3.934788e+01
-6.431560e+00 -7.090560e+01 -3.878828e+01
-7.216802e+00 -7.153793e+01 -3.834060e+01
-8.086659e+00 -7.217930e+01 -3.811996e+01
-1.245667e+01 -9.944852e+01 -5.371120e+01
-1.157649e+01 -1.027712e+02 -5.240376e+01
-1.042633e+01 -1.055005e+02 -5.022313e+01
-9.419471e+00 -1.071109e+02 -4.707374e+01
-7.915280e+00 -1.090330e+02 -4.432260e+01
-6.021667e+00 -1.107382e+02 -4.167076e+01
-3.853278e+00 -1.118268e+02 -3.890688e+01
-1.438518e+00 -1.116446e+02 -3.568815e+01
1.319784e+00 -1.113491e+02 -3.276770e+01
4.146816e+00 -1.105861e+02 -3.000168e+01
6.756590e+00 -1.090973e+02 -2.731890e+01
9.439613e+00 -1.075115e+02 -2.476707e+01
1.216167e+01 -1.057028e+02 -2.241257e+01
1.351426e+01 -1.046812e+02 -2.140156e+01
1.479502e+01 -1.033921e+02 -2.063165e+01
1.634306e+01 -1.024823e+02 -1.981265e+01
1.808786e+01 -1.020914e+02 -1.897723e+01
1.993968e+01 -1.016620e+02 -1.844672e+01
2.187670e+01 -1.012851e+02 -1.841734e+01
-2.362794e+01 -4.459174e+00 -5.059816e+01
-2.210801e+01 -7.401546e+00 -5.004556e+01
-2.126072e+01 -1.046253e+01 -4.895633e+01
-2.063295e+01 -1.359361e+01 -4.791920e+01
-1.922221e+01 -1.656706e+01 -4.725464e+01
-1.776799e+01 -1.900042e+01 -4.682319e+01
-1.653948e+01 -2.155908e+01 -4.641528e+01
-1.515147e+01 -2.404514e+01 -4.607597e+01
-1.407600e+01 -2.666289e+01 -4.561432e+01
-1.273506e+01 -3.090114e+01 -4.483651e+01
-1.158308e+01 -3.519542e+01 -4.406297e+01
-1.059074e+01 -3.951378e+01 -4.320648e+01
-1.008498e+01 -4.377882e+01 -4.182091e+01
-9.988363e+00 -4.685596e+01 -4.043374e+01
-1.055070e+01 -4.962390e+01 -3.858317e+01
-1.090534e+01 -5.260227e+01 -3.703208e+01
-1.091170e+01 -5.559277e+01 -3.546392e+01
1.693934e+00 -6.733358e+01 -2.979567e+01
2.524818e-01 -6.806275e+01 -3.222480e+01
-6.755290e-01 -7.020605e+01 -3.397285e+01
-1.205299e+00 -7.282494e+01 -3.514389e+01
-1.965074e+00 -7.760471e+01 -3.678083e+01
-2.188989e+00 -8.264223e+01 -3.760342e+01
-1.474286e+00 -8.769404e+01 -3.733692e+01
-2.522668e-01 -9.026688e+01 -3.619980e+01
1.437986e+00 -9.230965e+01 -3.465823e+01
3.510646e+00 -9.323643e+01 -3.259635e+01
6.517713e+00 -9.388322e+01 -2.990993e+01
9.175071e+00 -9.243614e+01 -2.716702e+01
1.184486e+01 -9.065860e+01 -2.463886e+01
1.314309e+01 -8.920179e+01 -2.345933e+01
1.387563e+01 -8.710101e+01 -2.295988e+01
1.399957e+01 -8.483067e+01 -2.278921e+01
1.286137e+01 -8.028555e+01 -2.330247e+01
1.079086e+01 -7.626772e+01 -2.464002e+01
8.442079e+00 -7.240319e+01 -2.596908e+01
6.751724e+00 -6.975383e+01 -2.679895e+01
4.458498e+00 -6.787570e+01 -2.813268e+01
1.653087e+00 -6.732134e+01 -2.967778e+01
