# Supplementary material for: The effects of phylogeny, body size, and locomotor behavior on the three-dimensional shape of the pelvis in extant carnivorans
Source: PeerJ. 2020 Feb 20;8:e8574. doi: 10.7717/peerj.8574 (PMC7036272; doi:10.7717/peerj.8574)
Supplement: Data S1 [file peerj-08-8574-s001.zip › Individual landmark files for import into R/LACM_52206 Ailurus.txt]

[individuals]
1
[dimensions]
3
[landmarks]
171
[rawpoints]
'#1
2.622241e+00 -8.533480e+01 2.468741e+01
-4.370216e+00 -4.920323e+01 2.729108e+01
7.169420e-01 -5.658853e+01 2.746855e+01
2.172893e+01 -7.883559e+01 3.533818e+01
2.029706e+01 -6.038471e+01 2.933307e+01
9.312641e+00 -5.235880e+01 3.226947e+01
6.233879e+00 -2.727439e+01 3.894173e+01
2.529145e+00 -1.519024e+01 4.558319e+01
-5.898910e+00 -4.131522e+01 2.784470e+01
-2.868626e+00 -3.072186e+01 3.467410e+01
2.105156e+00 -3.498636e+01 2.865109e+01
1.008000e-02 -1.096100e+01 4.333517e+01
3.921646e+00 -1.952162e+01 2.154041e+00
5.476560e+00 -6.900994e+00 1.032994e+01
1.067500e+01 -6.521790e+01 2.368929e+01
-1.937609e+00 -4.725996e+01 2.330182e+01
3.298018e+00 -5.591392e+01 2.446608e+01
-5.856890e+00 -3.528775e+01 1.555998e+01
-4.508217e+00 -3.004147e+01 2.225481e+01
1.909576e+00 -1.209926e+01 2.347210e+01
-4.945000e-02 -2.088162e+01 3.068902e+01
1.278906e+00 -1.608831e+01 1.410423e+01
-4.659199e+00 -3.628785e+01 2.587624e+01
-2.395023e+00 -3.061322e+01 3.283039e+01
2.625881e+00 -8.534799e+01 2.466129e+01
3.380673e+00 -8.624521e+01 2.447550e+01
4.350283e+00 -8.693007e+01 2.446245e+01
5.409254e+00 -8.745183e+01 2.458743e+01
6.483119e+00 -8.789137e+01 2.483840e+01
7.520095e+00 -8.833102e+01 2.521355e+01
8.586239e+00 -8.857254e+01 2.567653e+01
1.018882e+01 -8.886268e+01 2.654880e+01
1.171693e+01 -8.917486e+01 2.753909e+01
1.327288e+01 -8.921999e+01 2.853419e+01
1.483140e+01 -8.905433e+01 2.951234e+01
1.630031e+01 -8.881824e+01 3.060755e+01
1.733873e+01 -8.902112e+01 3.212209e+01
1.861339e+01 -8.789280e+01 3.319564e+01
1.967390e+01 -8.642108e+01 3.406725e+01
2.055131e+01 -8.473999e+01 3.474098e+01
2.113441e+01 -8.283356e+01 3.501541e+01
2.153483e+01 -8.087146e+01 3.521602e+01
2.173991e+01 -7.887252e+01 3.532813e+01
1.067489e+01 -6.518291e+01 2.369935e+01
8.822783e+00 -6.219361e+01 2.371309e+01
6.722496e+00 -5.938188e+01 2.393320e+01
4.620235e+00 -5.659083e+01 2.433047e+01
2.688210e+00 -5.365811e+01 2.451195e+01
4.609102e-01 -4.996205e+01 2.405629e+01
-1.664784e+00 -4.628784e+01 2.315573e+01
-3.549899e+00 -4.254970e+01 2.201466e+01
-4.964228e+00 -3.893214e+01 2.008022e+01
-5.461345e+00 -3.685921e+01 1.834904e+01
-5.898177e+00 -3.571230e+01 1.589257e+01
-5.462677e+00 -3.321140e+01 1.484558e+01
-4.411077e+00 -3.083693e+01 1.395274e+01
-2.469094e+00 -2.718991e+01 1.178193e+01
-6.226327e-01 -2.408779e+01 8.823199e+00
1.486417e+00 -2.149354e+01 5.566140e+00
3.947159e+00 -1.949621e+01 2.139442e+00
2.028314e+01 -6.037965e+01 2.931733e+01
1.755296e+01 -5.943788e+01 3.008646e+01
1.490851e+01 -5.826713e+01 3.084044e+01
1.264805e+01 -5.639120e+01 3.139157e+01
9.920178e+00 -5.285279e+01 3.167557e+01
8.144799e+00 -4.874662e+01 3.184894e+01
7.237097e+00 -4.441931e+01 3.255090e+01
6.931914e+00 -3.865707e+01 3.456730e+01
6.830051e+00 -3.299622e+01 3.687127e+01
6.209351e+00 -2.729406e+01 3.898387e+01
5.271692e+00 -2.645593e+01 3.878999e+01
4.557519e+00 -2.542929e+01 3.902493e+01
4.062744e+00 -2.437827e+01 3.954437e+01
3.492436e+00 -2.225987e+01 4.046892e+01
3.161615e+00 -2.015434e+01 4.152959e+01
3.053410e+00 -1.821171e+01 4.290152e+01
3.068363e+00 -1.716188e+01 4.383160e+01
3.157811e+00 -1.621541e+01 4.486298e+01
2.524137e+00 -1.519600e+01 4.558871e+01
-4.665990e+00 -3.628107e+01 2.587054e+01
-5.176940e+00 -3.780809e+01 2.604809e+01
-5.565761e+00 -3.932375e+01 2.646760e+01
-5.905274e+00 -4.060335e+01 2.740117e+01
-5.597330e+00 -4.180793e+01 2.843965e+01
-4.680004e+00 -4.248887e+01 3.023162e+01
-3.700732e+00 -4.251419e+01 3.211769e+01
-2.659659e+00 -4.200178e+01 3.389825e+01
-1.892414e+00 -4.080104e+01 3.547496e+01
-1.597793e+00 -3.910880e+01 3.648109e+01
-1.681182e+00 -3.706026e+01 3.694754e+01
-1.385199e+00 -3.475844e+01 3.707602e+01
-2.120472e+00 -3.280499e+01 3.660785e+01
-2.471597e+00 -3.189861e+01 3.598304e+01
-2.593008e+00 -3.126055e+01 3.502732e+01
-2.602202e+00 -3.085685e+01 3.394463e+01
-2.387783e+00 -3.063013e+01 3.283202e+01
-4.668387e+00 -3.626481e+01 2.586397e+01
-3.851227e+00 -3.608690e+01 2.608012e+01
-3.014192e+00 -3.609845e+01 2.629321e+01
-2.194086e+00 -3.625259e+01 2.651650e+01
-1.436020e+00 -3.659096e+01 2.675537e+01
-3.436407e-01 -3.788760e+01 2.729265e+01
3.829693e-01 -3.897073e+01 2.850193e+01
8.267081e-01 -3.936285e+01 3.017907e+01
1.212538e+00 -3.881908e+01 3.182793e+01
1.952429e+00 -3.739931e+01 3.278149e+01
2.030400e+00 -3.554170e+01 3.265670e+01
1.423498e+00 -3.391330e+01 3.198397e+01
3.795810e-01 -3.248152e+01 3.140711e+01
-3.644426e-01 -3.190645e+01 3.144928e+01
-1.113836e+00 -3.139140e+01 3.169256e+01
-1.827045e+00 -3.094587e+01 3.211552e+01
-2.378128e+00 -3.061676e+01 3.280402e+01
2.479624e+00 -1.520243e+01 4.562334e+01
1.712910e+00 -1.337929e+01 4.466070e+01
1.157335e+00 -1.161927e+01 4.346368e+01
7.993855e-01 -9.841721e+00 4.221820e+01
5.101246e-01 -8.383129e+00 4.059703e+01
3.970843e-01 -7.230854e+00 3.872676e+01
5.025300e-01 -6.413803e+00 3.668712e+01
1.049087e+00 -6.004790e+00 3.371712e+01
1.758653e+00 -5.515957e+00 3.079377e+01
2.601906e+00 -5.361181e+00 2.786900e+01
3.447887e+00 -5.058390e+00 2.495687e+01
4.264596e+00 -4.828890e+00 2.202977e+01
4.945810e+00 -4.689699e+00 1.906253e+01
5.221972e+00 -4.777994e+00 1.755750e+01
5.463166e+00 -4.933648e+00 1.605183e+01
5.670055e+00 -5.192557e+00 1.455532e+01
5.763965e+00 -5.692543e+00 1.310949e+01
5.732128e+00 -6.275043e+00 1.169204e+01
5.479131e+00 -6.905172e+00 1.031798e+01
2.605453e+00 -8.529008e+01 2.471878e+01
2.156287e+00 -8.329252e+01 2.534265e+01
1.775915e+00 -8.124013e+01 2.581613e+01
1.117208e+00 -7.925654e+01 2.627719e+01
4.382840e-01 -7.726454e+01 2.666735e+01
1.861423e-01 -7.572920e+01 2.665258e+01
6.040354e-01 -7.430597e+01 2.618272e+01
5.961017e-01 -7.278706e+01 2.584550e+01
1.726845e+00 -7.180418e+01 2.542550e+01
2.534663e+00 -6.834255e+01 2.560904e+01
2.631505e+00 -6.479851e+01 2.592502e+01
2.135255e+00 -6.127784e+01 2.609179e+01
1.266590e+00 -5.782987e+01 2.625365e+01
-7.013718e-01 -5.368300e+01 2.654425e+01
-3.491581e+00 -5.008474e+01 2.719287e+01
-4.861805e+00 -4.573980e+01 2.782264e+01
-5.854095e+00 -4.124910e+01 2.787425e+01
-4.504397e+00 -3.003975e+01 2.224644e+01
-3.364738e+00 -2.965009e+01 2.462072e+01
-2.496434e+00 -2.806699e+01 2.657717e+01
-1.642677e+00 -2.601931e+01 2.804905e+01
-8.042408e-01 -2.363923e+01 2.967762e+01
-1.220201e-01 -2.089353e+01 3.068551e+01
5.500360e-01 -1.796670e+01 3.064662e+01
1.061553e+00 -1.545730e+01 2.958578e+01
1.454144e+00 -1.342929e+01 2.773721e+01
1.605762e+00 -1.231185e+01 2.520489e+01
1.898365e+00 -1.165331e+01 2.252018e+01
2.174700e+00 -1.164877e+01 1.975424e+01
2.143829e+00 -1.249960e+01 1.710820e+01
1.763962e+00 -1.410399e+01 1.537234e+01
1.287815e+00 -1.631331e+01 1.406093e+01
3.819360e-01 -1.863356e+01 1.380933e+01
-6.320385e-01 -2.112738e+01 1.414845e+01
-1.642044e+00 -2.355764e+01 1.480898e+01
-2.574981e+00 -2.587084e+01 1.587706e+01
-3.276930e+00 -2.805721e+01 1.738786e+01
-3.817111e+00 -2.962251e+01 1.958196e+01
-4.532603e+00 -3.004963e+01 2.220147e+01
