# Supplementary material for: The effects of phylogeny, body size, and locomotor behavior on the three-dimensional shape of the pelvis in extant carnivorans
Source: PeerJ. 2020 Feb 20;8:e8574. doi: 10.7717/peerj.8574 (PMC7036272; doi:10.7717/peerj.8574)
Supplement: Data S1 [file peerj-08-8574-s001.zip › Individual landmark files for import into R/LACM_52216 Urocyon.txt]

[individuals]
1
[dimensions]
3
[landmarks]
171
[rawpoints]
'#1
4.079329e+01 -7.201859e+01 -1.392963e+01
4.049815e+01 -3.895717e+01 -1.826339e+01
3.866376e+01 -4.835044e+01 -1.735512e+01
3.699592e+01 -6.878181e+01 -3.525824e+01
3.109242e+01 -5.500575e+01 -3.015701e+01
3.608668e+01 -4.655025e+01 -2.788853e+01
3.754005e+01 -2.390751e+01 -2.989351e+01
4.667548e+01 -6.204578e+00 -3.022858e+01
4.183451e+01 -3.338321e+01 -1.641622e+01
4.074996e+01 -2.215722e+01 -2.071177e+01
3.471694e+01 -2.751967e+01 -2.020674e+01
3.976117e+01 3.403185e+00 -2.909633e+01
2.054724e+01 -2.580747e+01 -8.053810e+00
2.012682e+01 -5.139080e-01 -2.001184e+01
3.394435e+01 -5.550406e+01 -1.919786e+01
3.479073e+01 -3.879967e+01 -1.521967e+01
3.482088e+01 -4.793236e+01 -1.866424e+01
3.063441e+01 -3.065431e+01 -7.769615e+00
3.155529e+01 -2.500252e+01 -1.272586e+01
2.764545e+01 -1.022875e+01 -1.982421e+01
3.442413e+01 -1.815480e+01 -2.008331e+01
2.302725e+01 -1.632088e+01 -1.439195e+01
3.681087e+01 -2.694993e+01 -1.332734e+01
3.889296e+01 -2.199106e+01 -1.902397e+01
4.076640e+01 -7.188641e+01 -1.388641e+01
4.133700e+01 -7.301015e+01 -1.452665e+01
4.181394e+01 -7.404882e+01 -1.535854e+01
4.216737e+01 -7.496227e+01 -1.637787e+01
4.240189e+01 -7.576924e+01 -1.751461e+01
4.268940e+01 -7.666531e+01 -1.856951e+01
4.275525e+01 -7.730179e+01 -1.982998e+01
4.255592e+01 -7.770568e+01 -2.134319e+01
4.215533e+01 -7.787899e+01 -2.286045e+01
4.166502e+01 -7.789178e+01 -2.436113e+01
4.114354e+01 -7.780024e+01 -2.584851e+01
4.063699e+01 -7.759149e+01 -2.732926e+01
4.018581e+01 -7.726938e+01 -2.880746e+01
3.963990e+01 -7.646362e+01 -3.048803e+01
3.910175e+01 -7.537039e+01 -3.200031e+01
3.856237e+01 -7.396002e+01 -3.322162e+01
3.804296e+01 -7.236147e+01 -3.419451e+01
3.753266e+01 -7.062827e+01 -3.490673e+01
3.700813e+01 -6.879171e+01 -3.525816e+01
3.402299e+01 -5.553334e+01 -1.917879e+01
3.467259e+01 -5.240216e+01 -1.907638e+01
3.499373e+01 -4.925507e+01 -1.859689e+01
3.514343e+01 -4.612834e+01 -1.793443e+01
3.530639e+01 -4.305964e+01 -1.704406e+01
3.518522e+01 -4.016247e+01 -1.567306e+01
3.486842e+01 -3.728252e+01 -1.429711e+01
3.373959e+01 -3.486556e+01 -1.251622e+01
3.269973e+01 -3.268041e+01 -1.041107e+01
3.184595e+01 -3.144413e+01 -8.777694e+00
3.007846e+01 -3.027449e+01 -8.119749e+00
2.962342e+01 -2.848537e+01 -9.351480e+00
2.804043e+01 -2.695145e+01 -9.609379e+00
2.632471e+01 -2.598580e+01 -9.348361e+00
2.440457e+01 -2.578994e+01 -8.847768e+00
2.248132e+01 -2.559435e+01 -8.428513e+00
2.055626e+01 -2.580995e+01 -7.990298e+00
3.109958e+01 -5.489718e+01 -3.006815e+01
3.318459e+01 -5.124235e+01 -2.861226e+01
3.486742e+01 -4.727377e+01 -2.749751e+01
3.597756e+01 -4.297954e+01 -2.710810e+01
3.631445e+01 -3.961835e+01 -2.700234e+01
3.618549e+01 -3.624724e+01 -2.720527e+01
3.613239e+01 -3.296069e+01 -2.799144e+01
3.644032e+01 -2.992113e+01 -2.865625e+01
3.686085e+01 -2.688271e+01 -2.926203e+01
3.752655e+01 -2.389481e+01 -2.989831e+01
3.792548e+01 -2.224956e+01 -2.917724e+01
3.879322e+01 -2.064889e+01 -2.891126e+01
3.954782e+01 -1.898385e+01 -2.870105e+01
4.016402e+01 -1.615659e+01 -2.878243e+01
4.074829e+01 -1.334556e+01 -2.915184e+01
4.158487e+01 -1.058081e+01 -2.934163e+01
4.258022e+01 -8.288512e+00 -2.927517e+01
4.430406e+01 -6.498247e+00 -2.954557e+01
4.667570e+01 -6.178038e+00 -3.026858e+01
3.680833e+01 -2.694573e+01 -1.331245e+01
3.767987e+01 -2.873760e+01 -1.324359e+01
3.860296e+01 -3.048420e+01 -1.351275e+01
3.976588e+01 -3.198083e+01 -1.413147e+01
4.110258e+01 -3.297071e+01 -1.523074e+01
4.200569e+01 -3.320909e+01 -1.727385e+01
4.226996e+01 -3.279877e+01 -1.946676e+01
4.240906e+01 -3.184968e+01 -2.149823e+01
4.199494e+01 -3.040862e+01 -2.317123e+01
4.158862e+01 -2.862095e+01 -2.363216e+01
4.159073e+01 -2.673082e+01 -2.360948e+01
4.165187e+01 -2.488569e+01 -2.320280e+01
4.177169e+01 -2.323927e+01 -2.228176e+01
4.137599e+01 -2.256832e+01 -2.140038e+01
4.060998e+01 -2.214635e+01 -2.061374e+01
3.977417e+01 -2.196504e+01 -1.980614e+01
3.889603e+01 -2.198988e+01 -1.902390e+01
3.681556e+01 -2.695616e+01 -1.333106e+01
3.643792e+01 -2.679936e+01 -1.402884e+01
3.612958e+01 -2.695354e+01 -1.476048e+01
3.582043e+01 -2.727101e+01 -1.543707e+01
3.561077e+01 -2.769300e+01 -1.609441e+01
3.554744e+01 -2.895077e+01 -1.728331e+01
3.574293e+01 -3.024489e+01 -1.841749e+01
3.670733e+01 -3.097541e+01 -1.965670e+01
3.769941e+01 -3.068176e+01 -2.104554e+01
3.737006e+01 -2.879979e+01 -2.230289e+01
3.694106e+01 -2.655320e+01 -2.230259e+01
3.682047e+01 -2.466641e+01 -2.101553e+01
3.695673e+01 -2.319678e+01 -1.926817e+01
3.732631e+01 -2.286088e+01 -1.898257e+01
3.780062e+01 -2.255855e+01 -1.886168e+01
3.829179e+01 -2.225922e+01 -1.887326e+01
3.879698e+01 -2.203642e+01 -1.903494e+01
4.665041e+01 -6.207246e+00 -3.029482e+01
4.575621e+01 -4.371583e+00 -3.107901e+01
4.419860e+01 -2.851960e+00 -3.085764e+01
4.271029e+01 -1.251960e+00 -3.076128e+01
4.123561e+01 3.562224e-01 -3.091450e+01
3.960943e+01 1.788250e+00 -3.061621e+01
3.791417e+01 3.031794e+00 -3.001268e+01
3.653379e+01 3.892605e+00 -2.933752e+01
3.513043e+01 4.667760e+00 -2.860805e+01
3.375672e+01 5.227077e+00 -2.765810e+01
3.225204e+01 5.684386e+00 -2.678998e+01
3.084258e+01 5.799494e+00 -2.579976e+01
2.932267e+01 5.690525e+00 -2.491646e+01
2.804902e+01 4.674393e+00 -2.366203e+01
2.682409e+01 3.391931e+00 -2.262124e+01
2.540633e+01 2.148559e+00 -2.180170e+01
2.387462e+01 9.767443e-01 -2.108835e+01
2.218035e+01 -2.160737e-02 -2.048764e+01
2.023743e+01 -5.112565e-01 -2.002565e+01
4.075138e+01 -7.189580e+01 -1.388636e+01
4.013530e+01 -6.889774e+01 -1.375187e+01
3.957957e+01 -6.590147e+01 -1.406795e+01
3.892826e+01 -6.301330e+01 -1.485542e+01
3.837406e+01 -6.010152e+01 -1.563065e+01
3.809037e+01 -5.785217e+01 -1.640151e+01
3.808341e+01 -5.549491e+01 -1.682291e+01
3.813687e+01 -5.311660e+01 -1.709649e+01
3.820515e+01 -5.072494e+01 -1.719569e+01
3.827822e+01 -4.808248e+01 -1.720681e+01
3.835297e+01 -4.544763e+01 -1.700663e+01
3.852212e+01 -4.283130e+01 -1.666863e+01
3.902106e+01 -4.027577e+01 -1.621215e+01
3.973299e+01 -3.855656e+01 -1.590028e+01
4.034394e+01 -3.677196e+01 -1.593550e+01
4.128305e+01 -3.513570e+01 -1.591831e+01
4.182528e+01 -3.339319e+01 -1.639698e+01
3.158430e+01 -2.495411e+01 -1.260239e+01
3.295536e+01 -2.442335e+01 -1.422663e+01
3.376869e+01 -2.302785e+01 -1.570685e+01
3.425971e+01 -2.144893e+01 -1.714405e+01
3.459584e+01 -1.910277e+01 -1.923424e+01
3.429237e+01 -1.630055e+01 -2.066315e+01
3.297554e+01 -1.344726e+01 -2.099601e+01
3.120788e+01 -1.172949e+01 -2.087170e+01
2.908156e+01 -1.063879e+01 -2.036071e+01
2.683177e+01 -1.020113e+01 -1.938205e+01
2.503175e+01 -1.062312e+01 -1.816884e+01
2.340246e+01 -1.157144e+01 -1.701288e+01
2.246285e+01 -1.310154e+01 -1.572222e+01
2.257889e+01 -1.494795e+01 -1.472030e+01
2.330211e+01 -1.677948e+01 -1.397924e+01
2.426054e+01 -1.854145e+01 -1.334378e+01
2.520824e+01 -1.985922e+01 -1.290734e+01
2.636740e+01 -2.103654e+01 -1.259838e+01
2.757654e+01 -2.217864e+01 -1.235612e+01
2.874343e+01 -2.342096e+01 -1.218488e+01
3.007988e+01 -2.449147e+01 -1.223187e+01
3.172455e+01 -2.492355e+01 -1.243840e+01
