# Supplementary material for: The effects of phylogeny, body size, and locomotor behavior on the three-dimensional shape of the pelvis in extant carnivorans
Source: PeerJ. 2020 Feb 20;8:e8574. doi: 10.7717/peerj.8574 (PMC7036272; doi:10.7717/peerj.8574)
Supplement: Data S1 [file peerj-08-8574-s001.zip › Individual landmark files for import into R/LACM_52243 Mephitis.txt]

[individuals]
1
[dimensions]
3
[landmarks]
171
[rawpoints]
'#1
3.629238e+01 -5.043874e+01 2.697312e+01
2.747424e+01 -7.566544e+01 1.884567e+01
2.676386e+01 -7.034060e+01 2.179026e+01
3.100954e+01 -5.339715e+01 3.819607e+01
2.413202e+01 -6.616554e+01 3.218055e+01
2.486033e+01 -7.173406e+01 2.708345e+01
2.472001e+01 -9.053523e+01 2.503096e+01
3.022660e+01 -1.002545e+02 2.246540e+01
2.637632e+01 -7.940025e+01 1.790101e+01
2.538540e+01 -8.976408e+01 2.014668e+01
2.059963e+01 -8.490684e+01 2.178358e+01
2.846958e+01 -1.030459e+02 2.020290e+01
1.764992e+00 -9.475466e+01 1.431766e+01
1.835577e+00 -9.902905e+01 1.416637e+01
2.252222e+01 -6.196189e+01 2.453337e+01
1.905120e+01 -7.688205e+01 1.800007e+01
2.186182e+01 -6.895750e+01 2.127613e+01
1.425090e+01 -8.064072e+01 1.287291e+01
1.612392e+01 -8.566833e+01 1.625122e+01
1.206102e+01 -1.005919e+02 1.666978e+01
1.878698e+01 -9.679459e+01 1.904232e+01
6.376785e+00 -9.734206e+01 1.398558e+01
2.041791e+01 -8.387146e+01 1.527905e+01
2.415356e+01 -8.939205e+01 1.966489e+01
3.627382e+01 -5.045047e+01 2.696554e+01
3.665439e+01 -4.977841e+01 2.717766e+01
3.678622e+01 -4.917740e+01 2.769046e+01
3.680458e+01 -4.866779e+01 2.830813e+01
3.674981e+01 -4.824210e+01 2.898439e+01
3.670647e+01 -4.788511e+01 2.970004e+01
3.661597e+01 -4.765863e+01 3.046302e+01
3.641170e+01 -4.760775e+01 3.134934e+01
3.618717e+01 -4.768439e+01 3.222898e+01
3.593388e+01 -4.786676e+01 3.308485e+01
3.576672e+01 -4.807211e+01 3.395652e+01
3.553008e+01 -4.837293e+01 3.478324e+01
3.522726e+01 -4.875203e+01 3.555430e+01
3.471084e+01 -4.936872e+01 3.646202e+01
3.408572e+01 -5.007739e+01 3.722238e+01
3.344315e+01 -5.080029e+01 3.795421e+01
3.266179e+01 -5.160302e+01 3.841922e+01
3.182223e+01 -5.247498e+01 3.834231e+01
3.102791e+01 -5.338066e+01 3.820174e+01
2.254622e+01 -6.198238e+01 2.448804e+01
2.254702e+01 -6.442161e+01 2.339888e+01
2.225781e+01 -6.680389e+01 2.222489e+01
2.186933e+01 -6.918204e+01 2.107164e+01
2.124544e+01 -7.149153e+01 1.988277e+01
2.072889e+01 -7.390038e+01 1.896345e+01
1.969445e+01 -7.606654e+01 1.789020e+01
1.839472e+01 -7.803629e+01 1.673042e+01
1.682981e+01 -7.949829e+01 1.520469e+01
1.413484e+01 -8.051501e+01 1.348037e+01
1.223155e+01 -8.321671e+01 1.289045e+01
1.043561e+01 -8.604118e+01 1.263112e+01
8.707670e+00 -8.891738e+01 1.274048e+01
7.182080e+00 -9.068359e+01 1.286584e+01
5.526657e+00 -9.230870e+01 1.315092e+01
3.760182e+00 -9.375946e+01 1.363811e+01
1.758925e+00 -9.475022e+01 1.432773e+01
2.414564e+01 -6.616142e+01 3.218953e+01
2.452798e+01 -6.733035e+01 2.898175e+01
2.456220e+01 -7.041193e+01 2.746340e+01
2.452357e+01 -7.372379e+01 2.655146e+01
2.405400e+01 -7.677816e+01 2.610464e+01
2.344669e+01 -7.983878e+01 2.622048e+01
2.308882e+01 -8.293196e+01 2.645137e+01
2.336334e+01 -8.555884e+01 2.625744e+01
2.399460e+01 -8.807059e+01 2.570412e+01
2.469125e+01 -9.054036e+01 2.504962e+01
2.508002e+01 -9.153744e+01 2.468995e+01
2.556643e+01 -9.245300e+01 2.424294e+01
2.608329e+01 -9.339824e+01 2.390525e+01
2.685613e+01 -9.494842e+01 2.370638e+01
2.762249e+01 -9.650697e+01 2.355326e+01
2.870632e+01 -9.787160e+01 2.360802e+01
2.932922e+01 -9.871166e+01 2.350108e+01
2.980583e+01 -9.955245e+01 2.308745e+01
3.023223e+01 -1.002745e+02 2.245350e+01
2.041380e+01 -8.387217e+01 1.527253e+01
2.115522e+01 -8.247618e+01 1.526477e+01
2.204191e+01 -8.117680e+01 1.541943e+01
2.324488e+01 -8.017908e+01 1.565595e+01
2.456369e+01 -7.954548e+01 1.625411e+01
2.579447e+01 -7.950399e+01 1.725715e+01
2.674193e+01 -7.985478e+01 1.848273e+01
2.747834e+01 -8.059177e+01 1.968154e+01
2.790671e+01 -8.164722e+01 2.078840e+01
2.780721e+01 -8.315582e+01 2.170521e+01
2.736454e+01 -8.477792e+01 2.225212e+01
2.695950e+01 -8.649815e+01 2.219572e+01
2.662509e+01 -8.809396e+01 2.151178e+01
2.623346e+01 -8.866747e+01 2.100170e+01
2.562607e+01 -8.906026e+01 2.053346e+01
2.492501e+01 -8.930518e+01 2.009641e+01
2.416890e+01 -8.937124e+01 1.968850e+01
2.038793e+01 -8.389339e+01 1.524584e+01
2.050244e+01 -8.410413e+01 1.602506e+01
2.032509e+01 -8.398891e+01 1.681247e+01
2.031235e+01 -8.378767e+01 1.760246e+01
2.050634e+01 -8.351448e+01 1.834570e+01
2.112676e+01 -8.270766e+01 1.925026e+01
2.197309e+01 -8.200300e+01 2.005107e+01
2.307261e+01 -8.171386e+01 2.080058e+01
2.404613e+01 -8.233447e+01 2.152251e+01
2.411073e+01 -8.370750e+01 2.236216e+01
2.368310e+01 -8.525855e+01 2.243869e+01
2.314538e+01 -8.667519e+01 2.189251e+01
2.281078e+01 -8.795435e+01 2.097251e+01
2.297890e+01 -8.834775e+01 2.053403e+01
2.330176e+01 -8.869658e+01 2.014755e+01
2.370302e+01 -8.903800e+01 1.983498e+01
2.417353e+01 -8.939549e+01 1.967342e+01
3.020860e+01 -1.002653e+02 2.248890e+01
2.903028e+01 -1.019087e+02 2.238326e+01
2.734541e+01 -1.027877e+02 2.168439e+01
2.557463e+01 -1.035135e+02 2.102267e+01
2.378201e+01 -1.041842e+02 2.036168e+01
2.193550e+01 -1.046557e+02 1.967730e+01
2.002733e+01 -1.047470e+02 1.900587e+01
1.797419e+01 -1.049405e+02 1.816787e+01
1.594554e+01 -1.049901e+02 1.725259e+01
1.392984e+01 -1.049136e+02 1.631116e+01
1.192240e+01 -1.043718e+02 1.551624e+01
9.890753e+00 -1.042276e+02 1.461762e+01
7.823153e+00 -1.037657e+02 1.393444e+01
6.695467e+00 -1.031498e+02 1.371135e+01
5.724161e+00 -1.022896e+02 1.358062e+01
4.714542e+00 -1.014703e+02 1.348006e+01
3.721095e+00 -1.006254e+02 1.348391e+01
2.704498e+00 -9.982941e+01 1.366682e+01
1.838429e+00 -9.901392e+01 1.420118e+01
3.627035e+01 -5.043685e+01 2.696018e+01
3.478746e+01 -5.194934e+01 2.672209e+01
3.350065e+01 -5.360643e+01 2.634554e+01
3.232061e+01 -5.534449e+01 2.598446e+01
3.128918e+01 -5.716405e+01 2.557366e+01
3.030330e+01 -5.935669e+01 2.506610e+01
2.952255e+01 -6.161923e+01 2.450990e+01
2.885957e+01 -6.390403e+01 2.389530e+01
2.818443e+01 -6.617570e+01 2.324622e+01
2.753138e+01 -6.818385e+01 2.262443e+01
2.691444e+01 -7.018504e+01 2.194593e+01
2.649356e+01 -7.217492e+01 2.110385e+01
2.651452e+01 -7.406696e+01 1.997897e+01
2.707405e+01 -7.512399e+01 1.900604e+01
2.708550e+01 -7.654344e+01 1.840456e+01
2.642382e+01 -7.793365e+01 1.832469e+01
2.637017e+01 -7.941090e+01 1.788665e+01
1.614995e+01 -8.566666e+01 1.623196e+01
1.762398e+01 -8.633646e+01 1.752013e+01
1.855149e+01 -8.801487e+01 1.829717e+01
1.908746e+01 -8.994475e+01 1.881604e+01
1.934678e+01 -9.259981e+01 1.915593e+01
1.918811e+01 -9.528448e+01 1.916571e+01
1.833442e+01 -9.780878e+01 1.880317e+01
1.724841e+01 -9.896419e+01 1.826580e+01
1.589413e+01 -9.966972e+01 1.757929e+01
1.440279e+01 -1.001494e+02 1.698848e+01
1.222786e+01 -1.007366e+02 1.641566e+01
9.986996e+00 -1.008990e+02 1.581982e+01
7.806653e+00 -1.004249e+02 1.516838e+01
6.615016e+00 -9.937631e+01 1.459081e+01
6.279563e+00 -9.776524e+01 1.420983e+01
6.534679e+00 -9.610435e+01 1.403802e+01
7.682072e+00 -9.415876e+01 1.414002e+01
8.895502e+00 -9.226491e+01 1.437029e+01
1.028915e+01 -9.051988e+01 1.472417e+01
1.189426e+01 -8.841914e+01 1.523828e+01
1.357453e+01 -8.637930e+01 1.575708e+01
1.612654e+01 -8.566746e+01 1.624086e+01
