# Supplementary material for: The effects of phylogeny, body size, and locomotor behavior on the three-dimensional shape of the pelvis in extant carnivorans
Source: PeerJ. 2020 Feb 20;8:e8574. doi: 10.7717/peerj.8574 (PMC7036272; doi:10.7717/peerj.8574)
Supplement: Data S1 [file peerj-08-8574-s001.zip › Individual landmark files for import into R/LACM_52276 Canis.txt]

[individuals]
1
[dimensions]
3
[landmarks]
171
[rawpoints]
'#1
1.360441e+00 -2.166392e+02 8.961016e+01
4.629520e-01 -1.747354e+02 8.146915e+01
2.220825e+00 -1.841939e+02 7.858201e+01
1.998264e+01 -2.122085e+02 5.743933e+01
6.526316e+00 -1.891946e+02 5.847375e+01
8.944496e+00 -1.802338e+02 6.653871e+01
1.178505e+01 -1.500284e+02 6.399019e+01
2.601725e+01 -1.303869e+02 7.066216e+01
-9.191500e-02 -1.648078e+02 8.301556e+01
4.029158e+00 -1.483528e+02 7.849599e+01
-1.393990e+00 -1.564910e+02 7.004341e+01
2.264920e+01 -1.214762e+02 6.953500e+01
-2.509295e+01 -1.541767e+02 7.181007e+01
-1.327819e+01 -1.205828e+02 5.546107e+01
-1.344894e+00 -1.950719e+02 7.150175e+01
-4.839943e+00 -1.746776e+02 7.636943e+01
-2.868385e+00 -1.840281e+02 7.385103e+01
-1.608745e+01 -1.611901e+02 7.897975e+01
-1.088143e+01 -1.524138e+02 7.599632e+01
-8.486480e-01 -1.333418e+02 6.641838e+01
3.599620e-01 -1.429670e+02 7.163221e+01
-1.515648e+01 -1.387975e+02 6.615430e+01
-5.847374e+00 -1.564585e+02 7.969473e+01
1.748285e+00 -1.489176e+02 7.725612e+01
1.491323e+00 -2.168358e+02 8.973112e+01
2.969528e+00 -2.186069e+02 9.008486e+01
4.577577e+00 -2.202722e+02 8.978970e+01
6.225535e+00 -2.216350e+02 8.885473e+01
7.794855e+00 -2.231596e+02 8.804294e+01
9.384995e+00 -2.240882e+02 8.660898e+01
1.088667e+01 -2.248353e+02 8.498605e+01
1.266168e+01 -2.262230e+02 8.292314e+01
1.426477e+01 -2.270641e+02 8.046252e+01
1.573772e+01 -2.278821e+02 7.791416e+01
1.703484e+01 -2.281939e+02 7.516601e+01
1.825215e+01 -2.281779e+02 7.236433e+01
1.951280e+01 -2.280015e+02 6.958733e+01
2.070572e+01 -2.266202e+02 6.643542e+01
2.177323e+01 -2.247536e+02 6.349580e+01
2.222282e+01 -2.219910e+02 6.116518e+01
2.199256e+01 -2.188130e+02 5.940081e+01
2.127635e+01 -2.154896e+02 5.809351e+01
1.993621e+01 -2.121710e+02 5.741903e+01
-1.396023e+00 -1.951256e+02 7.162788e+01
-2.218164e+00 -1.913785e+02 7.188077e+01
-2.480353e+00 -1.876376e+02 7.272773e+01
-2.824305e+00 -1.839395e+02 7.372109e+01
-3.323654e+00 -1.802749e+02 7.477104e+01
-4.188418e+00 -1.763394e+02 7.614923e+01
-5.818388e+00 -1.727029e+02 7.765047e+01
-8.875636e+00 -1.702392e+02 7.929964e+01
-1.136764e+01 -1.669032e+02 8.019164e+01
-1.352945e+01 -1.646321e+02 8.006480e+01
-1.548049e+01 -1.623385e+02 7.918138e+01
-1.710173e+01 -1.599536e+02 7.794397e+01
-1.761308e+01 -1.572034e+02 7.652194e+01
-1.893619e+01 -1.555607e+02 7.533897e+01
-2.098637e+01 -1.548101e+02 7.429836e+01
-2.298264e+01 -1.542216e+02 7.306666e+01
-2.507209e+01 -1.541708e+02 7.184997e+01
6.555862e+00 -1.892681e+02 5.841501e+01
7.042976e+00 -1.863173e+02 6.277310e+01
7.697732e+00 -1.817265e+02 6.530959e+01
8.188530e+00 -1.767966e+02 6.715112e+01
7.869248e+00 -1.714898e+02 6.784717e+01
7.572280e+00 -1.661931e+02 6.706812e+01
8.262573e+00 -1.610606e+02 6.567946e+01
9.071090e+00 -1.572514e+02 6.511208e+01
1.025453e+01 -1.535363e+02 6.457877e+01
1.188162e+01 -1.499899e+02 6.406776e+01
1.209569e+01 -1.478713e+02 6.490311e+01
1.298103e+01 -1.459982e+02 6.587244e+01
1.361093e+01 -1.440465e+02 6.688528e+01
1.451565e+01 -1.411144e+02 6.769681e+01
1.600842e+01 -1.384024e+02 6.839738e+01
1.779305e+01 -1.358524e+02 6.901927e+01
2.003507e+01 -1.333627e+02 6.968872e+01
2.274811e+01 -1.313837e+02 7.031795e+01
2.599364e+01 -1.303440e+02 7.056071e+01
-5.891649e+00 -1.563417e+02 7.967573e+01
-5.430206e+00 -1.588664e+02 8.083366e+01
-4.387506e+00 -1.612389e+02 8.193439e+01
-2.858771e+00 -1.635152e+02 8.257413e+01
-5.185310e-01 -1.650223e+02 8.299744e+01
2.800407e+00 -1.653162e+02 8.305701e+01
5.410246e+00 -1.649417e+02 8.101841e+01
8.032354e+00 -1.635853e+02 7.947226e+01
9.830361e+00 -1.615880e+02 7.750156e+01
1.033170e+01 -1.587496e+02 7.641335e+01
1.014184e+01 -1.556854e+02 7.615519e+01
9.565283e+00 -1.526845e+02 7.654765e+01
8.495467e+00 -1.500974e+02 7.783392e+01
7.000757e+00 -1.492270e+02 7.824408e+01
5.263924e+00 -1.488923e+02 7.806693e+01
3.518593e+00 -1.488630e+02 7.773110e+01
1.809585e+00 -1.489419e+02 7.724815e+01
-5.781727e+00 -1.565707e+02 7.963528e+01
-5.828761e+00 -1.563349e+02 7.868124e+01
-5.729728e+00 -1.564313e+02 7.770712e+01
-5.421710e+00 -1.566849e+02 7.680779e+01
-4.939388e+00 -1.571308e+02 7.607527e+01
-3.526596e+00 -1.594569e+02 7.475796e+01
-1.443464e+00 -1.614442e+02 7.383471e+01
1.365859e+00 -1.624416e+02 7.333015e+01
4.263287e+00 -1.616039e+02 7.311957e+01
5.212775e+00 -1.594482e+02 7.228458e+01
4.997559e+00 -1.570455e+02 7.163128e+01
4.154113e+00 -1.546954e+02 7.173792e+01
3.303433e+00 -1.524913e+02 7.255293e+01
2.918088e+00 -1.512993e+02 7.345373e+01
2.531414e+00 -1.503213e+02 7.458273e+01
2.147773e+00 -1.496033e+02 7.589346e+01
1.854427e+00 -1.489510e+02 7.726064e+01
2.598444e+01 -1.304038e+02 7.058741e+01
2.488672e+01 -1.275139e+02 6.906589e+01
2.332330e+01 -1.248207e+02 6.759155e+01
2.217745e+01 -1.221279e+02 6.577319e+01
2.093488e+01 -1.194885e+02 6.394038e+01
1.912631e+01 -1.170989e+02 6.224073e+01
1.673016e+01 -1.151373e+02 6.073011e+01
1.416195e+01 -1.134484e+02 5.939819e+01
1.130930e+01 -1.121842e+02 5.817974e+01
8.093782e+00 -1.118133e+02 5.731610e+01
4.829109e+00 -1.125038e+02 5.702320e+01
2.116267e+00 -1.143574e+02 5.767678e+01
-8.596660e-01 -1.158779e+02 5.790637e+01
-2.924889e+00 -1.169367e+02 5.779659e+01
-4.841016e+00 -1.182457e+02 5.768450e+01
-6.778312e+00 -1.195106e+02 5.747274e+01
-8.925097e+00 -1.202302e+02 5.695176e+01
-1.110591e+01 -1.207962e+02 5.638460e+01
-1.321863e+01 -1.206004e+02 5.543809e+01
1.487368e+00 -2.166368e+02 8.967493e+01
1.105060e+00 -2.141978e+02 8.811021e+01
7.067443e-01 -2.115007e+02 8.703857e+01
4.897286e-01 -2.089355e+02 8.566833e+01
3.988720e-01 -2.062358e+02 8.455171e+01
5.128525e-01 -2.032389e+02 8.242383e+01
9.670884e-01 -2.000800e+02 8.059709e+01
1.090555e+00 -1.965541e+02 7.956019e+01
9.353870e-01 -1.929492e+02 7.885126e+01
8.519773e-01 -1.896636e+02 7.840742e+01
8.141501e-01 -1.863544e+02 7.818915e+01
6.328787e-01 -1.830522e+02 7.843850e+01
5.200410e-01 -1.797558e+02 7.878674e+01
3.130200e-01 -1.762647e+02 8.045892e+01
2.181679e-01 -1.726614e+02 8.188516e+01
1.324068e-01 -1.688625e+02 8.265143e+01
-5.076800e-02 -1.650121e+02 8.306037e+01
-1.078246e+01 -1.524462e+02 7.601809e+01
-8.052341e+00 -1.523907e+02 7.597421e+01
-5.809178e+00 -1.510292e+02 7.521690e+01
-4.020796e+00 -1.491734e+02 7.431348e+01
-1.455152e+00 -1.456265e+02 7.296085e+01
8.791358e-01 -1.419003e+02 7.167342e+01
1.723963e+00 -1.377988e+02 6.981437e+01
1.249903e+00 -1.353943e+02 6.818826e+01
-3.892130e-01 -1.335911e+02 6.654106e+01
-3.072468e+00 -1.328695e+02 6.557679e+01
-6.376148e+00 -1.328521e+02 6.493672e+01
-9.707301e+00 -1.330112e+02 6.448695e+01
-1.268927e+01 -1.345381e+02 6.480370e+01
-1.436392e+01 -1.370470e+02 6.570464e+01
-1.575318e+01 -1.395044e+02 6.709856e+01
-1.574620e+01 -1.422959e+02 6.855402e+01
-1.482538e+01 -1.441247e+02 6.982808e+01
-1.426144e+01 -1.460353e+02 7.118723e+01
-1.413120e+01 -1.482037e+02 7.223444e+01
-1.365435e+01 -1.501820e+02 7.343068e+01
-1.261967e+01 -1.517097e+02 7.490294e+01
-1.078278e+01 -1.522951e+02 7.626492e+01
