# Supplementary material for: The effects of phylogeny, body size, and locomotor behavior on the three-dimensional shape of the pelvis in extant carnivorans
Source: PeerJ. 2020 Feb 20;8:e8574. doi: 10.7717/peerj.8574 (PMC7036272; doi:10.7717/peerj.8574)
Supplement: Data S1 [file peerj-08-8574-s001.zip › Individual landmark files for import into R/LACM_52278 Canis.txt]

[individuals]
1
[dimensions]
3
[landmarks]
171
[rawpoints]
'#1
8.585081e+01 -1.478238e+02 5.661213e+01
5.147346e+01 -1.554842e+02 1.936666e+01
5.386384e+01 -1.575611e+02 2.626985e+01
7.246191e+01 -1.853608e+02 5.662278e+01
5.073081e+01 -1.759217e+02 4.060043e+01
4.897575e+01 -1.718474e+02 2.539031e+01
3.396492e+01 -1.776671e+02 4.004570e+00
3.737051e+01 -1.835721e+02 -2.488855e+01
4.556531e+01 -1.537993e+02 9.898438e+00
3.735272e+01 -1.628646e+02 -3.824741e+00
3.338353e+01 -1.627938e+02 8.778000e+00
2.325978e+01 -1.835546e+02 -3.117525e+01
1.780844e+01 -1.430500e+02 1.574421e+01
-2.952171e+00 -1.662435e+02 -1.114740e+01
5.551144e+01 -1.588019e+02 4.039288e+01
4.391917e+01 -1.536148e+02 2.132441e+01
4.871497e+01 -1.576040e+02 2.881634e+01
3.240287e+01 -1.448101e+02 1.606112e+01
2.758266e+01 -1.520871e+02 7.399162e+00
1.680003e+01 -1.673852e+02 -9.111094e+00
2.724083e+01 -1.650775e+02 -5.798991e+00
9.910994e+00 -1.582753e+02 -1.199650e-01
3.640551e+01 -1.518204e+02 6.087082e+00
3.455867e+01 -1.605937e+02 -2.662979e+00
8.590085e+01 -1.478424e+02 5.657436e+01
8.739498e+01 -1.491008e+02 5.791399e+01
8.867441e+01 -1.506147e+02 5.921079e+01
8.963915e+01 -1.524145e+02 6.041111e+01
9.040493e+01 -1.543526e+02 6.153720e+01
9.100797e+01 -1.563775e+02 6.260805e+01
9.143703e+01 -1.584785e+02 6.361406e+01
9.163437e+01 -1.613799e+02 6.483685e+01
9.134518e+01 -1.643571e+02 6.583929e+01
9.062173e+01 -1.673496e+02 6.652736e+01
8.958707e+01 -1.703023e+02 6.693026e+01
8.846179e+01 -1.732354e+02 6.721775e+01
8.695087e+01 -1.759953e+02 6.699075e+01
8.478696e+01 -1.785782e+02 6.598001e+01
8.256417e+01 -1.810213e+02 6.476884e+01
8.017936e+01 -1.830323e+02 6.314299e+01
7.763744e+01 -1.844021e+02 6.113332e+01
7.502557e+01 -1.851619e+02 5.890234e+01
7.237811e+01 -1.853570e+02 5.659384e+01
5.552666e+01 -1.588295e+02 4.044014e+01
5.361480e+01 -1.583964e+02 3.695236e+01
5.173312e+01 -1.579747e+02 3.344695e+01
4.980716e+01 -1.573473e+02 2.999651e+01
4.782022e+01 -1.564298e+02 2.664743e+01
4.570880e+01 -1.549820e+02 2.346744e+01
4.333619e+01 -1.530981e+02 2.073083e+01
4.069910e+01 -1.504850e+02 1.903225e+01
3.790535e+01 -1.478232e+02 1.769937e+01
3.511995e+01 -1.461989e+02 1.651159e+01
3.219947e+01 -1.445926e+02 1.567520e+01
2.920582e+01 -1.456017e+02 1.432238e+01
2.584179e+01 -1.455591e+02 1.362285e+01
2.358743e+01 -1.451748e+02 1.349813e+01
2.130553e+01 -1.449793e+02 1.347968e+01
1.948938e+01 -1.439101e+02 1.437626e+01
1.783528e+01 -1.429799e+02 1.565841e+01
5.067717e+01 -1.758053e+02 4.076154e+01
5.141196e+01 -1.742359e+02 3.699852e+01
5.106367e+01 -1.731723e+02 3.300951e+01
5.002324e+01 -1.723725e+02 2.908001e+01
4.720417e+01 -1.714523e+02 2.357713e+01
4.348234e+01 -1.713032e+02 1.855700e+01
3.959278e+01 -1.728068e+02 1.390016e+01
3.748095e+01 -1.743046e+02 1.068663e+01
3.560541e+01 -1.759206e+02 7.384854e+00
3.395341e+01 -1.776617e+02 4.027721e+00
3.280172e+01 -1.777428e+02 8.942301e-01
3.197889e+01 -1.783591e+02 -2.282934e+00
3.136079e+01 -1.790535e+02 -5.490308e+00
3.044012e+01 -1.799801e+02 -9.280910e+00
2.970600e+01 -1.810238e+02 -1.308178e+01
2.985911e+01 -1.817879e+02 -1.701463e+01
3.144602e+01 -1.822812e+02 -2.048409e+01
3.469283e+01 -1.836578e+02 -2.202066e+01
3.732478e+01 -1.836535e+02 -2.482602e+01
3.638323e+01 -1.517973e+02 6.073957e+00
3.887394e+01 -1.515096e+02 7.418584e+00
4.141766e+01 -1.516308e+02 8.687117e+00
4.389459e+01 -1.524903e+02 9.791814e+00
4.615460e+01 -1.541801e+02 1.015411e+01
4.825468e+01 -1.570012e+02 9.260096e+00
4.816846e+01 -1.605891e+02 8.722421e+00
4.775718e+01 -1.639174e+02 7.336241e+00
4.627739e+01 -1.667956e+02 5.694263e+00
4.431322e+01 -1.677402e+02 3.677230e+00
4.243865e+01 -1.677838e+02 1.374346e+00
4.108168e+01 -1.671817e+02 -1.197598e+00
3.999875e+01 -1.655964e+02 -3.463163e+00
3.889581e+01 -1.641546e+02 -4.085277e+00
3.749509e+01 -1.628445e+02 -4.022167e+00
3.601796e+01 -1.617025e+02 -3.578902e+00
3.464426e+01 -1.606257e+02 -2.781548e+00
3.638765e+01 -1.519151e+02 6.127110e+00
3.583204e+01 -1.531576e+02 6.866939e+00
3.551649e+01 -1.543504e+02 7.803707e+00
3.547803e+01 -1.554965e+02 8.845257e+00
3.579337e+01 -1.567390e+02 9.715099e+00
3.687861e+01 -1.581550e+02 1.065730e+01
3.824660e+01 -1.594423e+02 1.139357e+01
3.972488e+01 -1.608015e+02 1.158867e+01
4.054713e+01 -1.625482e+02 1.100300e+01
3.882313e+01 -1.649582e+02 9.223477e+00
3.684818e+01 -1.661198e+02 6.635877e+00
3.494870e+01 -1.652126e+02 3.894327e+00
3.305041e+01 -1.632574e+02 1.768181e+00
3.295093e+01 -1.623450e+02 6.666658e-01
3.339951e+01 -1.613890e+02 -3.031863e-01
3.402008e+01 -1.608055e+02 -1.456503e+00
3.460186e+01 -1.606003e+02 -2.750780e+00
3.731863e+01 -1.835542e+02 -2.470111e+01
3.452941e+01 -1.854203e+02 -2.690630e+01
3.075049e+01 -1.848827e+02 -2.815391e+01
2.691537e+01 -1.846020e+02 -2.931030e+01
2.305735e+01 -1.845290e+02 -3.042231e+01
1.931439e+01 -1.850541e+02 -3.177907e+01
1.535325e+01 -1.845719e+02 -3.222992e+01
1.242757e+01 -1.838047e+02 -3.201597e+01
9.681106e+00 -1.827253e+02 -3.131862e+01
7.249497e+00 -1.813160e+02 -3.018056e+01
4.868959e+00 -1.799296e+02 -2.891366e+01
3.829125e+00 -1.779463e+02 -2.686933e+01
3.636848e+00 -1.758889e+02 -2.465021e+01
2.890619e+00 -1.739535e+02 -2.244741e+01
2.263999e+00 -1.720290e+02 -2.019814e+01
1.354897e+00 -1.702275e+02 -1.794347e+01
2.986087e-01 -1.685578e+02 -1.565167e+01
-1.220073e+00 -1.672256e+02 -1.339892e+01
-2.883932e+00 -1.663519e+02 -1.102765e+01
8.568980e+01 -1.477892e+02 5.653863e+01
8.277384e+01 -1.481191e+02 5.442447e+01
7.986082e+01 -1.491110e+02 5.252392e+01
7.702871e+01 -1.499309e+02 5.042905e+01
7.429768e+01 -1.508282e+02 4.823410e+01
7.063532e+01 -1.528429e+02 4.644041e+01
6.726487e+01 -1.549189e+02 4.419994e+01
6.425254e+01 -1.562495e+02 4.106236e+01
6.129398e+01 -1.569924e+02 3.768832e+01
5.848774e+01 -1.572949e+02 3.423631e+01
5.590334e+01 -1.571664e+02 3.060468e+01
5.354305e+01 -1.567267e+02 2.684697e+01
5.147308e+01 -1.560406e+02 2.295745e+01
5.085502e+01 -1.547827e+02 1.956637e+01
4.906915e+01 -1.545791e+02 1.636761e+01
4.718015e+01 -1.544058e+02 1.322658e+01
4.566916e+01 -1.538852e+02 9.923674e+00
2.764118e+01 -1.520790e+02 7.350742e+00
2.939763e+01 -1.538200e+02 5.880707e+00
2.989680e+01 -1.559038e+02 3.960899e+00
2.976535e+01 -1.580037e+02 1.998588e+00
2.943930e+01 -1.596332e+02 4.536355e-01
2.908145e+01 -1.612400e+02 -1.107747e+00
2.868155e+01 -1.628305e+02 -2.675652e+00
2.749149e+01 -1.654501e+02 -5.139898e+00
2.464491e+01 -1.664228e+02 -7.442435e+00
2.137411e+01 -1.673920e+02 -9.089825e+00
1.693715e+01 -1.675250e+02 -9.039544e+00
1.300287e+01 -1.657182e+02 -8.058052e+00
1.007935e+01 -1.631219e+02 -5.955719e+00
8.707746e+00 -1.611722e+02 -3.311990e+00
9.477396e+00 -1.588663e+02 -7.113779e-01
1.167540e+01 -1.570075e+02 1.382738e+00
1.375631e+01 -1.554398e+02 2.706116e+00
1.601261e+01 -1.539764e+02 3.849366e+00
1.858098e+01 -1.529504e+02 4.792702e+00
2.146833e+01 -1.522146e+02 5.999419e+00
2.439465e+01 -1.516612e+02 7.209492e+00
2.757163e+01 -1.521032e+02 7.422221e+00
