# Supplementary material for: The effects of phylogeny, body size, and locomotor behavior on the three-dimensional shape of the pelvis in extant carnivorans
Source: PeerJ. 2020 Feb 20;8:e8574. doi: 10.7717/peerj.8574 (PMC7036272; doi:10.7717/peerj.8574)
Supplement: Data S1 [file peerj-08-8574-s001.zip › Individual landmark files for import into R/LACM_52600 Puma.txt]

[individuals]
1
[dimensions]
3
[landmarks]
171
[rawpoints]
'#1
4.412854e+01 -2.172188e+02 -6.069087e+01
-3.731026e+00 -2.156106e+02 -1.074663e+01
8.863728e+00 -2.164480e+02 -1.650349e+01
3.820393e+01 -2.522093e+02 -4.595335e+01
1.973999e+01 -2.417715e+02 -1.183251e+01
4.790483e+00 -2.414014e+02 -1.151121e+01
-3.214711e+01 -2.488453e+02 2.060615e+01
-7.631790e+01 -2.500385e+02 3.853699e+01
-1.717261e+01 -2.143725e+02 -3.336189e+00
-3.426926e+01 -2.229528e+02 1.330537e+01
-1.669216e+01 -2.256035e+02 1.294769e+01
-7.863684e+01 -2.418690e+02 5.706940e+01
-2.520096e+00 -1.996858e+02 3.229184e+01
-4.676127e+01 -2.289423e+02 7.453671e+01
2.029562e+01 -2.207741e+02 -1.677359e+01
3.706104e+00 -2.140568e+02 -3.033573e+00
1.181151e+01 -2.197980e+02 -1.077484e+01
-9.668230e-01 -2.070570e+02 3.959686e+00
-1.754030e+01 -2.075477e+02 2.246206e+01
-4.419759e+01 -2.282635e+02 4.850900e+01
-3.435117e+01 -2.248001e+02 2.871955e+01
-2.595062e+01 -2.114927e+02 4.413278e+01
-2.175140e+01 -2.116773e+02 1.113188e+01
-3.130844e+01 -2.215524e+02 1.511417e+01
4.412423e+01 -2.172194e+02 -6.069750e+01
4.482181e+01 -2.181324e+02 -6.318314e+01
4.540911e+01 -2.198760e+02 -6.521145e+01
4.597124e+01 -2.218718e+02 -6.700033e+01
4.653967e+01 -2.239263e+02 -6.871902e+01
4.694912e+01 -2.264503e+02 -6.969899e+01
4.731692e+01 -2.290839e+02 -7.035284e+01
4.761253e+01 -2.319163e+02 -7.033957e+01
4.772319e+01 -2.345668e+02 -6.930373e+01
4.777655e+01 -2.371214e+02 -6.804592e+01
4.764387e+01 -2.394276e+02 -6.638062e+01
4.734825e+01 -2.416625e+02 -6.464057e+01
4.678005e+01 -2.437198e+02 -6.275523e+01
4.570418e+01 -2.460101e+02 -6.018859e+01
4.440668e+01 -2.480873e+02 -5.754455e+01
4.292822e+01 -2.499887e+02 -5.486343e+01
4.130318e+01 -2.512819e+02 -5.191774e+01
3.962422e+01 -2.520618e+02 -4.882539e+01
3.801428e+01 -2.521701e+02 -4.560271e+01
2.032499e+01 -2.208648e+02 -1.683089e+01
1.724559e+01 -2.204252e+02 -1.461912e+01
1.398230e+01 -2.197460e+02 -1.275955e+01
1.107292e+01 -2.187921e+02 -1.048056e+01
8.408173e+00 -2.175178e+02 -8.063223e+00
6.317120e+00 -2.159542e+02 -5.961273e+00
4.302171e+00 -2.141873e+02 -3.947651e+00
2.502120e+00 -2.124407e+02 -1.723897e+00
1.502867e+00 -2.104436e+02 7.758540e-01
-2.162721e-01 -2.083913e+02 3.793457e+00
-2.629332e+00 -2.071646e+02 6.784451e+00
-5.501325e+00 -2.066911e+02 9.577476e+00
-7.634477e+00 -2.060225e+02 1.293549e+01
-9.017018e+00 -2.048423e+02 1.830251e+01
-8.564825e+00 -2.032990e+02 2.373603e+01
-6.643590e+00 -2.015345e+02 2.876618e+01
-2.554729e+00 -1.997366e+02 3.225336e+01
1.970245e+01 -2.418210e+02 -1.187601e+01
1.310191e+01 -2.399047e+02 -1.096742e+01
6.749805e+00 -2.394323e+02 -8.229999e+00
6.296810e-01 -2.392683e+02 -4.977098e+00
-5.644816e+00 -2.393167e+02 -4.056790e-01
-1.118523e+01 -2.403054e+02 4.941855e+00
-1.680892e+01 -2.419660e+02 1.002970e+01
-2.198406e+01 -2.436943e+02 1.397233e+01
-2.740583e+01 -2.452273e+02 1.765593e+01
-3.220263e+01 -2.487977e+02 2.074751e+01
-3.692659e+01 -2.469612e+02 2.320004e+01
-4.212252e+01 -2.471101e+02 2.536473e+01
-4.735308e+01 -2.469843e+02 2.744587e+01
-5.191388e+01 -2.473004e+02 2.988791e+01
-5.637101e+01 -2.479122e+02 3.246175e+01
-6.099857e+01 -2.484268e+02 3.473893e+01
-6.603511e+01 -2.487236e+02 3.663899e+01
-7.116248e+01 -2.487983e+02 3.830365e+01
-7.641143e+01 -2.500063e+02 3.853843e+01
-2.176637e+01 -2.117153e+02 1.120043e+01
-1.980770e+01 -2.108225e+02 7.709245e+00
-1.868569e+01 -2.107563e+02 3.765055e+00
-1.732016e+01 -2.114129e+02 -4.613398e-02
-1.667545e+01 -2.137980e+02 -3.319706e+00
-1.780241e+01 -2.179017e+02 -5.729920e+00
-1.882469e+01 -2.226756e+02 -6.023506e+00
-2.029872e+01 -2.272516e+02 -5.123825e+00
-2.240016e+01 -2.310719e+02 -2.907618e+00
-2.528166e+01 -2.325617e+02 2.945829e-01
-2.871902e+01 -2.324170e+02 3.284353e+00
-3.219939e+01 -2.310640e+02 5.898424e+00
-3.500604e+01 -2.285115e+02 8.424988e+00
-3.529270e+01 -2.265215e+02 1.011892e+01
-3.456230e+01 -2.247480e+02 1.191700e+01
-3.332825e+01 -2.231078e+02 1.355985e+01
-3.169528e+01 -2.215133e+02 1.486481e+01
-2.162716e+01 -2.118954e+02 1.127820e+01
-2.076180e+01 -2.132657e+02 1.208856e+01
-1.972433e+01 -2.146490e+02 1.262990e+01
-1.856591e+01 -2.160318e+02 1.279875e+01
-1.748169e+01 -2.174272e+02 1.239831e+01
-1.478938e+01 -2.194843e+02 1.009094e+01
-1.360091e+01 -2.219232e+02 7.017955e+00
-1.473738e+01 -2.245935e+02 4.122930e+00
-1.689920e+01 -2.277346e+02 2.618433e+00
-1.905948e+01 -2.306954e+02 5.030037e+00
-2.159490e+01 -2.314307e+02 8.534454e+00
-2.376967e+01 -2.296519e+02 1.190457e+01
-2.500641e+01 -2.268421e+02 1.503896e+01
-2.619863e+01 -2.252804e+02 1.562401e+01
-2.780069e+01 -2.240013e+02 1.562323e+01
-2.948877e+01 -2.228566e+02 1.541635e+01
-3.117577e+01 -2.217405e+02 1.508290e+01
-7.641275e+01 -2.500147e+02 3.854989e+01
-7.846854e+01 -2.497240e+02 4.112377e+01
-7.973048e+01 -2.487271e+02 4.401335e+01
-8.032667e+01 -2.473865e+02 4.697705e+01
-8.102856e+01 -2.464590e+02 5.007269e+01
-8.151028e+01 -2.456238e+02 5.323597e+01
-8.052213e+01 -2.442197e+02 5.606223e+01
-7.757043e+01 -2.423927e+02 5.834910e+01
-7.521277e+01 -2.408521e+02 6.140679e+01
-7.244622e+01 -2.393257e+02 6.410816e+01
-6.947658e+01 -2.377880e+02 6.657707e+01
-6.621024e+01 -2.362811e+02 6.866155e+01
-6.237622e+01 -2.349199e+02 6.951393e+01
-5.981138e+01 -2.338582e+02 7.043220e+01
-5.722097e+01 -2.327945e+02 7.127321e+01
-5.472968e+01 -2.317338e+02 7.237628e+01
-5.216728e+01 -2.307239e+02 7.335754e+01
-4.947626e+01 -2.297492e+02 7.395563e+01
-4.675931e+01 -2.288638e+02 7.457391e+01
4.416871e+01 -2.172298e+02 -6.077454e+01
4.119283e+01 -2.178172e+02 -5.689239e+01
3.822102e+01 -2.174440e+02 -5.298083e+01
3.527153e+01 -2.168347e+02 -4.908202e+01
3.234778e+01 -2.163923e+02 -4.514153e+01
2.948875e+01 -2.159503e+02 -4.097388e+01
2.672628e+01 -2.150904e+02 -3.680650e+01
2.390162e+01 -2.151592e+02 -3.259302e+01
2.084209e+01 -2.159379e+02 -2.862166e+01
1.656516e+01 -2.166858e+02 -2.393229e+01
1.201097e+01 -2.169500e+02 -1.945668e+01
7.021411e+00 -2.162864e+02 -1.551880e+01
1.713142e+00 -2.155027e+02 -1.204775e+01
-2.910937e+00 -2.146853e+02 -9.791344e+00
-7.724953e+00 -2.140251e+02 -7.912130e+00
-1.250011e+01 -2.139551e+02 -5.829953e+00
-1.708668e+01 -2.142720e+02 -3.379620e+00
-1.762050e+01 -2.077120e+02 2.225915e+01
-2.054752e+01 -2.113517e+02 1.982053e+01
-2.442494e+01 -2.148107e+02 2.069499e+01
-2.814901e+01 -2.174142e+02 2.336264e+01
-3.170140e+01 -2.206713e+02 2.613853e+01
-3.504803e+01 -2.243185e+02 2.867458e+01
-3.840239e+01 -2.274347e+02 3.183237e+01
-4.162712e+01 -2.294154e+02 3.581365e+01
-4.426857e+01 -2.302086e+02 4.056409e+01
-4.534737e+01 -2.291578e+02 4.584656e+01
-4.387917e+01 -2.264506e+02 4.992549e+01
-4.080058e+01 -2.225878e+02 5.123806e+01
-3.706427e+01 -2.191172e+02 5.089360e+01
-3.417544e+01 -2.168040e+02 5.033995e+01
-3.122303e+01 -2.148585e+02 4.911448e+01
-2.871133e+01 -2.132699e+02 4.684052e+01
-2.515434e+01 -2.108808e+02 4.305639e+01
-2.244511e+01 -2.088979e+02 3.842936e+01
-1.988384e+01 -2.073872e+02 3.354718e+01
-1.866804e+01 -2.068827e+02 2.988769e+01
-1.727636e+01 -2.066628e+02 2.626285e+01
-1.745581e+01 -2.076121e+02 2.249581e+01
