# Supplementary material for: The effects of phylogeny, body size, and locomotor behavior on the three-dimensional shape of the pelvis in extant carnivorans
Source: PeerJ. 2020 Feb 20;8:e8574. doi: 10.7717/peerj.8574 (PMC7036272; doi:10.7717/peerj.8574)
Supplement: Data S1 [file peerj-08-8574-s001.zip › Individual landmark files for import into R/LACM_53740 Nandinia.txt]

[individuals]
1
[dimensions]
3
[landmarks]
171
[rawpoints]
'#1
1.308422e+01 -1.039454e+02 1.253658e+01
7.297211e+00 -7.453162e+01 1.255422e+01
8.193423e+00 -8.002135e+01 1.477376e+01
1.238760e+01 -1.029738e+02 2.443119e+01
1.502405e+01 -8.410636e+01 2.454514e+01
9.744488e+00 -8.008819e+01 2.127558e+01
3.631601e+00 -5.501392e+01 2.907756e+01
-4.315861e+00 -4.189132e+01 2.986526e+01
4.897545e+00 -6.959676e+01 1.492044e+01
3.562881e+00 -6.017023e+01 2.015264e+01
9.427661e+00 -6.391745e+01 1.868718e+01
-3.865610e+00 -3.816971e+01 2.813044e+01
2.622042e+01 -5.431322e+01 4.831926e+00
2.002107e+01 -3.755428e+01 1.380628e+01
1.481998e+01 -8.279427e+01 1.502528e+01
1.278776e+01 -6.954539e+01 1.087907e+01
1.333534e+01 -7.922565e+01 1.431980e+01
1.428715e+01 -6.421546e+01 8.202135e+00
1.130383e+01 -6.007280e+01 1.173549e+01
1.176364e+01 -4.059612e+01 1.900260e+01
5.869547e+00 -4.906452e+01 2.200060e+01
1.802239e+01 -4.584734e+01 1.162777e+01
7.640944e+00 -6.532890e+01 1.375324e+01
5.635104e+00 -5.984812e+01 1.799871e+01
1.309493e+01 -1.039580e+02 1.253717e+01
1.284954e+01 -1.047000e+02 1.261139e+01
1.261469e+01 -1.053708e+02 1.294456e+01
1.239435e+01 -1.060460e+02 1.327887e+01
1.216285e+01 -1.065613e+02 1.382385e+01
1.193630e+01 -1.069661e+02 1.445714e+01
1.173892e+01 -1.072179e+02 1.517390e+01
1.153734e+01 -1.074617e+02 1.611252e+01
1.133255e+01 -1.077883e+02 1.702487e+01
1.114269e+01 -1.078706e+02 1.799352e+01
1.103300e+01 -1.077404e+02 1.896932e+01
1.102557e+01 -1.074571e+02 1.991840e+01
1.112736e+01 -1.070366e+02 2.080939e+01
1.117918e+01 -1.066030e+02 2.166335e+01
1.137498e+01 -1.059830e+02 2.236860e+01
1.157128e+01 -1.053156e+02 2.302891e+01
1.180453e+01 -1.045955e+02 2.361808e+01
1.209052e+01 -1.037983e+02 2.406828e+01
1.238987e+01 -1.029642e+02 2.443520e+01
1.481900e+01 -8.278662e+01 1.502445e+01
1.398117e+01 -8.092297e+01 1.449596e+01
1.314106e+01 -7.905615e+01 1.398244e+01
1.270478e+01 -7.708363e+01 1.337152e+01
1.274519e+01 -7.512177e+01 1.259447e+01
1.291758e+01 -7.304987e+01 1.162635e+01
1.272414e+01 -7.090803e+01 1.082927e+01
1.265358e+01 -6.871861e+01 1.015005e+01
1.320699e+01 -6.665296e+01 9.321484e+00
1.437831e+01 -6.414231e+01 8.281080e+00
1.554848e+01 -6.150594e+01 7.619019e+00
1.723935e+01 -5.923779e+01 6.750551e+00
1.927645e+01 -5.730339e+01 5.819891e+00
2.091707e+01 -5.644811e+01 5.234813e+00
2.274738e+01 -5.597331e+01 4.798836e+00
2.451938e+01 -5.519373e+01 4.666393e+00
2.623259e+01 -5.429336e+01 4.806185e+00
1.502347e+01 -8.412083e+01 2.456035e+01
1.357362e+01 -8.300111e+01 2.229564e+01
1.225894e+01 -8.080659e+01 2.090254e+01
1.128936e+01 -7.806478e+01 2.073802e+01
9.794536e+00 -7.308190e+01 2.191275e+01
8.860456e+00 -6.833790e+01 2.416349e+01
7.757557e+00 -6.372502e+01 2.660250e+01
6.581187e+00 -6.084938e+01 2.781460e+01
5.137349e+00 -5.792580e+01 2.851482e+01
3.675381e+00 -5.498296e+01 2.908444e+01
3.546710e+00 -5.448151e+01 2.815446e+01
3.128959e+00 -5.356964e+01 2.779837e+01
2.639438e+00 -5.263238e+01 2.767678e+01
1.677108e+00 -5.055658e+01 2.787189e+01
7.205975e-01 -4.850412e+01 2.825358e+01
-3.774631e-01 -4.651898e+01 2.860942e+01
-1.531177e+00 -4.483810e+01 2.893715e+01
-2.817626e+00 -4.329834e+01 2.942519e+01
-4.228167e+00 -4.186526e+01 2.989477e+01
7.636048e+00 -6.534653e+01 1.375384e+01
6.971427e+00 -6.649350e+01 1.359243e+01
6.171727e+00 -6.756057e+01 1.366294e+01
5.338696e+00 -6.855571e+01 1.397767e+01
4.930199e+00 -6.945811e+01 1.487319e+01
4.810369e+00 -6.993988e+01 1.661992e+01
4.590799e+00 -6.985147e+01 1.842028e+01
4.261485e+00 -6.926120e+01 2.010561e+01
3.887258e+00 -6.818785e+01 2.152162e+01
3.605754e+00 -6.677414e+01 2.234805e+01
3.253374e+00 -6.516640e+01 2.257581e+01
3.074970e+00 -6.352143e+01 2.242385e+01
2.976858e+00 -6.195990e+01 2.186453e+01
3.255206e+00 -6.103865e+01 2.094142e+01
3.988002e+00 -6.044581e+01 1.999804e+01
4.809198e+00 -6.008549e+01 1.901102e+01
5.674785e+00 -5.986965e+01 1.801976e+01
7.653506e+00 -6.534074e+01 1.378372e+01
8.087887e+00 -6.512757e+01 1.436102e+01
8.549751e+00 -6.506488e+01 1.495277e+01
8.961935e+00 -6.515339e+01 1.557701e+01
9.248260e+00 -6.548701e+01 1.618865e+01
9.119099e+00 -6.661648e+01 1.709799e+01
8.814009e+00 -6.785464e+01 1.780025e+01
7.746187e+00 -6.819997e+01 1.872736e+01
6.813016e+00 -6.809727e+01 1.983998e+01
6.855152e+00 -6.682415e+01 2.106444e+01
7.226423e+00 -6.521346e+01 2.168869e+01
7.472488e+00 -6.348500e+01 2.141693e+01
7.473586e+00 -6.203752e+01 2.040366e+01
7.208061e+00 -6.144928e+01 1.969857e+01
6.823937e+00 -6.090280e+01 1.901494e+01
6.321867e+00 -6.038882e+01 1.838458e+01
5.650307e+00 -5.983404e+01 1.799109e+01
-4.325307e+00 -4.189489e+01 2.986229e+01
-3.860515e+00 -4.040030e+01 2.969440e+01
-3.250160e+00 -3.911386e+01 2.902312e+01
-2.505341e+00 -3.794751e+01 2.827286e+01
-1.528139e+00 -3.718112e+01 2.730550e+01
-5.078851e-01 -3.624038e+01 2.656243e+01
6.832600e-01 -3.560059e+01 2.575625e+01
2.130586e+00 -3.498871e+01 2.491823e+01
3.675476e+00 -3.459137e+01 2.412648e+01
5.255368e+00 -3.417862e+01 2.341576e+01
6.869324e+00 -3.404386e+01 2.267531e+01
8.417126e+00 -3.426918e+01 2.182409e+01
9.905997e+00 -3.457354e+01 2.089547e+01
1.183444e+01 -3.446141e+01 1.986534e+01
1.376518e+01 -3.441263e+01 1.883463e+01
1.561397e+01 -3.468795e+01 1.769489e+01
1.731871e+01 -3.528986e+01 1.646031e+01
1.883300e+01 -3.620031e+01 1.516768e+01
1.999817e+01 -3.751804e+01 1.386446e+01
1.308409e+01 -1.038621e+02 1.253411e+01
1.275382e+01 -1.012124e+02 1.217975e+01
1.235166e+01 -9.855446e+01 1.200756e+01
1.193688e+01 -9.589320e+01 1.204293e+01
1.164752e+01 -9.323141e+01 1.233734e+01
1.131963e+01 -9.090590e+01 1.268823e+01
1.079476e+01 -8.861663e+01 1.303864e+01
1.031423e+01 -8.633719e+01 1.349907e+01
9.755965e+00 -8.405508e+01 1.384413e+01
9.106335e+00 -8.137769e+01 1.409655e+01
8.373146e+00 -7.870990e+01 1.409315e+01
7.209765e+00 -7.620541e+01 1.392396e+01
6.135612e+00 -7.365667e+01 1.398947e+01
5.787029e+00 -7.259280e+01 1.399712e+01
5.739039e+00 -7.147433e+01 1.400546e+01
5.433451e+00 -7.043430e+01 1.428525e+01
4.915930e+00 -6.962711e+01 1.486318e+01
1.136663e+01 -6.013399e+01 1.183984e+01
9.921124e+00 -5.989355e+01 1.346147e+01
8.803465e+00 -5.894981e+01 1.508554e+01
7.929288e+00 -5.759776e+01 1.656371e+01
6.900253e+00 -5.551581e+01 1.860456e+01
6.234828e+00 -5.307333e+01 2.037950e+01
5.944501e+00 -5.029445e+01 2.170311e+01
5.941708e+00 -4.786575e+01 2.221147e+01
6.528026e+00 -4.546621e+01 2.197610e+01
7.705176e+00 -4.340592e+01 2.125057e+01
1.028906e+01 -4.135679e+01 1.968990e+01
1.319601e+01 -4.017999e+01 1.782541e+01
1.592033e+01 -4.053400e+01 1.542468e+01
1.730757e+01 -4.120379e+01 1.397771e+01
1.809119e+01 -4.270387e+01 1.271157e+01
1.805972e+01 -4.465133e+01 1.189097e+01
1.765291e+01 -4.825961e+01 1.080533e+01
1.671811e+01 -5.187794e+01 1.017472e+01
1.534912e+01 -5.540625e+01 9.974444e+00
1.418014e+01 -5.723379e+01 1.026299e+01
1.296018e+01 -5.898994e+01 1.072863e+01
1.137744e+01 -6.009168e+01 1.176325e+01
