# Supplementary material for: The effects of phylogeny, body size, and locomotor behavior on the three-dimensional shape of the pelvis in extant carnivorans
Source: PeerJ. 2020 Feb 20;8:e8574. doi: 10.7717/peerj.8574 (PMC7036272; doi:10.7717/peerj.8574)
Supplement: Data S1 [file peerj-08-8574-s001.zip › Individual landmark files for import into R/LACM_53753 Atilax.txt]

[individuals]
1
[dimensions]
3
[landmarks]
171
[rawpoints]
'#1
-7.787933e+00 -9.188177e+01 2.665343e+01
-3.205666e+00 -5.797346e+01 3.082819e+01
-2.656563e+00 -6.387530e+01 2.879889e+01
9.960966e+00 -8.699580e+01 3.833339e+01
1.063226e+01 -6.806994e+01 3.508536e+01
7.184677e+00 -6.281324e+01 3.540914e+01
1.409865e+01 -2.897501e+01 3.766020e+01
1.013606e+01 -1.456166e+01 4.428131e+01
-1.507607e+00 -4.927755e+01 3.101847e+01
2.440590e+00 -3.865809e+01 3.380085e+01
5.605583e+00 -4.392890e+01 2.944289e+01
1.150764e+01 -8.669479e+00 3.623137e+01
6.453699e+00 -3.314617e+01 9.027066e+00
1.166219e+01 -1.607082e+01 1.204028e+01
2.167038e+00 -6.766348e+01 2.668495e+01
-4.204440e-01 -5.252194e+01 2.509753e+01
1.328758e+00 -6.346918e+01 2.690331e+01
-8.954240e-01 -4.594041e+01 2.327441e+01
2.133125e+00 -3.810264e+01 2.419182e+01
9.549355e+00 -1.728972e+01 2.483796e+01
7.871758e+00 -2.580839e+01 3.109815e+01
7.273182e+00 -2.539873e+01 1.442603e+01
-1.281538e+00 -4.363850e+01 2.819521e+01
2.635338e+00 -3.865478e+01 3.246925e+01
-7.777138e+00 -9.183672e+01 2.662766e+01
-7.711252e+00 -9.304219e+01 2.719272e+01
-7.055902e+00 -9.392171e+01 2.795016e+01
-5.951693e+00 -9.394432e+01 2.869667e+01
-4.869190e+00 -9.402866e+01 2.946987e+01
-3.783333e+00 -9.405695e+01 3.024244e+01
-2.741491e+00 -9.425006e+01 3.105120e+01
-1.383959e+00 -9.424348e+01 3.199924e+01
-1.346477e-01 -9.466702e+01 3.300001e+01
1.254388e+00 -9.444540e+01 3.387363e+01
2.573309e+00 -9.452726e+01 3.487135e+01
3.743728e+00 -9.500631e+01 3.594016e+01
5.090078e+00 -9.438985e+01 3.668103e+01
6.193334e+00 -9.341384e+01 3.719269e+01
7.294988e+00 -9.249870e+01 3.780951e+01
8.256120e+00 -9.135929e+01 3.826746e+01
8.989652e+00 -8.999497e+01 3.844830e+01
9.504691e+00 -8.852372e+01 3.840625e+01
9.956317e+00 -8.703292e+01 3.833444e+01
2.200455e+00 -6.766576e+01 2.668969e+01
1.734442e+00 -6.555152e+01 2.693639e+01
1.332172e+00 -6.341014e+01 2.690428e+01
9.554194e-01 -6.126677e+01 2.679299e+01
6.141200e-01 -5.912866e+01 2.654725e+01
1.634494e-01 -5.648409e+01 2.609252e+01
-2.910972e-01 -5.388337e+01 2.543423e+01
-6.603367e-01 -5.124218e+01 2.489437e+01
-7.614910e-01 -4.859402e+01 2.427741e+01
-5.635790e-01 -4.574251e+01 2.311343e+01
-1.386206e-01 -4.289088e+01 2.201252e+01
5.384684e-01 -4.018625e+01 2.068933e+01
1.376895e+00 -3.786990e+01 1.883031e+01
2.541074e+00 -3.587505e+01 1.676657e+01
3.876090e+00 -3.413814e+01 1.457687e+01
5.109300e+00 -3.313050e+01 1.192011e+01
6.343385e+00 -3.313554e+01 9.079165e+00
1.060670e+01 -6.810802e+01 3.512865e+01
8.458869e+00 -6.478951e+01 3.432854e+01
7.459723e+00 -6.088418e+01 3.420463e+01
7.997890e+00 -5.690290e+01 3.455864e+01
9.487149e+00 -5.234813e+01 3.498922e+01
1.130836e+01 -4.792175e+01 3.547890e+01
1.305244e+01 -4.348025e+01 3.609585e+01
1.410139e+01 -3.872661e+01 3.671716e+01
1.448547e+01 -3.386562e+01 3.727125e+01
1.410061e+01 -2.898821e+01 3.765423e+01
1.303157e+01 -2.744505e+01 3.738149e+01
1.237358e+01 -2.576877e+01 3.797763e+01
1.179211e+01 -2.408792e+01 3.863727e+01
1.172145e+01 -2.216327e+01 3.924752e+01
1.181531e+01 -2.021567e+01 3.977647e+01
1.177633e+01 -1.838797e+01 4.063647e+01
1.135464e+01 -1.682150e+01 4.156232e+01
1.088365e+01 -1.571939e+01 4.299488e+01
1.015337e+01 -1.457429e+01 4.427713e+01
-1.360319e+00 -4.367089e+01 2.819023e+01
-1.751656e+00 -4.514184e+01 2.859239e+01
-2.028090e+00 -4.656985e+01 2.919480e+01
-2.103781e+00 -4.791870e+01 3.000298e+01
-1.519236e+00 -4.898676e+01 3.100097e+01
-7.455115e-01 -4.951326e+01 3.265790e+01
3.066695e-01 -4.949787e+01 3.424339e+01
1.544388e+00 -4.904106e+01 3.561481e+01
2.934172e+00 -4.819633e+01 3.660266e+01
4.287075e+00 -4.669521e+01 3.695340e+01
4.966519e+00 -4.477339e+01 3.718186e+01
4.514362e+00 -4.277288e+01 3.720602e+01
3.845436e+00 -4.091465e+01 3.665273e+01
3.438316e+00 -4.004572e+01 3.587678e+01
3.097155e+00 -3.941536e+01 3.487217e+01
2.817199e+00 -3.896001e+01 3.375980e+01
2.596703e+00 -3.864753e+01 3.258644e+01
-1.299630e+00 -4.362992e+01 2.819138e+01
-7.207841e-01 -4.349885e+01 2.805992e+01
-1.351700e-01 -4.356055e+01 2.790905e+01
4.439143e-01 -4.371616e+01 2.780915e+01
9.403380e-01 -4.405251e+01 2.770929e+01
1.944862e+00 -4.571376e+01 2.826997e+01
2.909395e+00 -4.716856e+01 2.928803e+01
3.912750e+00 -4.790525e+01 3.087981e+01
4.954244e+00 -4.747664e+01 3.255753e+01
5.995772e+00 -4.597682e+01 3.314943e+01
6.311124e+00 -4.408657e+01 3.303729e+01
6.109956e+00 -4.221653e+01 3.265334e+01
5.326176e+00 -4.058389e+01 3.201711e+01
4.661403e+00 -4.004730e+01 3.186560e+01
3.974141e+00 -3.952352e+01 3.194373e+01
3.261121e+00 -3.906778e+01 3.213531e+01
2.606347e+00 -3.862251e+01 3.249001e+01
1.014350e+01 -1.453824e+01 4.429259e+01
1.064810e+01 -1.194529e+01 4.436220e+01
1.100205e+01 -1.060630e+01 4.211155e+01
1.141869e+01 -9.366891e+00 3.981509e+01
1.162018e+01 -8.708940e+00 3.726373e+01
1.184931e+01 -8.384753e+00 3.465104e+01
1.200359e+01 -8.446276e+00 3.201357e+01
1.201595e+01 -8.373990e+00 3.003614e+01
1.190207e+01 -8.682047e+00 2.808479e+01
1.173469e+01 -9.466758e+00 2.627590e+01
1.153194e+01 -1.003611e+01 2.439160e+01
1.136740e+01 -1.069731e+01 2.253376e+01
1.129083e+01 -1.161451e+01 2.078198e+01
1.127943e+01 -1.226013e+01 1.925865e+01
1.129967e+01 -1.292058e+01 1.774192e+01
1.126412e+01 -1.395990e+01 1.645520e+01
1.142724e+01 -1.442843e+01 1.487690e+01
1.159525e+01 -1.514043e+01 1.339306e+01
1.173692e+01 -1.609038e+01 1.204585e+01
-7.805054e+00 -9.197209e+01 2.668848e+01
-7.026340e+00 -8.947083e+01 2.623028e+01
-6.063575e+00 -8.699246e+01 2.616601e+01
-5.166213e+00 -8.449367e+01 2.632092e+01
-4.571632e+00 -8.190276e+01 2.640426e+01
-4.059101e+00 -7.859718e+01 2.654850e+01
-3.748466e+00 -7.527274e+01 2.679784e+01
-3.215142e+00 -7.202090e+01 2.739054e+01
-2.793324e+00 -6.875665e+01 2.800471e+01
-2.712151e+00 -6.633687e+01 2.852262e+01
-2.740474e+00 -6.393512e+01 2.912305e+01
-3.039385e+00 -6.153209e+01 2.963936e+01
-3.373310e+00 -5.911662e+01 3.006867e+01
-3.237750e+00 -5.662025e+01 3.042254e+01
-2.620103e+00 -5.418022e+01 3.062228e+01
-2.091974e+00 -5.171671e+01 3.079007e+01
-1.544350e+00 -4.925737e+01 3.095492e+01
2.116820e+00 -3.809576e+01 2.421921e+01
2.599520e+00 -3.817329e+01 2.619258e+01
3.493966e+00 -3.705625e+01 2.763672e+01
4.426497e+00 -3.555719e+01 2.864496e+01
5.454200e+00 -3.333525e+01 2.951874e+01
6.292105e+00 -3.098307e+01 3.024113e+01
7.046855e+00 -2.856804e+01 3.083668e+01
7.861848e+00 -2.545838e+01 3.115230e+01
8.540978e+00 -2.230635e+01 3.096221e+01
9.098022e+00 -1.943281e+01 2.959635e+01
9.410754e+00 -1.789109e+01 2.715886e+01
9.572256e+00 -1.726253e+01 2.433138e+01
9.503973e+00 -1.739692e+01 2.143419e+01
9.279209e+00 -1.821805e+01 1.901911e+01
9.055447e+00 -1.937552e+01 1.674582e+01
8.431700e+00 -2.145712e+01 1.539122e+01
6.987062e+00 -2.598060e+01 1.446167e+01
5.384837e+00 -3.033387e+01 1.583880e+01
3.364618e+00 -3.390790e+01 1.839946e+01
2.518678e+00 -3.525889e+01 2.025775e+01
2.236119e+00 -3.686598e+01 2.208299e+01
2.045568e+00 -3.806329e+01 2.421001e+01
