# Supplementary material for: The effects of phylogeny, body size, and locomotor behavior on the three-dimensional shape of the pelvis in extant carnivorans
Source: PeerJ. 2020 Feb 20;8:e8574. doi: 10.7717/peerj.8574 (PMC7036272; doi:10.7717/peerj.8574)
Supplement: Data S1 [file peerj-08-8574-s001.zip › Individual landmark files for import into R/LACM_53754 Atilax.txt]

[individuals]
1
[dimensions]
3
[landmarks]
171
[rawpoints]
'#1
2.472434e+01 -8.916098e+00 2.242284e+01
1.875499e+01 -4.001254e+01 2.246996e+01
2.053032e+01 -3.427070e+01 2.119176e+01
1.301526e+01 -1.164470e+01 4.371330e+00
1.486397e+01 -2.993683e+01 7.248386e+00
1.321054e+01 -3.557178e+01 1.287410e+01
1.838715e+00 -6.497459e+01 1.527127e+01
-7.127489e+00 -7.677358e+01 2.266080e+01
1.518042e+01 -4.631577e+01 2.415852e+01
1.198670e+01 -5.627565e+01 2.198238e+01
1.709108e+01 -5.388054e+01 1.819524e+01
-1.775470e-01 -8.506617e+01 2.134691e+01
3.476174e+01 -6.708340e+01 1.598661e+01
2.365090e+01 -8.513560e+01 1.572666e+01
2.475405e+01 -2.335685e+01 1.428099e+01
2.297999e+01 -4.443685e+01 2.001517e+01
2.265324e+01 -3.515126e+01 1.735660e+01
2.404640e+01 -5.271021e+01 2.090327e+01
1.937475e+01 -5.940975e+01 2.073505e+01
1.734042e+01 -7.908652e+01 1.825452e+01
1.060255e+01 -7.028516e+01 1.940486e+01
2.577507e+01 -7.175105e+01 1.787702e+01
1.839547e+01 -5.363504e+01 2.287111e+01
1.377721e+01 -5.649438e+01 2.151381e+01
2.462967e+01 -8.766271e+00 2.249222e+01
2.425505e+01 -7.488327e+00 2.255861e+01
2.373862e+01 -6.291152e+00 2.227934e+01
2.315558e+01 -5.208447e+00 2.176393e+01
2.251771e+01 -4.391429e+00 2.092510e+01
2.184157e+01 -3.764667e+00 1.996181e+01
2.113506e+01 -3.338760e+00 1.891428e+01
2.013791e+01 -2.916990e+00 1.743162e+01
1.919009e+01 -2.752315e+00 1.586800e+01
1.831804e+01 -2.935366e+00 1.426286e+01
1.746815e+01 -3.287412e+00 1.267408e+01
1.661780e+01 -3.746467e+00 1.111310e+01
1.584858e+01 -4.578340e+00 9.668541e+00
1.501227e+01 -4.973334e+00 8.345945e+00
1.439610e+01 -5.998026e+00 7.262066e+00
1.391346e+01 -7.246472e+00 6.360292e+00
1.352787e+01 -8.611481e+00 5.590305e+00
1.333542e+01 -1.010700e+01 5.014864e+00
1.300400e+01 -1.156630e+01 4.410403e+00
2.427806e+01 -2.574043e+01 1.489938e+01
2.367083e+01 -2.884525e+01 1.576901e+01
2.314806e+01 -3.196598e+01 1.663656e+01
2.270600e+01 -3.509924e+01 1.750384e+01
2.243951e+01 -3.825583e+01 1.835810e+01
2.258116e+01 -4.070052e+01 1.906427e+01
2.276525e+01 -4.312196e+01 1.983703e+01
2.294654e+01 -4.556982e+01 2.052258e+01
2.285384e+01 -4.808649e+01 2.091321e+01
2.346499e+01 -5.115611e+01 2.111544e+01
2.421998e+01 -5.420029e+01 2.111817e+01
2.499784e+01 -5.722871e+01 2.087266e+01
2.622646e+01 -6.006752e+01 2.035461e+01
2.780226e+01 -6.263322e+01 1.953864e+01
2.965027e+01 -6.493079e+01 1.851950e+01
3.198808e+01 -6.661132e+01 1.731823e+01
3.479376e+01 -6.709658e+01 1.604356e+01
1.485154e+01 -2.992872e+01 7.248980e+00
1.516934e+01 -3.376005e+01 1.103132e+01
1.401720e+01 -3.883541e+01 1.244544e+01
1.222917e+01 -4.391802e+01 1.268452e+01
1.046246e+01 -4.835576e+01 1.235587e+01
8.548602e+00 -5.270996e+01 1.180662e+01
6.472933e+00 -5.702367e+01 1.173241e+01
4.983738e+00 -5.983685e+01 1.257274e+01
3.532153e+00 -6.245008e+01 1.395175e+01
1.919327e+00 -6.504605e+01 1.517560e+01
2.225090e+00 -6.592149e+01 1.614948e+01
1.832743e+00 -6.689520e+01 1.698988e+01
1.358473e+00 -6.787691e+01 1.777704e+01
4.921300e-01 -6.968392e+01 1.847753e+01
-5.506548e-01 -7.146982e+01 1.895668e+01
-1.631362e+00 -7.320081e+01 1.954188e+01
-3.122620e+00 -7.491664e+01 2.048798e+01
-4.878354e+00 -7.627431e+01 2.155452e+01
-7.062385e+00 -7.673361e+01 2.259490e+01
1.838387e+01 -5.357160e+01 2.292647e+01
1.870136e+01 -5.169796e+01 2.341922e+01
1.852215e+01 -4.976397e+01 2.370502e+01
1.785779e+01 -4.791758e+01 2.376432e+01
1.647297e+01 -4.654362e+01 2.398426e+01
1.442476e+01 -4.589299e+01 2.382832e+01
1.284270e+01 -4.582518e+01 2.236704e+01
1.103007e+01 -4.637716e+01 2.134106e+01
9.628161e+00 -4.766628e+01 2.033319e+01
9.108004e+00 -4.958542e+01 2.006811e+01
9.075174e+00 -5.157816e+01 2.029734e+01
9.277947e+00 -5.349350e+01 2.085846e+01
1.000222e+01 -5.510691e+01 2.180518e+01
1.079543e+01 -5.577002e+01 2.197941e+01
1.175139e+01 -5.619902e+01 2.194243e+01
1.276622e+01 -5.641816e+01 2.179624e+01
1.377180e+01 -5.648932e+01 2.150814e+01
1.842541e+01 -5.363745e+01 2.277661e+01
1.851187e+01 -5.354552e+01 2.225970e+01
1.845326e+01 -5.332269e+01 2.178006e+01
1.837921e+01 -5.303129e+01 2.134104e+01
1.828162e+01 -5.269556e+01 2.093992e+01
1.795041e+01 -5.148180e+01 1.997947e+01
1.731130e+01 -5.028616e+01 1.916260e+01
1.610465e+01 -4.943378e+01 1.859447e+01
1.458574e+01 -4.949224e+01 1.815314e+01
1.357687e+01 -5.052226e+01 1.741815e+01
1.319704e+01 -5.209510e+01 1.744797e+01
1.335484e+01 -5.360023e+01 1.802121e+01
1.372305e+01 -5.488198e+01 1.893809e+01
1.380130e+01 -5.540755e+01 1.948916e+01
1.380495e+01 -5.585000e+01 2.011386e+01
1.380820e+01 -5.614023e+01 2.082224e+01
1.376063e+01 -5.648330e+01 2.150494e+01
-7.087809e+00 -7.675439e+01 2.255247e+01
-7.405182e+00 -7.884177e+01 2.367498e+01
-6.110757e+00 -8.085217e+01 2.369604e+01
-4.328736e+00 -8.229644e+01 2.302053e+01
-2.746535e+00 -8.407713e+01 2.281429e+01
-8.213235e-01 -8.497260e+01 2.171443e+01
1.256094e+00 -8.601593e+01 2.115442e+01
3.145118e+00 -8.641624e+01 2.063676e+01
5.054089e+00 -8.621372e+01 2.007794e+01
7.010828e+00 -8.657617e+01 1.988772e+01
8.969069e+00 -8.643155e+01 1.951108e+01
1.092301e+01 -8.631436e+01 1.910483e+01
1.286167e+01 -8.634991e+01 1.861738e+01
1.464723e+01 -8.585880e+01 1.831616e+01
1.643089e+01 -8.541074e+01 1.794470e+01
1.822356e+01 -8.517838e+01 1.744214e+01
1.999385e+01 -8.483586e+01 1.692356e+01
2.177678e+01 -8.482623e+01 1.633956e+01
2.354824e+01 -8.513573e+01 1.580460e+01
2.471824e+01 -8.926910e+00 2.242237e+01
2.486206e+01 -1.144109e+01 2.163544e+01
2.490863e+01 -1.403794e+01 2.117195e+01
2.478163e+01 -1.663332e+01 2.071495e+01
2.453294e+01 -1.925329e+01 2.052937e+01
2.408771e+01 -2.201201e+01 2.047308e+01
2.367594e+01 -2.466891e+01 2.123679e+01
2.285611e+01 -2.731835e+01 2.088927e+01
2.199119e+01 -2.997393e+01 2.078204e+01
2.125620e+01 -3.222052e+01 2.094874e+01
2.042271e+01 -3.442099e+01 2.122867e+01
1.952668e+01 -3.659862e+01 2.149362e+01
1.865356e+01 -3.878367e+01 2.177362e+01
1.791738e+01 -4.082589e+01 2.202951e+01
1.714897e+01 -4.285386e+01 2.230335e+01
1.613291e+01 -4.451903e+01 2.328997e+01
1.517651e+01 -4.628120e+01 2.416074e+01
1.928388e+01 -5.941265e+01 2.096338e+01
1.692525e+01 -5.985271e+01 2.065077e+01
1.518763e+01 -6.153550e+01 2.058850e+01
1.367749e+01 -6.341956e+01 2.043162e+01
1.252880e+01 -6.546252e+01 2.022919e+01
1.143858e+01 -6.753236e+01 1.998160e+01
1.059124e+01 -6.971088e+01 1.971701e+01
1.058962e+01 -7.190113e+01 1.972339e+01
1.107776e+01 -7.403414e+01 1.982281e+01
1.215413e+01 -7.593522e+01 1.966568e+01
1.423810e+01 -7.800476e+01 1.900745e+01
1.698268e+01 -7.910909e+01 1.845360e+01
1.993581e+01 -7.930116e+01 1.790486e+01
2.259406e+01 -7.856561e+01 1.747345e+01
2.454002e+01 -7.656368e+01 1.747065e+01
2.544067e+01 -7.392139e+01 1.749661e+01
2.568183e+01 -7.122694e+01 1.785880e+01
2.558782e+01 -6.856168e+01 1.843938e+01
2.450549e+01 -6.611918e+01 1.899839e+01
2.299559e+01 -6.371316e+01 1.960188e+01
2.165788e+01 -6.119926e+01 2.017090e+01
1.943525e+01 -5.941813e+01 2.073688e+01
