# Supplementary material for: The effects of phylogeny, body size, and locomotor behavior on the three-dimensional shape of the pelvis in extant carnivorans
Source: PeerJ. 2020 Feb 20;8:e8574. doi: 10.7717/peerj.8574 (PMC7036272; doi:10.7717/peerj.8574)
Supplement: Data S1 [file peerj-08-8574-s001.zip › Individual landmark files for import into R/LACM_54170 Vulpes.txt]

[individuals]
1
[dimensions]
3
[landmarks]
171
[rawpoints]
'#1
1.274689e+00 -9.522227e+01 -6.967810e-01
7.684616e+00 -5.960095e+01 4.361061e+00
8.645031e+00 -7.067571e+01 1.134491e+00
2.508032e+01 -9.336851e+01 1.095151e+01
2.477240e+01 -7.412029e+01 3.654633e+00
1.942973e+01 -6.781093e+01 6.753922e+00
2.023575e+01 -4.201767e+01 9.443855e+00
1.095718e+01 -2.389094e+01 1.984273e+01
6.729126e+00 -5.403020e+01 4.565010e+00
9.080109e+00 -4.054482e+01 5.916473e+00
1.433990e+01 -4.624712e+01 7.704890e-01
1.375492e+01 -1.677411e+01 1.465924e+01
1.078480e+01 -4.358971e+01 -1.968456e+01
2.320129e+01 -1.612366e+01 -1.136650e+01
1.187530e+01 -7.703972e+01 -4.209140e-01
9.020004e+00 -6.028990e+01 -2.431984e+00
1.146157e+01 -7.045380e+01 -9.518360e-01
6.473967e+00 -5.094863e+01 -1.046301e+01
9.804302e+00 -4.274192e+01 -7.222103e+00
1.861886e+01 -2.485702e+01 -4.478611e+00
1.421916e+01 -3.441117e+01 1.464142e+00
1.757470e+01 -2.927212e+01 -1.195599e+01
7.704395e+00 -4.718329e+01 -2.473179e+00
9.881981e+00 -4.098341e+01 2.665249e+00
1.266680e+00 -9.524263e+01 -6.294020e-01
1.969638e+00 -9.675669e+01 2.832981e-01
3.392811e+00 -9.751273e+01 1.294711e+00
4.740402e+00 -9.852577e+01 2.355434e+00
6.054933e+00 -9.943845e+01 3.343665e+00
7.447598e+00 -1.002286e+02 4.314893e+00
8.918287e+00 -1.008773e+02 5.260929e+00
1.027792e+01 -1.013335e+02 6.062007e+00
1.169967e+01 -1.016502e+02 6.821445e+00
1.316721e+01 -1.018460e+02 7.532910e+00
1.466281e+01 -1.019202e+02 8.208208e+00
1.614829e+01 -1.019427e+02 8.909162e+00
1.761330e+01 -1.014316e+02 9.448298e+00
1.925110e+01 -1.006090e+02 1.004551e+01
2.068069e+01 -9.935839e+01 1.037408e+01
2.210644e+01 -9.812409e+01 1.077339e+01
2.337297e+01 -9.668937e+01 1.100391e+01
2.440926e+01 -9.506450e+01 1.104448e+01
2.512522e+01 -9.328052e+01 1.090148e+01
1.175143e+01 -7.690525e+01 -4.570010e-01
1.150711e+01 -7.364403e+01 -6.655182e-01
1.116078e+01 -7.040614e+01 -1.032179e+00
1.067633e+01 -6.717374e+01 -1.268142e+00
1.006449e+01 -6.399024e+01 -1.747086e+00
9.259376e+00 -6.126110e+01 -2.234451e+00
8.290948e+00 -5.873331e+01 -3.237780e+00
7.419858e+00 -5.645017e+01 -4.774774e+00
6.885575e+00 -5.408754e+01 -6.345304e+00
6.855479e+00 -5.222133e+01 -7.926845e+00
6.828406e+00 -5.122825e+01 -1.016261e+01
7.429524e+00 -4.906625e+01 -1.113745e+01
8.470829e+00 -4.692326e+01 -1.169267e+01
9.323732e+00 -4.533836e+01 -1.318794e+01
1.001252e+01 -4.414142e+01 -1.507681e+01
1.024826e+01 -4.392997e+01 -1.739519e+01
1.082661e+01 -4.361236e+01 -1.964006e+01
2.477619e+01 -7.416831e+01 3.660737e+00
2.195833e+01 -7.152357e+01 4.672768e+00
1.990211e+01 -6.821873e+01 5.572329e+00
1.865143e+01 -6.449460e+01 6.297350e+00
1.810247e+01 -5.978211e+01 6.590007e+00
1.867837e+01 -5.506607e+01 6.739450e+00
1.970358e+01 -5.045958e+01 7.308765e+00
2.006035e+01 -4.762584e+01 7.875141e+00
2.028161e+01 -4.480126e+01 8.546388e+00
2.025107e+01 -4.202676e+01 9.429075e+00
1.962285e+01 -4.059311e+01 1.002455e+01
1.859053e+01 -3.939645e+01 1.057863e+01
1.773558e+01 -3.800768e+01 1.095951e+01
1.720750e+01 -3.530002e+01 1.170619e+01
1.689168e+01 -3.254583e+01 1.240083e+01
1.622053e+01 -3.012094e+01 1.375618e+01
1.469246e+01 -2.757979e+01 1.560961e+01
1.285717e+01 -2.634925e+01 1.831979e+01
1.093738e+01 -2.384258e+01 1.982260e+01
7.818627e+00 -4.708219e+01 -2.482410e+00
6.996456e+00 -4.903528e+01 -1.739067e+00
6.286719e+00 -5.092859e+01 -7.620352e-01
5.931251e+00 -5.265971e+01 6.236433e-01
6.094179e+00 -5.379295e+01 2.555437e+00
7.120694e+00 -5.383115e+01 4.828631e+00
8.885262e+00 -5.299833e+01 6.382897e+00
1.077638e+01 -5.176589e+01 7.444873e+00
1.193837e+01 -4.987655e+01 8.586456e+00
1.228662e+01 -4.784154e+01 8.996987e+00
1.218048e+01 -4.574652e+01 8.821471e+00
1.142002e+01 -4.379165e+01 8.644227e+00
1.032797e+01 -4.204946e+01 8.193222e+00
9.533458e+00 -4.134343e+01 7.160097e+00
9.342382e+00 -4.104171e+01 5.721504e+00
9.376217e+00 -4.093995e+01 4.243118e+00
9.684479e+00 -4.091252e+01 2.793510e+00
7.706179e+00 -4.721997e+01 -2.446967e+00
8.444552e+00 -4.708358e+01 -2.330431e+00
9.174466e+00 -4.723999e+01 -2.188372e+00
9.848174e+00 -4.750683e+01 -1.959568e+00
1.045735e+01 -4.787636e+01 -1.695398e+00
1.145281e+01 -4.909671e+01 -1.191182e+00
1.210269e+01 -5.027975e+01 -2.360331e-01
1.257279e+01 -5.113949e+01 1.095938e+00
1.316510e+01 -5.107186e+01 2.638286e+00
1.449871e+01 -4.929289e+01 3.563377e+00
1.497196e+01 -4.694947e+01 3.852288e+00
1.413842e+01 -4.471399e+01 3.524453e+00
1.277401e+01 -4.286703e+01 2.798929e+00
1.205789e+01 -4.228239e+01 2.604062e+00
1.132149e+01 -4.169055e+01 2.596830e+00
1.046970e+01 -4.128189e+01 2.603980e+00
9.634944e+00 -4.092299e+01 2.862788e+00
1.093832e+01 -2.385591e+01 1.982526e+01
1.207615e+01 -2.131932e+01 1.855652e+01
1.348466e+01 -1.939945e+01 1.664098e+01
1.474884e+01 -1.713495e+01 1.502451e+01
1.606820e+01 -1.532591e+01 1.294464e+01
1.731825e+01 -1.383820e+01 1.058599e+01
1.842323e+01 -1.277694e+01 7.941775e+00
1.893222e+01 -1.245206e+01 6.224359e+00
1.937834e+01 -1.227040e+01 4.468795e+00
1.978071e+01 -1.230877e+01 2.693601e+00
2.014257e+01 -1.253789e+01 9.242827e-01
2.035675e+01 -1.301352e+01 -8.198680e-01
2.050282e+01 -1.361139e+01 -2.533163e+00
2.071566e+01 -1.415926e+01 -4.020547e+00
2.098179e+01 -1.477994e+01 -5.470438e+00
2.143953e+01 -1.517099e+01 -6.952178e+00
2.195172e+01 -1.553119e+01 -8.423955e+00
2.254021e+01 -1.576346e+01 -9.892760e+00
2.311579e+01 -1.610911e+01 -1.134448e+01
1.274658e+00 -9.519189e+01 -7.398720e-01
2.277308e+00 -9.184205e+01 -6.720079e-01
3.386589e+00 -8.852773e+01 -5.469688e-01
4.009893e+00 -8.508762e+01 -4.526153e-01
5.198509e+00 -8.180930e+01 -1.876340e-01
6.253224e+00 -7.979644e+01 4.414467e-02
7.150950e+00 -7.772008e+01 3.609439e-01
7.916206e+00 -7.560371e+01 7.526746e-01
8.428684e+00 -7.341818e+01 1.175238e+00
8.721992e+00 -7.102391e+01 1.602689e+00
8.892071e+00 -6.861325e+01 2.003843e+00
8.945192e+00 -6.619410e+01 2.386211e+00
8.792819e+00 -6.378525e+01 2.805294e+00
8.068527e+00 -6.134330e+01 3.447383e+00
7.086272e+00 -5.901228e+01 4.155511e+00
6.096537e+00 -5.662980e+01 4.650337e+00
6.706700e+00 -5.407567e+01 4.587046e+00
9.719580e+00 -4.269640e+01 -7.218846e+00
1.017450e+01 -4.197022e+01 -4.238830e+00
1.116184e+01 -4.026248e+01 -1.846250e+00
1.251383e+01 -3.798228e+01 -2.377570e-01
1.333781e+01 -3.599642e+01 1.018496e+00
1.422108e+01 -3.375504e+01 1.648546e+00
1.508195e+01 -3.142260e+01 1.509600e+00
1.594769e+01 -2.934321e+01 7.055335e-01
1.685880e+01 -2.725949e+01 -3.463593e-02
1.765293e+01 -2.591413e+01 -1.845428e+00
1.830697e+01 -2.488956e+01 -4.107402e+00
1.865901e+01 -2.458568e+01 -6.494831e+00
1.869568e+01 -2.505123e+01 -8.950914e+00
1.832433e+01 -2.698932e+01 -1.115317e+01
1.721266e+01 -2.954068e+01 -1.215264e+01
1.578167e+01 -3.210541e+01 -1.249662e+01
1.458596e+01 -3.419390e+01 -1.236936e+01
1.354525e+01 -3.634748e+01 -1.207501e+01
1.247059e+01 -3.840059e+01 -1.141344e+01
1.150506e+01 -3.995972e+01 -1.014706e+01
1.053528e+01 -4.163547e+01 -9.043349e+00
9.764831e+00 -4.271247e+01 -7.250787e+00
