# Supplementary material for: The effects of phylogeny, body size, and locomotor behavior on the three-dimensional shape of the pelvis in extant carnivorans
Source: PeerJ. 2020 Feb 20;8:e8574. doi: 10.7717/peerj.8574 (PMC7036272; doi:10.7717/peerj.8574)
Supplement: Data S1 [file peerj-08-8574-s001.zip › Individual landmark files for import into R/LACM_54171 Vulpes.txt]

[individuals]
1
[dimensions]
3
[landmarks]
171
[rawpoints]
'#1
-5.463590e+01 1.303071e+01 5.592933e+01
-3.490231e+01 -1.870399e+01 5.738143e+01
-3.798608e+01 -7.857293e+00 5.537197e+01
-4.528765e+01 9.059875e+00 3.137384e+01
-3.211304e+01 -2.846199e+00 4.182909e+01
-3.259307e+01 -1.008087e+01 4.534566e+01
-2.128137e+01 -3.290279e+01 4.829505e+01
-2.489044e+01 -5.451495e+01 5.119188e+01
-3.341647e+01 -2.281447e+01 5.963004e+01
-2.604154e+01 -3.485054e+01 5.939581e+01
-2.253225e+01 -2.575153e+01 5.684381e+01
-1.432555e+01 -5.977480e+01 5.341222e+01
-1.076730e+01 -1.791244e+01 7.322166e+01
4.577469e+00 -4.262653e+01 6.341076e+01
-3.901784e+01 8.404460e-01 5.150241e+01
-2.971954e+01 -1.424317e+01 6.074952e+01
-3.413007e+01 -6.241297e+00 5.465963e+01
-2.264864e+01 -1.812632e+01 6.911606e+01
-1.762125e+01 -2.522503e+01 6.677037e+01
-5.575878e+00 -4.043653e+01 6.232542e+01
-1.623402e+01 -3.768094e+01 5.942150e+01
-2.863541e+00 -3.390421e+01 6.719350e+01
-2.533546e+01 -2.500476e+01 6.506620e+01
-2.364846e+01 -3.219967e+01 6.170393e+01
-5.462527e+01 1.301566e+01 5.593339e+01
-5.514449e+01 1.407076e+01 5.466545e+01
-5.525175e+01 1.471611e+01 5.306459e+01
-5.525056e+01 1.521176e+01 5.140778e+01
-5.511323e+01 1.544719e+01 4.970002e+01
-5.504555e+01 1.575034e+01 4.799876e+01
-5.500671e+01 1.606406e+01 4.629853e+01
-5.484764e+01 1.617323e+01 4.441471e+01
-5.493140e+01 1.649648e+01 4.255056e+01
-5.530907e+01 1.701079e+01 4.076750e+01
-5.521653e+01 1.702057e+01 3.887606e+01
-5.474974e+01 1.673563e+01 3.706298e+01
-5.383654e+01 1.613660e+01 3.551587e+01
-5.260116e+01 1.523674e+01 3.417531e+01
-5.117290e+01 1.414511e+01 3.322587e+01
-4.972420e+01 1.294224e+01 3.245941e+01
-4.825616e+01 1.167362e+01 3.185238e+01
-4.674975e+01 1.037244e+01 3.143917e+01
-4.519330e+01 9.065827e+00 3.138135e+01
-3.897697e+01 7.862430e-01 5.150979e+01
-3.711402e+01 -1.670964e+00 5.262631e+01
-3.540068e+01 -4.130180e+00 5.395726e+01
-3.407846e+01 -6.768535e+00 5.538765e+01
-3.261625e+01 -9.177438e+00 5.706522e+01
-3.130676e+01 -1.222854e+01 5.905359e+01
-2.955579e+01 -1.473066e+01 6.143041e+01
-2.764143e+01 -1.634698e+01 6.437968e+01
-2.535701e+01 -1.793543e+01 6.706964e+01
-2.327950e+01 -1.803986e+01 6.888081e+01
-2.059591e+01 -1.854345e+01 6.927110e+01
-1.821799e+01 -1.994041e+01 6.931013e+01
-1.559287e+01 -2.036218e+01 7.004388e+01
-1.416690e+01 -2.018075e+01 7.069780e+01
-1.289871e+01 -1.959035e+01 7.143055e+01
-1.179159e+01 -1.880729e+01 7.223983e+01
-1.081451e+01 -1.793054e+01 7.311770e+01
-3.207307e+01 -2.775939e+00 4.195623e+01
-3.242361e+01 -6.297339e+00 4.414653e+01
-3.185760e+01 -1.000900e+01 4.594196e+01
-3.069948e+01 -1.378803e+01 4.724508e+01
-2.914529e+01 -1.668529e+01 4.822583e+01
-2.714101e+01 -1.940668e+01 4.881610e+01
-2.517899e+01 -2.222095e+01 4.885837e+01
-2.355965e+01 -2.566354e+01 4.867187e+01
-2.223723e+01 -2.923090e+01 4.848826e+01
-2.119573e+01 -3.288982e+01 4.829813e+01
-2.102522e+01 -3.504346e+01 4.900727e+01
-2.122159e+01 -3.726775e+01 4.943647e+01
-2.133986e+01 -3.947670e+01 4.996249e+01
-2.093721e+01 -4.221658e+01 5.051036e+01
-2.050644e+01 -4.499604e+01 5.075251e+01
-2.069503e+01 -4.781244e+01 5.078664e+01
-2.152126e+01 -5.035017e+01 5.110006e+01
-2.286967e+01 -5.267142e+01 5.121967e+01
-2.486797e+01 -5.446577e+01 5.112914e+01
-2.540759e+01 -2.499318e+01 6.511964e+01
-2.709141e+01 -2.375224e+01 6.474770e+01
-2.890984e+01 -2.289098e+01 6.406577e+01
-3.069449e+01 -2.234538e+01 6.305056e+01
-3.215448e+01 -2.233690e+01 6.150733e+01
-3.306501e+01 -2.322001e+01 5.941910e+01
-3.249535e+01 -2.417395e+01 5.724311e+01
-3.159181e+01 -2.550608e+01 5.540494e+01
-3.041776e+01 -2.725080e+01 5.416096e+01
-2.905291e+01 -2.937554e+01 5.402169e+01
-2.790386e+01 -3.150625e+01 5.475418e+01
-2.735674e+01 -3.352225e+01 5.618008e+01
-2.685321e+01 -3.499811e+01 5.817131e+01
-2.601811e+01 -3.496157e+01 5.939689e+01
-2.527916e+01 -3.417641e+01 6.041587e+01
-2.449146e+01 -3.316648e+01 6.116450e+01
-2.358035e+01 -3.210824e+01 6.166536e+01
-2.531642e+01 -2.501301e+01 6.507738e+01
-2.464144e+01 -2.497174e+01 6.422387e+01
-2.412421e+01 -2.484730e+01 6.327381e+01
-2.376997e+01 -2.458542e+01 6.227799e+01
-2.372648e+01 -2.408987e+01 6.130938e+01
-2.438615e+01 -2.325765e+01 5.981388e+01
-2.516241e+01 -2.296700e+01 5.817771e+01
-2.608945e+01 -2.343971e+01 5.666728e+01
-2.660280e+01 -2.483452e+01 5.559262e+01
-2.547341e+01 -2.638785e+01 5.491522e+01
-2.402221e+01 -2.781627e+01 5.494950e+01
-2.319454e+01 -2.885015e+01 5.649678e+01
-2.255286e+01 -2.935765e+01 5.836171e+01
-2.251791e+01 -2.995573e+01 5.931707e+01
-2.274117e+01 -3.067118e+01 6.015966e+01
-2.311255e+01 -3.140745e+01 6.092881e+01
-2.359901e+01 -3.212247e+01 6.165257e+01
-2.488297e+01 -5.453049e+01 5.113376e+01
-2.332390e+01 -5.686540e+01 5.022285e+01
-2.060231e+01 -5.762471e+01 5.107690e+01
-1.773440e+01 -5.818717e+01 5.149015e+01
-1.489246e+01 -5.875285e+01 5.205286e+01
-1.204300e+01 -5.912875e+01 5.272478e+01
-9.215319e+00 -5.936297e+01 5.353884e+01
-7.767182e+00 -5.871209e+01 5.431216e+01
-6.452035e+00 -5.797306e+01 5.523030e+01
-5.172394e+00 -5.728397e+01 5.623349e+01
-4.014695e+00 -5.641528e+01 5.724537e+01
-3.008495e+00 -5.529824e+01 5.817199e+01
-2.191242e+00 -5.393291e+01 5.893797e+01
-1.121378e+00 -5.205498e+01 5.980526e+01
-3.240283e-01 -4.999802e+01 6.055132e+01
5.956107e-01 -4.800009e+01 6.131687e+01
1.897074e+00 -4.624342e+01 6.211913e+01
3.295801e+00 -4.452992e+01 6.284790e+01
4.535152e+00 -4.266762e+01 6.349535e+01
-5.465512e+01 1.301341e+01 5.592245e+01
-5.270344e+01 1.124562e+01 5.598623e+01
-5.089743e+01 9.384594e+00 5.552428e+01
-4.920287e+01 7.386995e+00 5.524895e+01
-4.728181e+01 5.701185e+00 5.588582e+01
-4.548380e+01 3.724979e+00 5.587680e+01
-4.388259e+01 1.761685e+00 5.502815e+01
-4.223979e+01 -3.214329e-01 5.471122e+01
-4.077102e+01 -2.553164e+00 5.473841e+01
-3.945478e+01 -4.800615e+00 5.493376e+01
-3.827123e+01 -7.100002e+00 5.529942e+01
-3.721461e+01 -9.441161e+00 5.577298e+01
-3.617730e+01 -1.178731e+01 5.626420e+01
-3.541678e+01 -1.457882e+01 5.702631e+01
-3.506982e+01 -1.740483e+01 5.794556e+01
-3.482435e+01 -2.021293e+01 5.894858e+01
-3.344893e+01 -2.278692e+01 5.960762e+01
-1.770321e+01 -2.531700e+01 6.693511e+01
-1.946261e+01 -2.694403e+01 6.511109e+01
-1.963561e+01 -2.945737e+01 6.346090e+01
-1.896724e+01 -3.206414e+01 6.210889e+01
-1.809610e+01 -3.474397e+01 6.072745e+01
-1.655444e+01 -3.723417e+01 5.960010e+01
-1.428215e+01 -3.939752e+01 5.952407e+01
-1.243294e+01 -4.049539e+01 5.997551e+01
-1.036219e+01 -4.108549e+01 6.041421e+01
-8.234550e+00 -4.115511e+01 6.095922e+01
-5.774182e+00 -4.055060e+01 6.211561e+01
-3.824258e+00 -3.930658e+01 6.366697e+01
-2.408539e+00 -3.742243e+01 6.515098e+01
-2.593240e+00 -3.458146e+01 6.671220e+01
-4.359683e+00 -3.201044e+01 6.761356e+01
-6.634501e+00 -2.975332e+01 6.813625e+01
-7.736227e+00 -2.678901e+01 6.845520e+01
-9.787498e+00 -2.437323e+01 6.869418e+01
-1.227743e+01 -2.629682e+01 6.824394e+01
-1.403932e+01 -2.557735e+01 6.794522e+01
-1.586695e+01 -2.511798e+01 6.754549e+01
-1.767099e+01 -2.528891e+01 6.689181e+01
