# Supplementary material for: The effects of phylogeny, body size, and locomotor behavior on the three-dimensional shape of the pelvis in extant carnivorans
Source: PeerJ. 2020 Feb 20;8:e8574. doi: 10.7717/peerj.8574 (PMC7036272; doi:10.7717/peerj.8574)
Supplement: Data S1 [file peerj-08-8574-s001.zip › Individual landmark files for import into R/LACM_54239 Panthera.txt]

[individuals]
1
[dimensions]
3
[landmarks]
171
[rawpoints]
'#1
-8.006473e+01 -1.423455e+02 4.854552e+01
-1.714500e+00 -6.324976e+01 5.906253e+01
-2.445639e+01 -7.705313e+01 5.725091e+01
-8.699924e+01 -1.176999e+02 -3.086426e+00
-3.573431e+01 -5.385138e+01 1.172539e+01
-1.734355e+01 -5.988190e+01 1.249658e+01
3.721016e+01 -1.493884e+01 6.295044e+00
1.204633e+02 1.648511e+01 4.149834e+00
1.471939e+01 -5.583186e+01 5.767489e+01
4.460780e+01 -2.923694e+01 4.329882e+01
2.022670e+01 -2.138409e+01 4.892122e+01
1.231744e+02 4.222489e+01 1.877299e+01
-1.155655e+00 6.294690e-01 9.296017e+01
7.051984e+01 6.530867e+01 5.098550e+01
-4.300412e+01 -7.670524e+01 4.985419e+01
-2.014481e+01 -5.779034e+01 6.089600e+01
-2.987688e+01 -6.614611e+01 5.499951e+01
-1.048736e+01 -4.838879e+01 7.264358e+01
2.282805e+01 -9.730110e+00 7.324687e+01
6.581902e+01 3.043650e+01 4.610103e+01
5.287178e+01 -5.739060e-01 4.477820e+01
4.276311e+01 2.732480e+01 6.748208e+01
2.225082e+01 -3.259991e+01 6.500087e+01
4.226785e+01 -2.432880e+01 5.109824e+01
-8.000853e+01 -1.422996e+02 4.854037e+01
-8.291209e+01 -1.457507e+02 4.631855e+01
-8.578960e+01 -1.491212e+02 4.394357e+01
-8.873752e+01 -1.520877e+02 4.115262e+01
-9.138507e+01 -1.552645e+02 3.829279e+01
-9.408730e+01 -1.574934e+02 3.468628e+01
-9.652984e+01 -1.576610e+02 3.029485e+01
-9.792573e+01 -1.561602e+02 2.647392e+01
-9.883262e+01 -1.543436e+02 2.264278e+01
-9.923300e+01 -1.518300e+02 1.913223e+01
-9.921134e+01 -1.488821e+02 1.595255e+01
-9.894051e+01 -1.457854e+02 1.292966e+01
-9.823849e+01 -1.424174e+02 1.029055e+01
-9.702734e+01 -1.383808e+02 7.403209e+00
-9.564013e+01 -1.344140e+02 4.498489e+00
-9.391641e+01 -1.303363e+02 1.949167e+00
-9.187804e+01 -1.261659e+02 -1.843204e-01
-8.956912e+01 -1.219354e+02 -1.878890e+00
-8.703815e+01 -1.176643e+02 -3.082374e+00
-4.310348e+01 -7.669389e+01 5.049197e+01
-3.870660e+01 -7.249911e+01 5.192947e+01
-3.370575e+01 -6.912102e+01 5.353418e+01
-2.902586e+01 -6.547127e+01 5.547601e+01
-2.466961e+01 -6.169475e+01 5.787572e+01
-2.151112e+01 -5.920093e+01 6.005546e+01
-1.860266e+01 -5.682845e+01 6.267463e+01
-1.604430e+01 -5.424512e+01 6.545451e+01
-1.442789e+01 -5.109236e+01 6.835188e+01
-1.113980e+01 -4.676961e+01 7.154891e+01
-7.383736e+00 -4.258809e+01 7.439946e+01
-3.641691e+00 -3.813519e+01 7.682580e+01
-4.497910e-01 -3.291707e+01 7.834253e+01
2.622562e+00 -2.394620e+01 8.006625e+01
3.768576e+00 -1.502171e+01 8.352113e+01
2.862059e+00 -6.592541e+00 8.810445e+01
-1.190691e+00 7.032240e-01 9.292484e+01
-3.556586e+01 -5.372155e+01 1.193707e+01
-2.776696e+01 -5.649512e+01 1.631475e+01
-1.886907e+01 -5.358669e+01 1.652225e+01
-1.020577e+01 -5.008379e+01 1.711351e+01
-9.250756e-01 -4.314462e+01 1.724346e+01
6.845264e+00 -3.475069e+01 1.538138e+01
1.508518e+01 -2.693944e+01 1.305952e+01
2.225559e+01 -2.238311e+01 1.118412e+01
2.988454e+01 -1.847605e+01 9.691073e+00
3.712076e+01 -1.504161e+01 6.294601e+00
4.489791e+01 -1.109313e+01 1.032071e+01
5.384180e+01 -7.619695e+00 9.848428e+00
6.284219e+01 -4.395386e+00 8.914413e+00
7.585519e+01 2.022197e+00 7.255595e+00
8.860347e+01 8.770868e+00 4.974285e+00
1.019955e+02 1.396525e+01 2.339265e+00
1.084449e+02 1.426565e+01 9.692095e-01
1.150337e+02 1.412630e+01 1.331211e+00
1.202804e+02 1.636327e+01 4.652038e+00
2.229263e+01 -3.276768e+01 6.511803e+01
1.982860e+01 -3.791118e+01 6.620445e+01
1.777925e+01 -4.334295e+01 6.626197e+01
1.563507e+01 -4.860658e+01 6.507713e+01
1.491966e+01 -5.309863e+01 6.146935e+01
1.610042e+01 -5.597357e+01 5.417772e+01
1.759774e+01 -5.659150e+01 4.641891e+01
2.040108e+01 -5.594576e+01 3.903310e+01
2.340854e+01 -5.189489e+01 3.292015e+01
2.847204e+01 -4.702448e+01 3.051765e+01
3.349486e+01 -4.155597e+01 3.053957e+01
3.924681e+01 -3.713174e+01 3.211250e+01
4.485355e+01 -3.407898e+01 3.590430e+01
4.635322e+01 -3.211499e+01 3.981924e+01
4.596401e+01 -2.955806e+01 4.365908e+01
4.448726e+01 -2.722954e+01 4.737811e+01
4.204630e+01 -2.504250e+01 5.064808e+01
2.215665e+01 -3.263718e+01 6.498174e+01
2.123776e+01 -3.126728e+01 6.359803e+01
2.019839e+01 -3.016118e+01 6.207110e+01
1.908603e+01 -2.946657e+01 6.036358e+01
1.758189e+01 -2.931087e+01 5.883102e+01
1.354571e+01 -3.151349e+01 5.469540e+01
1.163112e+01 -3.436474e+01 4.955256e+01
1.216134e+01 -3.717801e+01 4.407108e+01
1.527198e+01 -3.803587e+01 3.879566e+01
1.886945e+01 -3.325878e+01 3.527846e+01
2.332019e+01 -2.822555e+01 3.700814e+01
2.806943e+01 -2.520803e+01 4.106667e+01
3.266458e+01 -2.329982e+01 4.590194e+01
3.473109e+01 -2.332743e+01 4.775732e+01
3.685316e+01 -2.372205e+01 4.950511e+01
3.922550e+01 -2.414818e+01 5.088501e+01
4.196012e+01 -2.463129e+01 5.092661e+01
1.203685e+02 1.641753e+01 4.288118e+00
1.239328e+02 2.084647e+01 6.121081e+00
1.249843e+02 2.656432e+01 7.492659e+00
1.225220e+02 3.176718e+01 9.089126e+00
1.212674e+02 3.728387e+01 1.100549e+01
1.198941e+02 4.271674e+01 1.307449e+01
1.156551e+02 4.547655e+01 1.625176e+01
1.125579e+02 4.782225e+01 1.882830e+01
1.095459e+02 5.028573e+01 2.139601e+01
1.065273e+02 5.278265e+01 2.392366e+01
1.031774e+02 5.471484e+01 2.652734e+01
9.984731e+01 5.665290e+01 2.915213e+01
9.616003e+01 5.776795e+01 3.177805e+01
9.212817e+01 5.997501e+01 3.511029e+01
8.838190e+01 6.243794e+01 3.859222e+01
8.476919e+01 6.485510e+01 4.224373e+01
8.068150e+01 6.661872e+01 4.576590e+01
7.574338e+01 6.596066e+01 4.848816e+01
7.062624e+01 6.521220e+01 5.082958e+01
-8.017386e+01 -1.424224e+02 4.856547e+01
-7.450243e+01 -1.358087e+02 5.202095e+01
-6.843404e+01 -1.293451e+02 5.506147e+01
-6.178551e+01 -1.233470e+02 5.782970e+01
-5.588033e+01 -1.161504e+02 5.891703e+01
-4.868734e+01 -1.086502e+02 5.978740e+01
-4.261997e+01 -1.002712e+02 5.847310e+01
-3.666686e+01 -9.191372e+01 5.661224e+01
-2.983591e+01 -8.408237e+01 5.574191e+01
-2.478689e+01 -7.935555e+01 5.602948e+01
-1.948875e+01 -7.495100e+01 5.670267e+01
-1.394135e+01 -7.089640e+01 5.754181e+01
-7.752056e+00 -6.810328e+01 5.888911e+01
-2.520559e+00 -6.433720e+01 5.866272e+01
3.094091e+00 -6.116899e+01 5.847326e+01
8.767012e+00 -5.814655e+01 5.794030e+01
1.479751e+01 -5.591064e+01 5.745559e+01
2.277055e+01 -9.652302e+00 7.326145e+01
2.697246e+01 -1.407260e+01 6.752871e+01
3.310892e+01 -1.393496e+01 6.183771e+01
3.942949e+01 -1.068863e+01 5.741375e+01
4.595414e+01 -6.750561e+00 5.219365e+01
5.206833e+01 -2.352395e+00 4.684503e+01
5.780632e+01 3.308504e+00 4.233317e+01
6.230706e+01 9.732526e+00 3.997662e+01
6.546886e+01 1.726508e+01 4.056490e+01
6.685362e+01 2.503412e+01 4.275665e+01
6.543366e+01 3.146372e+01 4.733387e+01
6.178116e+01 3.517529e+01 5.343240e+01
5.662464e+01 3.639108e+01 5.945234e+01
5.044719e+01 3.434564e+01 6.433356e+01
4.478174e+01 2.919468e+01 6.708018e+01
3.953889e+01 2.349246e+01 6.956428e+01
3.655205e+01 1.984655e+01 7.160894e+01
3.358227e+01 1.626885e+01 7.379438e+01
3.060497e+01 1.233559e+01 7.522928e+01
2.519210e+01 5.979575e+00 7.629446e+01
2.220120e+01 -1.882711e+00 7.604028e+01
2.280659e+01 -9.764496e+00 7.315246e+01
