# Supplementary material for: The effects of phylogeny, body size, and locomotor behavior on the three-dimensional shape of the pelvis in extant carnivorans
Source: PeerJ. 2020 Feb 20;8:e8574. doi: 10.7717/peerj.8574 (PMC7036272; doi:10.7717/peerj.8574)
Supplement: Data S1 [file peerj-08-8574-s001.zip › Individual landmark files for import into R/LACM_54527 Procyon.txt]

[individuals]
1
[dimensions]
3
[landmarks]
171
[rawpoints]
'#1
-1.713392e+01 -1.023489e+01 -3.127634e+01
-1.237417e+01 -4.910913e+01 -1.197036e+01
-9.350187e+00 -4.464087e+01 -1.494472e+01
4.786505e+00 -2.339322e+01 -4.396118e+01
6.386052e+00 -4.680619e+01 -2.678519e+01
-1.294489e+00 -5.146136e+01 -2.429573e+01
-1.793060e+00 -7.632736e+01 -2.084751e+01
-1.049157e+01 -9.808061e+01 -2.494812e+01
-1.393656e+01 -5.566965e+01 -1.018750e+01
-1.240141e+01 -7.204163e+01 -1.285262e+01
-3.974594e+00 -6.444173e+01 -1.025125e+01
-1.156456e+01 -1.048020e+02 -1.931375e+01
9.827040e+00 -7.117570e+01 1.279275e+01
8.873131e+00 -9.619397e+01 1.482848e+01
1.377453e+00 -4.076999e+01 -1.567445e+01
-4.500953e+00 -5.503365e+01 -4.276398e+00
-2.185152e+00 -4.590248e+01 -1.349523e+01
-3.416607e+00 -5.896089e+01 3.687206e+00
-4.744474e+00 -6.822031e+01 -3.765260e-01
5.621560e-01 -9.420891e+01 2.766227e+00
-5.013439e+00 -8.428473e+01 -8.196047e+00
4.607742e+00 -8.325463e+01 9.197365e+00
-1.056603e+01 -6.342310e+01 -4.070498e+00
-1.078197e+01 -7.112779e+01 -1.071000e+01
-1.714152e+01 -1.023893e+01 -3.125438e+01
-1.642520e+01 -9.092159e+00 -3.111025e+01
-1.603700e+01 -7.828531e+00 -3.142910e+01
-1.559738e+01 -6.675328e+00 -3.199999e+01
-1.491371e+01 -5.691733e+00 -3.264371e+01
-1.384591e+01 -5.063689e+00 -3.320437e+01
-1.260188e+01 -4.904523e+00 -3.372980e+01
-1.078718e+01 -4.851248e+00 -3.509331e+01
-8.950813e+00 -5.142099e+00 -3.639673e+01
-7.250210e+00 -5.476428e+00 -3.786355e+01
-5.988864e+00 -5.585424e+00 -3.974847e+01
-4.464856e+00 -6.426934e+00 -4.120622e+01
-3.273877e+00 -7.442682e+00 -4.285082e+01
-1.719369e+00 -9.531684e+00 -4.458668e+01
-3.797725e-02 -1.206417e+01 -4.533046e+01
1.524361e+00 -1.477436e+01 -4.541768e+01
2.731002e+00 -1.757067e+01 -4.469808e+01
3.770655e+00 -2.049039e+01 -4.426372e+01
4.785892e+00 -2.343474e+01 -4.395673e+01
1.366304e+00 -4.083749e+01 -1.567048e+01
-7.826459e-01 -4.311067e+01 -1.495311e+01
-2.418043e+00 -4.546341e+01 -1.350713e+01
-3.512047e+00 -4.753967e+01 -1.131766e+01
-4.003888e+00 -4.892850e+01 -8.466322e+00
-4.851196e+00 -5.166549e+01 -6.709633e+00
-5.293230e+00 -5.423825e+01 -4.592944e+00
-5.166553e+00 -5.627066e+01 -1.919343e+00
-4.329334e+00 -5.747489e+01 1.104530e+00
-3.209978e+00 -5.907274e+01 3.695081e+00
-2.398936e+00 -6.164286e+01 5.498907e+00
-1.432792e+00 -6.434489e+01 7.009566e+00
1.929110e-01 -6.664484e+01 8.617393e+00
2.143720e+00 -6.840835e+01 9.884081e+00
4.480195e+00 -6.977017e+01 1.098248e+01
7.066947e+00 -7.074342e+01 1.192167e+01
9.812438e+00 -7.118877e+01 1.280702e+01
6.404270e+00 -4.677501e+01 -2.673555e+01
3.088271e+00 -4.791003e+01 -2.492873e+01
4.849384e-01 -5.025349e+01 -2.311811e+01
-7.090630e-01 -5.387037e+01 -2.209784e+01
-1.273664e+00 -5.798796e+01 -2.154661e+01
-1.230659e+00 -6.216977e+01 -2.125172e+01
-1.125589e+00 -6.635877e+01 -2.111322e+01
-1.220567e+00 -6.968265e+01 -2.109102e+01
-1.387297e+00 -7.300352e+01 -2.106464e+01
-1.805871e+00 -7.629600e+01 -2.086113e+01
-2.402000e+00 -7.768040e+01 -2.025539e+01
-3.141351e+00 -7.903693e+01 -1.975339e+01
-3.716457e+00 -8.055595e+01 -1.972897e+01
-4.869850e+00 -8.421446e+01 -1.993375e+01
-5.906998e+00 -8.787508e+01 -2.046416e+01
-7.079872e+00 -9.142707e+01 -2.133837e+01
-8.081251e+00 -9.386024e+01 -2.224319e+01
-9.185339e+00 -9.611676e+01 -2.343942e+01
-1.043205e+01 -9.810516e+01 -2.493395e+01
-1.056906e+01 -6.339700e+01 -4.085293e+00
-1.110299e+01 -6.101891e+01 -4.613956e+00
-1.190807e+01 -5.891756e+01 -5.689136e+00
-1.278902e+01 -5.717144e+01 -7.236733e+00
-1.374771e+01 -5.611119e+01 -9.280319e+00
-1.401453e+01 -5.618264e+01 -1.206223e+01
-1.349199e+01 -5.705050e+01 -1.466788e+01
-1.280240e+01 -5.850766e+01 -1.695193e+01
-1.224331e+01 -6.057342e+01 -1.875079e+01
-1.196886e+01 -6.308299e+01 -1.947222e+01
-1.203606e+01 -6.568958e+01 -1.916383e+01
-1.205456e+01 -6.815411e+01 -1.825853e+01
-1.264745e+01 -7.029145e+01 -1.685348e+01
-1.271207e+01 -7.113923e+01 -1.539100e+01
-1.236537e+01 -7.131087e+01 -1.374416e+01
-1.165629e+01 -7.130083e+01 -1.220834e+01
-1.083925e+01 -7.116284e+01 -1.073344e+01
-1.056064e+01 -6.345665e+01 -4.055183e+00
-9.969091e+00 -6.370363e+01 -4.624124e+00
-9.294570e+00 -6.365550e+01 -5.150789e+00
-8.616365e+00 -6.346866e+01 -5.640471e+00
-8.020756e+00 -6.311496e+01 -6.145267e+00
-7.243495e+00 -6.127821e+01 -7.875256e+00
-7.089269e+00 -5.989928e+01 -1.012153e+01
-7.187912e+00 -5.955066e+01 -1.273687e+01
-7.380583e+00 -6.091423e+01 -1.498949e+01
-6.714184e+00 -6.335775e+01 -1.540407e+01
-6.090193e+00 -6.562816e+01 -1.438299e+01
-6.307136e+00 -6.741087e+01 -1.254948e+01
-7.562218e+00 -6.894376e+01 -1.091795e+01
-8.304338e+00 -6.953764e+01 -1.059946e+01
-9.143001e+00 -7.006178e+01 -1.043570e+01
-9.965497e+00 -7.063481e+01 -1.043797e+01
-1.079114e+01 -7.113422e+01 -1.070957e+01
-1.059067e+01 -9.810118e+01 -2.495968e+01
-1.004641e+01 -1.006711e+02 -2.360012e+01
-9.483550e+00 -1.028694e+02 -2.170293e+01
-9.159985e+00 -1.043233e+02 -1.914743e+01
-8.638672e+00 -1.057204e+02 -1.659288e+01
-7.892675e+00 -1.069673e+02 -1.401655e+01
-7.066413e+00 -1.076488e+02 -1.125944e+01
-6.140783e+00 -1.077661e+02 -8.680067e+00
-5.153283e+00 -1.071933e+02 -6.185931e+00
-4.015933e+00 -1.067837e+02 -3.723625e+00
-2.832567e+00 -1.061153e+02 -1.340769e+00
-1.659867e+00 -1.054689e+02 1.053097e+00
-3.718610e-01 -1.043363e+02 3.193701e+00
1.095164e+00 -1.032154e+02 5.462642e+00
2.624415e+00 -1.020272e+02 7.655050e+00
4.361463e+00 -1.013154e+02 9.898383e+00
6.327929e+00 -1.004175e+02 1.186904e+01
8.027628e+00 -9.869711e+01 1.351457e+01
8.836905e+00 -9.623813e+01 1.487656e+01
-1.713201e+01 -1.019376e+01 -3.128092e+01
-1.596922e+01 -1.281866e+01 -2.922456e+01
-1.484935e+01 -1.562334e+01 -2.739442e+01
-1.414107e+01 -1.864612e+01 -2.571175e+01
-1.339679e+01 -2.172985e+01 -2.416034e+01
-1.205560e+01 -2.533761e+01 -2.269695e+01
-1.063087e+01 -2.901988e+01 -2.152772e+01
-9.645574e+00 -3.280448e+01 -2.023848e+01
-9.016783e+00 -3.659248e+01 -1.875153e+01
-8.783514e+00 -3.921205e+01 -1.764877e+01
-8.845374e+00 -4.179573e+01 -1.644283e+01
-9.261179e+00 -4.429587e+01 -1.513530e+01
-1.026130e+01 -4.661596e+01 -1.381242e+01
-1.172805e+01 -4.853944e+01 -1.267374e+01
-1.292363e+01 -5.067984e+01 -1.160714e+01
-1.315185e+01 -5.322768e+01 -1.082977e+01
-1.389928e+01 -5.567593e+01 -1.005835e+01
-4.861111e+00 -6.824331e+01 -2.727970e-01
-5.576470e+00 -6.958613e+01 -3.864665e+00
-5.677343e+00 -7.282793e+01 -6.031940e+00
-5.674445e+00 -7.640537e+01 -7.587471e+00
-5.581703e+00 -8.066639e+01 -8.486709e+00
-5.158587e+00 -8.497977e+01 -8.053092e+00
-4.395520e+00 -8.909557e+01 -6.848669e+00
-3.840628e+00 -9.104622e+01 -5.743809e+00
-3.075242e+00 -9.231540e+01 -3.972782e+00
-2.150117e+00 -9.333861e+01 -2.120481e+00
-1.463262e-01 -9.418856e+01 1.573081e+00
1.875261e+00 -9.367207e+01 5.318255e+00
3.593008e+00 -9.121769e+01 8.385008e+00
4.430584e+00 -8.812037e+01 9.645465e+00
4.593558e+00 -8.467828e+01 9.741598e+00
4.064491e+00 -8.139039e+01 8.850761e+00
2.914296e+00 -7.897287e+01 7.956914e+00
1.513490e+00 -7.662260e+01 7.264487e+00
6.187150e-01 -7.406480e+01 6.475284e+00
-6.859040e-01 -7.105589e+01 4.754703e+00
-2.729387e+00 -6.899820e+01 2.451208e+00
-4.798255e+00 -6.823186e+01 -5.233927e-01
