# Supplementary material for: The effects of phylogeny, body size, and locomotor behavior on the three-dimensional shape of the pelvis in extant carnivorans
Source: PeerJ. 2020 Feb 20;8:e8574. doi: 10.7717/peerj.8574 (PMC7036272; doi:10.7717/peerj.8574)
Supplement: Data S1 [file peerj-08-8574-s001.zip › Individual landmark files for import into R/LACM_56692 Cynictis.txt]

[individuals]
1
[dimensions]
3
[landmarks]
171
[rawpoints]
'#1
2.945911e+01 -5.219503e+01 4.273911e+01
2.755373e+01 -4.998859e+01 2.495864e+01
2.695600e+01 -5.064466e+01 2.884306e+01
2.562356e+01 -6.189626e+01 4.109892e+01
2.289883e+01 -5.563957e+01 3.154782e+01
2.510356e+01 -5.556192e+01 2.782961e+01
2.376232e+01 -5.702155e+01 1.239042e+01
2.850283e+01 -5.964458e+01 3.435793e+00
2.797799e+01 -4.992790e+01 2.235182e+01
2.695243e+01 -5.219458e+01 1.641397e+01
2.381275e+01 -5.089090e+01 1.971629e+01
2.391597e+01 -5.764098e+01 1.174768e+00
1.452137e+01 -4.330442e+01 1.707664e+01
1.366543e+01 -4.851032e+01 5.479962e+00
2.477571e+01 -5.156826e+01 3.233687e+01
2.485556e+01 -4.933289e+01 2.484227e+01
2.497183e+01 -5.115020e+01 2.884878e+01
2.288412e+01 -4.741265e+01 2.110064e+01
2.219713e+01 -4.790905e+01 1.695388e+01
2.001374e+01 -5.173086e+01 7.854907e+00
2.307096e+01 -5.264217e+01 1.164614e+01
1.635072e+01 -4.702955e+01 1.098190e+01
2.556365e+01 -4.827262e+01 1.957860e+01
2.592571e+01 -5.088981e+01 1.662656e+01
2.947921e+01 -5.221346e+01 4.276768e+01
2.980241e+01 -5.258474e+01 4.333516e+01
3.007052e+01 -5.310843e+01 4.380225e+01
3.039754e+01 -5.345362e+01 4.438382e+01
3.062818e+01 -5.402723e+01 4.481054e+01
3.077273e+01 -5.455334e+01 4.537261e+01
3.077797e+01 -5.522265e+01 4.563547e+01
3.063789e+01 -5.603864e+01 4.572947e+01
3.037424e+01 -5.682547e+01 4.565404e+01
3.005566e+01 -5.759305e+01 4.559386e+01
2.967024e+01 -5.829508e+01 4.536376e+01
2.924043e+01 -5.894055e+01 4.505891e+01
2.883641e+01 -5.959623e+01 4.474084e+01
2.838585e+01 -6.031136e+01 4.431011e+01
2.789676e+01 -6.095229e+01 4.381032e+01
2.731374e+01 -6.141732e+01 4.322406e+01
2.669685e+01 -6.175412e+01 4.258699e+01
2.607777e+01 -6.200319e+01 4.191274e+01
2.560402e+01 -6.188030e+01 4.110017e+01
2.476775e+01 -5.157721e+01 3.232919e+01
2.487512e+01 -5.136674e+01 3.111066e+01
2.502728e+01 -5.117823e+01 2.989329e+01
2.509682e+01 -5.090821e+01 2.868374e+01
2.509632e+01 -5.056732e+01 2.749023e+01
2.504878e+01 -5.014079e+01 2.631866e+01
2.487511e+01 -4.960322e+01 2.520613e+01
2.457836e+01 -4.902731e+01 2.413974e+01
2.408637e+01 -4.840579e+01 2.317616e+01
2.339532e+01 -4.778096e+01 2.176783e+01
2.253700e+01 -4.708783e+01 2.048953e+01
2.159725e+01 -4.649992e+01 1.921568e+01
2.042422e+01 -4.585270e+01 1.818785e+01
1.907493e+01 -4.526121e+01 1.740695e+01
1.758397e+01 -4.463469e+01 1.700101e+01
1.606774e+01 -4.394247e+01 1.695482e+01
1.453101e+01 -4.330795e+01 1.708167e+01
2.289960e+01 -5.563551e+01 3.154284e+01
2.395643e+01 -5.528702e+01 3.022060e+01
2.439134e+01 -5.526888e+01 2.854805e+01
2.465906e+01 -5.516968e+01 2.684352e+01
2.451291e+01 -5.502465e+01 2.426974e+01
2.385639e+01 -5.519898e+01 2.177857e+01
2.328375e+01 -5.562309e+01 1.929690e+01
2.325220e+01 -5.608128e+01 1.698118e+01
2.343963e+01 -5.662453e+01 1.469138e+01
2.374921e+01 -5.702425e+01 1.238534e+01
2.389729e+01 -5.677739e+01 1.172674e+01
2.424461e+01 -5.676808e+01 1.109754e+01
2.458515e+01 -5.682707e+01 1.046733e+01
2.513313e+01 -5.709022e+01 8.874615e+00
2.567126e+01 -5.746447e+01 7.300883e+00
2.630302e+01 -5.791731e+01 5.783623e+00
2.690848e+01 -5.836454e+01 4.817487e+00
2.767155e+01 -5.902863e+01 4.127124e+00
2.848830e+01 -5.965717e+01 3.465509e+00
2.557068e+01 -4.826618e+01 1.958229e+01
2.605268e+01 -4.830930e+01 2.042879e+01
2.661624e+01 -4.860455e+01 2.116771e+01
2.737797e+01 -4.904234e+01 2.159053e+01
2.788723e+01 -4.977744e+01 2.197911e+01
2.816002e+01 -5.076545e+01 2.193147e+01
2.809805e+01 -5.175967e+01 2.168536e+01
2.787490e+01 -5.266259e+01 2.125198e+01
2.761752e+01 -5.340440e+01 2.059139e+01
2.735810e+01 -5.374434e+01 1.975939e+01
2.723482e+01 -5.370445e+01 1.883293e+01
2.723121e+01 -5.345872e+01 1.793034e+01
2.722509e+01 -5.303238e+01 1.709767e+01
2.706204e+01 -5.250965e+01 1.671103e+01
2.677998e+01 -5.191160e+01 1.660089e+01
2.637244e+01 -5.137949e+01 1.658956e+01
2.591977e+01 -5.088675e+01 1.663038e+01
2.556871e+01 -4.826572e+01 1.957614e+01
2.535982e+01 -4.844262e+01 1.954102e+01
2.516473e+01 -4.863312e+01 1.958369e+01
2.499987e+01 -4.883300e+01 1.967875e+01
2.488275e+01 -4.899671e+01 1.986755e+01
2.496187e+01 -4.951746e+01 2.058764e+01
2.514005e+01 -5.016317e+01 2.117699e+01
2.546566e+01 -5.095545e+01 2.142645e+01
2.573504e+01 -5.179234e+01 2.127475e+01
2.534414e+01 -5.257965e+01 2.049928e+01
2.506072e+01 -5.252977e+01 1.936288e+01
2.497377e+01 -5.207032e+01 1.828796e+01
2.516135e+01 -5.135399e+01 1.737921e+01
2.532842e+01 -5.118796e+01 1.719525e+01
2.552119e+01 -5.105130e+01 1.701230e+01
2.572001e+01 -5.094050e+01 1.681862e+01
2.593136e+01 -5.088258e+01 1.661542e+01
2.849286e+01 -5.965156e+01 3.443659e+00
2.729444e+01 -5.952790e+01 2.637861e+00
2.606394e+01 -5.928393e+01 1.911667e+00
2.485836e+01 -5.863861e+01 1.430846e+00
2.374397e+01 -5.772931e+01 1.251098e+00
2.264852e+01 -5.678312e+01 1.176610e+00
2.163188e+01 -5.578735e+01 1.452038e+00
2.083468e+01 -5.503135e+01 1.728277e+00
2.008652e+01 -5.427179e+01 2.111270e+00
1.937404e+01 -5.347921e+01 2.495291e+00
1.870241e+01 -5.266729e+01 2.911457e+00
1.802613e+01 -5.190561e+01 3.407316e+00
1.729799e+01 -5.111950e+01 3.775019e+00
1.673977e+01 -5.062009e+01 4.054718e+00
1.616596e+01 -5.013628e+01 4.336570e+00
1.557449e+01 -4.967503e+01 4.619924e+00
1.497344e+01 -4.924955e+01 4.927106e+00
1.432226e+01 -4.885110e+01 5.166971e+00
1.367334e+01 -4.849615e+01 5.472515e+00
2.947066e+01 -5.220494e+01 4.275119e+01
2.898742e+01 -5.192905e+01 4.121605e+01
2.846915e+01 -5.175930e+01 3.967688e+01
2.803806e+01 -5.153498e+01 3.811798e+01
2.768737e+01 -5.129817e+01 3.654086e+01
2.750393e+01 -5.112910e+01 3.536404e+01
2.738214e+01 -5.097048e+01 3.417776e+01
2.722308e+01 -5.088358e+01 3.298850e+01
2.707850e+01 -5.079215e+01 3.179773e+01
2.697344e+01 -5.067360e+01 3.078877e+01
2.688715e+01 -5.053729e+01 2.978028e+01
2.686810e+01 -5.039107e+01 2.876967e+01
2.690156e+01 -5.028953e+01 2.775398e+01
2.713877e+01 -5.013758e+01 2.639512e+01
2.752807e+01 -4.997158e+01 2.507344e+01
2.761130e+01 -5.000879e+01 2.368865e+01
2.798074e+01 -4.993549e+01 2.235297e+01
2.220356e+01 -4.793378e+01 1.696553e+01
2.292963e+01 -4.903991e+01 1.659612e+01
2.325969e+01 -5.004141e+01 1.571563e+01
2.337085e+01 -5.091093e+01 1.465790e+01
2.338741e+01 -5.172793e+01 1.328206e+01
2.326917e+01 -5.236713e+01 1.181987e+01
2.288331e+01 -5.279672e+01 1.032748e+01
2.241287e+01 -5.293464e+01 9.331237e+00
2.169541e+01 -5.270528e+01 8.515482e+00
2.084410e+01 -5.224285e+01 7.973055e+00
1.957230e+01 -5.130997e+01 7.761753e+00
1.849222e+01 -5.018760e+01 8.087358e+00
1.759565e+01 -4.905038e+01 8.747166e+00
1.688584e+01 -4.816134e+01 9.471610e+00
1.637590e+01 -4.733952e+01 1.041166e+01
1.646235e+01 -4.676491e+01 1.162879e+01
1.711209e+01 -4.649016e+01 1.283461e+01
1.807657e+01 -4.653908e+01 1.384412e+01
1.916116e+01 -4.679869e+01 1.468556e+01
2.009996e+01 -4.698539e+01 1.561018e+01
2.113060e+01 -4.736442e+01 1.636202e+01
2.219752e+01 -4.790054e+01 1.694971e+01
