# Supplementary material for: The effects of phylogeny, body size, and locomotor behavior on the three-dimensional shape of the pelvis in extant carnivorans
Source: PeerJ. 2020 Feb 20;8:e8574. doi: 10.7717/peerj.8574 (PMC7036272; doi:10.7717/peerj.8574)
Supplement: Data S1 [file peerj-08-8574-s001.zip › Individual landmark files for import into R/LACM_56696 Felis.txt]

[individuals]
1
[dimensions]
3
[landmarks]
171
[rawpoints]
'#1
2.408912e+01 -8.595916e+01 -2.222789e+01
1.767097e+01 -4.978140e+01 -2.493785e+01
1.990103e+01 -5.892207e+01 -2.277594e+01
5.691975e+00 -8.678984e+01 -2.233559e+01
5.344326e+00 -6.958241e+01 -1.715070e+01
7.350704e+00 -5.993972e+01 -2.414556e+01
-6.354680e-01 -3.637894e+01 -2.656181e+01
-3.377920e+00 -1.391087e+01 -3.516390e+01
1.691174e+01 -4.377604e+01 -2.672322e+01
1.074096e+01 -3.353691e+01 -2.911305e+01
1.042892e+01 -3.829826e+01 -2.134334e+01
-3.254017e+00 -7.645115e+00 -3.169299e+01
2.314350e+01 -3.495604e+01 -4.517762e+00
6.786980e-01 -8.887300e+00 -9.673374e+00
1.834156e+01 -6.907734e+01 -1.815465e+01
2.013651e+01 -4.861098e+01 -1.894473e+01
1.818859e+01 -5.871021e+01 -1.990568e+01
2.049402e+01 -4.224386e+01 -1.669933e+01
1.828146e+01 -3.349680e+01 -1.651260e+01
4.201599e+00 -1.804111e+01 -1.807903e+01
7.104151e+00 -2.668894e+01 -2.358377e+01
1.138818e+01 -2.240144e+01 -1.076218e+01
1.615585e+01 -3.832253e+01 -2.290776e+01
1.195410e+01 -3.349326e+01 -2.647306e+01
2.408641e+01 -8.593504e+01 -2.222095e+01
2.362218e+01 -8.721813e+01 -2.299699e+01
2.304322e+01 -8.847122e+01 -2.374424e+01
2.250509e+01 -8.974568e+01 -2.448593e+01
2.203577e+01 -9.107669e+01 -2.517300e+01
2.099718e+01 -9.215115e+01 -2.565342e+01
1.958236e+01 -9.277911e+01 -2.591391e+01
1.826030e+01 -9.309270e+01 -2.589651e+01
1.692555e+01 -9.315112e+01 -2.564845e+01
1.561392e+01 -9.338222e+01 -2.537896e+01
1.431516e+01 -9.338794e+01 -2.497907e+01
1.301289e+01 -9.331984e+01 -2.459732e+01
1.182060e+01 -9.277954e+01 -2.423245e+01
1.061076e+01 -9.198210e+01 -2.389316e+01
9.471973e+00 -9.108302e+01 -2.356216e+01
8.268471e+00 -9.027511e+01 -2.322516e+01
7.196469e+00 -8.929177e+01 -2.291115e+01
6.301979e+00 -8.814035e+01 -2.261299e+01
5.696743e+00 -8.680664e+01 -2.234912e+01
1.834082e+01 -6.905634e+01 -1.816728e+01
1.832176e+01 -6.573477e+01 -1.930498e+01
1.861859e+01 -6.227408e+01 -1.981792e+01
1.892840e+01 -5.878623e+01 -2.007740e+01
1.927477e+01 -5.529362e+01 -1.998523e+01
1.966250e+01 -5.283477e+01 -1.944328e+01
2.001672e+01 -5.033089e+01 -1.913455e+01
2.025676e+01 -4.781908e+01 -1.878321e+01
2.044180e+01 -4.537503e+01 -1.808859e+01
2.049661e+01 -4.289653e+01 -1.709727e+01
2.058208e+01 -4.057708e+01 -1.577762e+01
2.113087e+01 -3.879174e+01 -1.386975e+01
2.135653e+01 -3.691640e+01 -1.198274e+01
2.199299e+01 -3.618867e+01 -1.020387e+01
2.240219e+01 -3.547619e+01 -8.353454e+00
2.302011e+01 -3.527820e+01 -6.435654e+00
2.315484e+01 -3.493124e+01 -4.445570e+00
5.383890e+00 -6.955251e+01 -1.712866e+01
7.032877e+00 -6.680799e+01 -1.925255e+01
7.894670e+00 -6.347277e+01 -2.095466e+01
7.741409e+00 -5.978557e+01 -2.202406e+01
6.831606e+00 -5.421785e+01 -2.281037e+01
5.097968e+00 -4.879247e+01 -2.289564e+01
2.405121e+00 -4.378143e+01 -2.318208e+01
1.013219e+00 -4.140025e+01 -2.411213e+01
4.285403e-01 -3.879620e+01 -2.527391e+01
-6.132280e-01 -3.640871e+01 -2.657281e+01
-4.674783e-01 -3.514021e+01 -2.691816e+01
-1.122272e-01 -3.390169e+01 -2.721742e+01
-2.910200e-02 -3.262635e+01 -2.755834e+01
-6.109791e-01 -2.865185e+01 -2.842634e+01
-1.425125e+00 -2.472859e+01 -2.933940e+01
-2.039961e+00 -2.080149e+01 -3.038201e+01
-2.274494e+00 -1.803124e+01 -3.133859e+01
-2.581374e+00 -1.553820e+01 -3.286679e+01
-3.400499e+00 -1.388010e+01 -3.515250e+01
1.618144e+01 -3.834743e+01 -2.292061e+01
1.697356e+01 -3.944609e+01 -2.345204e+01
1.748635e+01 -4.052678e+01 -2.428036e+01
1.773341e+01 -4.156701e+01 -2.526718e+01
1.745547e+01 -4.265170e+01 -2.619617e+01
1.644512e+01 -4.349263e+01 -2.708971e+01
1.514174e+01 -4.381753e+01 -2.793941e+01
1.365467e+01 -4.393448e+01 -2.848826e+01
1.216545e+01 -4.364139e+01 -2.896013e+01
9.906096e+00 -4.261984e+01 -2.903597e+01
8.525105e+00 -4.055930e+01 -2.906096e+01
8.456553e+00 -3.812388e+01 -2.952792e+01
9.253110e+00 -3.583286e+01 -3.004840e+01
9.997410e+00 -3.489860e+01 -2.955740e+01
1.063756e+01 -3.425600e+01 -2.863805e+01
1.132225e+01 -3.382668e+01 -2.763070e+01
1.198164e+01 -3.346870e+01 -2.657949e+01
1.617730e+01 -3.831430e+01 -2.291949e+01
1.547100e+01 -3.813836e+01 -2.259418e+01
1.472528e+01 -3.811900e+01 -2.231280e+01
1.396692e+01 -3.825684e+01 -2.210902e+01
1.329444e+01 -3.865425e+01 -2.194943e+01
1.263724e+01 -4.007032e+01 -2.186362e+01
1.208987e+01 -4.153431e+01 -2.190478e+01
1.130212e+01 -4.246410e+01 -2.288420e+01
1.045479e+01 -4.248041e+01 -2.419810e+01
9.027926e+00 -4.067839e+01 -2.452435e+01
8.682987e+00 -3.838731e+01 -2.437551e+01
9.635979e+00 -3.627483e+01 -2.423642e+01
1.113399e+01 -3.451532e+01 -2.445965e+01
1.153231e+01 -3.422322e+01 -2.483495e+01
1.184195e+01 -3.395174e+01 -2.529889e+01
1.195854e+01 -3.363030e+01 -2.581647e+01
1.194337e+01 -3.350303e+01 -2.642340e+01
-3.396365e+00 -1.388519e+01 -3.515502e+01
-3.984197e+00 -1.248852e+01 -3.399169e+01
-4.395981e+00 -1.117567e+01 -3.266639e+01
-4.591584e+00 -9.971128e+00 -3.119656e+01
-4.601830e+00 -8.914228e+00 -2.960520e+01
-4.403970e+00 -8.051575e+00 -2.791220e+01
-4.327658e+00 -7.371943e+00 -2.612843e+01
-4.246152e+00 -6.903151e+00 -2.411529e+01
-3.854623e+00 -6.757284e+00 -2.208921e+01
-3.273326e+00 -6.825674e+00 -2.010513e+01
-2.350016e+00 -7.132965e+00 -1.827956e+01
-1.477589e+00 -7.479581e+00 -1.643618e+01
-6.496290e-01 -7.821459e+00 -1.457154e+01
-2.515691e-01 -7.992106e+00 -1.379061e+01
1.692633e-01 -8.201491e+00 -1.303133e+01
4.809156e-01 -8.339034e+00 -1.220588e+01
7.038236e-01 -8.483136e+00 -1.135328e+01
7.981400e-01 -8.653482e+00 -1.048182e+01
6.409020e-01 -8.917789e+00 -9.643476e+00
2.408782e+01 -8.593370e+01 -2.221177e+01
2.281421e+01 -8.305497e+01 -2.161861e+01
2.211644e+01 -7.996457e+01 -2.114540e+01
2.220392e+01 -7.676381e+01 -2.105575e+01
2.338836e+01 -7.380967e+01 -2.141830e+01
2.295346e+01 -7.125740e+01 -2.155385e+01
2.173379e+01 -6.896980e+01 -2.151953e+01
2.085462e+01 -6.654193e+01 -2.175252e+01
2.018567e+01 -6.405782e+01 -2.207399e+01
1.993119e+01 -6.145791e+01 -2.257372e+01
1.962578e+01 -5.885178e+01 -2.300748e+01
1.929799e+01 -5.624520e+01 -2.342153e+01
1.901680e+01 -5.367083e+01 -2.402737e+01
1.839453e+01 -5.114232e+01 -2.440805e+01
1.777905e+01 -4.863827e+01 -2.493320e+01
1.714189e+01 -4.616742e+01 -2.557675e+01
1.688176e+01 -4.381992e+01 -2.673722e+01
1.834336e+01 -3.345189e+01 -1.655048e+01
1.687636e+01 -3.418026e+01 -1.918897e+01
1.469363e+01 -3.332317e+01 -2.122520e+01
1.243549e+01 -3.126650e+01 -2.178629e+01
1.094566e+01 -3.025152e+01 -2.253734e+01
9.451798e+00 -2.918009e+01 -2.319639e+01
8.128268e+00 -2.775976e+01 -2.340794e+01
6.615489e+00 -2.595579e+01 -2.363328e+01
5.395163e+00 -2.393554e+01 -2.348130e+01
4.566379e+00 -2.189889e+01 -2.261030e+01
3.887104e+00 -1.911249e+01 -1.991962e+01
5.348827e+00 -1.772121e+01 -1.654411e+01
8.481806e+00 -1.814991e+01 -1.420600e+01
9.187598e+00 -1.894247e+01 -1.280430e+01
9.730417e+00 -1.951730e+01 -1.123392e+01
1.040668e+01 -2.112145e+01 -1.098833e+01
1.203872e+01 -2.328161e+01 -1.058711e+01
1.366700e+01 -2.543947e+01 -1.101539e+01
1.505864e+01 -2.755795e+01 -1.204776e+01
1.650053e+01 -2.976064e+01 -1.297115e+01
1.777602e+01 -3.189174e+01 -1.424201e+01
1.828032e+01 -3.349390e+01 -1.646952e+01
