# Supplementary material for: The effects of phylogeny, body size, and locomotor behavior on the three-dimensional shape of the pelvis in extant carnivorans
Source: PeerJ. 2020 Feb 20;8:e8574. doi: 10.7717/peerj.8574 (PMC7036272; doi:10.7717/peerj.8574)
Supplement: Data S1 [file peerj-08-8574-s001.zip › Individual landmark files for import into R/LACM_56719 Mungos.txt]

[individuals]
1
[dimensions]
3
[landmarks]
171
[rawpoints]
'#1
2.001843e+01 -5.479402e+01 4.557005e+00
1.468105e+01 -5.616943e+01 2.947707e+01
1.809152e+01 -5.735756e+01 2.397041e+01
3.099967e+01 -6.926247e+01 9.755968e+00
2.525545e+01 -6.601796e+01 2.498139e+01
2.128246e+01 -6.494780e+01 2.681824e+01
1.204690e+01 -6.872285e+01 4.818552e+01
3.906748e+00 -7.398584e+01 5.806033e+01
1.239994e+01 -5.602827e+01 3.409759e+01
1.063081e+01 -6.073920e+01 4.127085e+01
1.626792e+01 -5.962942e+01 3.971365e+01
6.660206e+00 -6.855990e+01 6.255081e+01
2.213595e+01 -4.794806e+01 5.251487e+01
1.487029e+01 -5.547358e+01 6.387670e+01
2.329484e+01 -5.787367e+01 2.223109e+01
1.799077e+01 -5.542107e+01 3.324743e+01
2.115100e+01 -5.768185e+01 2.567986e+01
1.692322e+01 -5.265890e+01 3.930673e+01
1.471460e+01 -5.632587e+01 4.299622e+01
1.413426e+01 -5.790071e+01 5.882868e+01
1.159869e+01 -6.247784e+01 5.142936e+01
1.646324e+01 -5.323938e+01 5.368856e+01
1.281260e+01 -5.539863e+01 3.947503e+01
1.174340e+01 -5.987570e+01 4.149747e+01
1.999841e+01 -5.480413e+01 4.579515e+00
2.024146e+01 -5.544820e+01 3.492807e+00
2.070619e+01 -5.632170e+01 2.670549e+00
2.121946e+01 -5.723098e+01 1.919201e+00
2.174432e+01 -5.815490e+01 1.194062e+00
2.235161e+01 -5.913735e+01 6.275687e-01
2.308692e+01 -6.017891e+01 4.565280e-01
2.400214e+01 -6.132385e+01 7.382477e-01
2.493092e+01 -6.241914e+01 1.145297e+00
2.586342e+01 -6.352034e+01 1.526845e+00
2.677999e+01 -6.461694e+01 1.957175e+00
2.764139e+01 -6.559271e+01 2.687655e+00
2.844907e+01 -6.650897e+01 3.545652e+00
2.907575e+01 -6.724515e+01 4.341952e+00
2.966917e+01 -6.800333e+01 5.143059e+00
3.014599e+01 -6.853696e+01 6.171048e+00
3.048023e+01 -6.880525e+01 7.347973e+00
3.074563e+01 -6.901801e+01 8.553405e+00
3.099176e+01 -6.926678e+01 9.756027e+00
2.341422e+01 -5.788767e+01 2.227100e+01
2.229078e+01 -5.771146e+01 2.384729e+01
2.120912e+01 -5.765134e+01 2.546105e+01
2.025681e+01 -5.738611e+01 2.713456e+01
1.942821e+01 -5.701535e+01 2.885322e+01
1.873086e+01 -5.647962e+01 3.062737e+01
1.818143e+01 -5.578506e+01 3.239845e+01
1.766665e+01 -5.513427e+01 3.419623e+01
1.717043e+01 -5.473645e+01 3.607151e+01
1.711270e+01 -5.367245e+01 3.848469e+01
1.709183e+01 -5.275399e+01 4.095761e+01
1.708559e+01 -5.222577e+01 4.354225e+01
1.764789e+01 -5.120007e+01 4.590676e+01
1.841041e+01 -5.034668e+01 4.781876e+01
1.943343e+01 -4.950002e+01 4.960818e+01
2.041257e+01 -4.900080e+01 5.154681e+01
2.210807e+01 -4.792530e+01 5.251326e+01
2.523992e+01 -6.600157e+01 2.502171e+01
2.282230e+01 -6.399717e+01 2.641143e+01
2.101879e+01 -6.390191e+01 2.933231e+01
1.984071e+01 -6.456029e+01 3.249024e+01
1.876543e+01 -6.546316e+01 3.592587e+01
1.746388e+01 -6.620156e+01 3.932229e+01
1.611369e+01 -6.712651e+01 4.265338e+01
1.491877e+01 -6.764827e+01 4.459847e+01
1.349493e+01 -6.804314e+01 4.641508e+01
1.210295e+01 -6.871336e+01 4.817484e+01
1.133304e+01 -6.854117e+01 4.910258e+01
1.049718e+01 -6.875786e+01 4.996136e+01
9.725673e+00 -6.909177e+01 5.084246e+01
8.889230e+00 -6.976974e+01 5.224245e+01
8.168543e+00 -7.054335e+01 5.365725e+01
7.333370e+00 -7.130640e+01 5.501357e+01
6.294953e+00 -7.211535e+01 5.621441e+01
5.153615e+00 -7.295709e+01 5.729308e+01
3.924850e+00 -7.399391e+01 5.806113e+01
1.280669e+01 -5.539041e+01 3.947536e+01
1.279191e+01 -5.520700e+01 3.769872e+01
1.307782e+01 -5.531480e+01 3.593887e+01
1.283006e+01 -5.591071e+01 3.427340e+01
1.198077e+01 -5.686382e+01 3.302428e+01
1.183348e+01 -5.837978e+01 3.229950e+01
1.150278e+01 -6.002345e+01 3.211487e+01
1.187696e+01 -6.164778e+01 3.237266e+01
1.201189e+01 -6.310910e+01 3.320416e+01
1.150798e+01 -6.386890e+01 3.470008e+01
1.084512e+01 -6.405917e+01 3.631042e+01
1.000128e+01 -6.395555e+01 3.784209e+01
9.394085e+00 -6.344263e+01 3.940329e+01
9.452448e+00 -6.257631e+01 4.020559e+01
9.950462e+00 -6.154974e+01 4.051519e+01
1.070810e+01 -6.072290e+01 4.088930e+01
1.154136e+01 -5.997764e+01 4.127403e+01
1.281546e+01 -5.540918e+01 3.946315e+01
1.329838e+01 -5.587779e+01 3.938881e+01
1.377294e+01 -5.626280e+01 3.909741e+01
1.425376e+01 -5.656220e+01 3.872657e+01
1.469551e+01 -5.684253e+01 3.829689e+01
1.534782e+01 -5.745301e+01 3.710238e+01
1.570449e+01 -5.816533e+01 3.584126e+01
1.523475e+01 -5.918979e+01 3.486419e+01
1.470473e+01 -6.055920e+01 3.460183e+01
1.491084e+01 -6.191695e+01 3.577480e+01
1.480750e+01 -6.259798e+01 3.744430e+01
1.430195e+01 -6.228713e+01 3.915014e+01
1.372085e+01 -6.136431e+01 4.058979e+01
1.336650e+01 -6.090368e+01 4.092973e+01
1.284174e+01 -6.052979e+01 4.112485e+01
1.224575e+01 -6.024524e+01 4.125554e+01
1.164469e+01 -5.994210e+01 4.126547e+01
3.919215e+00 -7.399863e+01 5.807706e+01
3.755983e+00 -7.401048e+01 5.937201e+01
3.880614e+00 -7.337695e+01 6.050636e+01
4.228243e+00 -7.260694e+01 6.150129e+01
4.761371e+00 -7.153630e+01 6.202369e+01
5.598315e+00 -7.053572e+01 6.197862e+01
6.242473e+00 -6.948550e+01 6.240964e+01
7.068598e+00 -6.814430e+01 6.272095e+01
7.815203e+00 -6.677945e+01 6.311763e+01
8.606071e+00 -6.539323e+01 6.329353e+01
9.378350e+00 -6.400124e+01 6.350337e+01
1.015908e+01 -6.262271e+01 6.376419e+01
1.097015e+01 -6.127551e+01 6.408889e+01
1.158470e+01 -6.027457e+01 6.400496e+01
1.216851e+01 -5.931581e+01 6.364881e+01
1.282938e+01 -5.834141e+01 6.367020e+01
1.350292e+01 -5.738546e+01 6.380882e+01
1.419339e+01 -5.643392e+01 6.387661e+01
1.490075e+01 -5.549251e+01 6.387848e+01
2.001291e+01 -5.477944e+01 4.624142e+00
2.043785e+01 -5.512197e+01 7.015076e+00
2.094696e+01 -5.565223e+01 9.354756e+00
2.106543e+01 -5.596010e+01 1.178492e+01
2.106076e+01 -5.632973e+01 1.420933e+01
2.083744e+01 -5.658696e+01 1.589506e+01
2.037952e+01 -5.680223e+01 1.753885e+01
1.989971e+01 -5.708618e+01 1.916581e+01
1.932608e+01 -5.727051e+01 2.077668e+01
1.867246e+01 -5.742253e+01 2.248545e+01
1.791367e+01 -5.745567e+01 2.415679e+01
1.702559e+01 -5.731453e+01 2.575731e+01
1.590960e+01 -5.689443e+01 2.715310e+01
1.489885e+01 -5.655158e+01 2.879841e+01
1.402295e+01 -5.633724e+01 3.053990e+01
1.326684e+01 -5.629719e+01 3.234905e+01
1.239505e+01 -5.603002e+01 3.408541e+01
1.469545e+01 -5.632179e+01 4.299625e+01
1.425061e+01 -5.782076e+01 4.324620e+01
1.386681e+01 -5.905625e+01 4.415911e+01
1.340774e+01 -6.014375e+01 4.521459e+01
1.279284e+01 -6.113360e+01 4.683789e+01
1.216538e+01 -6.181554e+01 4.860830e+01
1.172841e+01 -6.236874e+01 5.047806e+01
1.157224e+01 -6.231696e+01 5.261416e+01
1.167765e+01 -6.202651e+01 5.473419e+01
1.214956e+01 -6.125049e+01 5.667456e+01
1.307837e+01 -5.997310e+01 5.842041e+01
1.410084e+01 -5.789279e+01 5.883187e+01
1.522710e+01 -5.584645e+01 5.853822e+01
1.609188e+01 -5.422168e+01 5.688632e+01
1.646342e+01 -5.341079e+01 5.457971e+01
1.640918e+01 -5.316969e+01 5.211903e+01
1.628534e+01 -5.330660e+01 4.988851e+01
1.581424e+01 -5.399727e+01 4.781232e+01
1.518336e+01 -5.492671e+01 4.587646e+01
1.508974e+01 -5.514678e+01 4.475821e+01
1.500624e+01 -5.542155e+01 4.365137e+01
1.470266e+01 -5.630983e+01 4.299840e+01
