# Supplementary material for: The effects of phylogeny, body size, and locomotor behavior on the three-dimensional shape of the pelvis in extant carnivorans
Source: PeerJ. 2020 Feb 20;8:e8574. doi: 10.7717/peerj.8574 (PMC7036272; doi:10.7717/peerj.8574)
Supplement: Data S1 [file peerj-08-8574-s001.zip › Individual landmark files for import into R/LACM_59634 Cynictis.txt]

[individuals]
1
[dimensions]
3
[landmarks]
171
[rawpoints]
'#1
5.147558e+00 -6.125137e+01 -1.221645e+01
4.606575e+00 -4.305716e+01 -9.763047e+00
5.131564e+00 -4.782034e+01 -8.733009e+00
-3.431858e+00 -6.063698e+01 -4.509709e+00
9.847900e-01 -5.059464e+01 -3.023808e+00
7.964670e-01 -4.709309e+01 -5.521429e+00
-1.450657e+00 -3.052732e+01 -3.914131e+00
-5.526545e+00 -2.207082e+01 -7.821800e+00
5.182942e+00 -4.004274e+01 -1.004493e+01
2.747148e+00 -3.447960e+01 -8.296463e+00
5.059147e+00 -3.740790e+01 -5.989868e+00
-1.352300e+00 -1.866013e+01 -3.805893e+00
1.516527e+01 -3.355795e+01 -5.555320e-01
1.000937e+01 -2.267428e+01 1.782099e+00
5.374962e+00 -5.423761e+01 -7.533714e+00
6.490685e+00 -4.277960e+01 -7.350482e+00
5.369846e+00 -4.773415e+01 -7.361604e+00
9.278141e+00 -3.843713e+01 -6.741295e+00
8.136118e+00 -3.466852e+01 -6.697474e+00
5.518049e+00 -2.475115e+01 -2.545696e+00
2.807114e+00 -2.865089e+01 -5.196939e+00
1.064087e+01 -2.843514e+01 -1.258720e+00
6.857469e+00 -3.688043e+01 -8.544324e+00
3.556495e+00 -3.437720e+01 -8.141772e+00
5.138806e+00 -6.126533e+01 -1.223180e+01
4.769104e+00 -6.181598e+01 -1.257379e+01
4.214741e+00 -6.230550e+01 -1.267385e+01
3.666525e+00 -6.279728e+01 -1.279457e+01
3.087801e+00 -6.326236e+01 -1.286994e+01
2.443473e+00 -6.360850e+01 -1.272185e+01
1.775874e+00 -6.391408e+01 -1.258821e+01
9.734769e-01 -6.402379e+01 -1.200964e+01
1.363500e-01 -6.411037e+01 -1.147827e+01
-6.139593e-01 -6.405685e+01 -1.082655e+01
-1.321392e+00 -6.393272e+01 -1.013750e+01
-1.974768e+00 -6.373752e+01 -9.412539e+00
-2.540152e+00 -6.346072e+01 -8.641552e+00
-2.939490e+00 -6.312978e+01 -7.923626e+00
-3.263566e+00 -6.273636e+01 -7.199333e+00
-3.529529e+00 -6.230008e+01 -6.475922e+00
-3.658074e+00 -6.179746e+01 -5.758107e+00
-3.631825e+00 -6.123642e+01 -5.073295e+00
-3.408908e+00 -6.062608e+01 -4.471474e+00
5.333361e+00 -5.425274e+01 -7.464068e+00
5.344815e+00 -5.223064e+01 -7.452094e+00
5.309963e+00 -5.020934e+01 -7.498850e+00
5.421258e+00 -4.819029e+01 -7.514821e+00
5.651123e+00 -4.618125e+01 -7.521419e+00
5.921651e+00 -4.477859e+01 -7.565168e+00
6.364008e+00 -4.342035e+01 -7.613791e+00
6.948562e+00 -4.211667e+01 -7.577294e+00
7.578510e+00 -4.084732e+01 -7.391282e+00
8.270261e+00 -3.929693e+01 -7.053024e+00
9.296019e+00 -3.805329e+01 -6.422303e+00
1.012083e+01 -3.664510e+01 -5.845061e+00
1.107831e+01 -3.543914e+01 -5.054238e+00
1.200829e+01 -3.443201e+01 -4.137903e+00
1.303678e+01 -3.381053e+01 -3.008779e+00
1.412091e+01 -3.353132e+01 -1.798157e+00
1.522894e+01 -3.350837e+01 -5.772300e-01
9.724850e-01 -5.061832e+01 -3.018195e+00
1.341610e+00 -4.935640e+01 -4.419913e+00
1.409070e+00 -4.749499e+01 -4.893378e+00
1.385808e+00 -4.558324e+01 -5.088114e+00
1.284853e+00 -4.263615e+01 -4.733004e+00
1.042425e+00 -3.978989e+01 -3.919567e+00
6.940160e-01 -3.687544e+01 -3.465414e+00
1.589456e-01 -3.469336e+01 -3.521270e+00
-5.755554e-01 -3.257886e+01 -3.722594e+00
-1.456421e+00 -3.052062e+01 -3.919445e+00
-1.366914e+00 -2.967162e+01 -4.183549e+00
-1.550839e+00 -2.885052e+01 -4.484454e+00
-1.765423e+00 -2.803220e+01 -4.772235e+00
-2.098427e+00 -2.686073e+01 -5.012146e+00
-2.417869e+00 -2.567848e+01 -5.214697e+00
-2.858591e+00 -2.456894e+01 -5.554516e+00
-3.534840e+00 -2.337949e+01 -6.158372e+00
-4.426260e+00 -2.245481e+01 -6.924666e+00
-5.505777e+00 -2.204088e+01 -7.873445e+00
6.855181e+00 -3.689317e+01 -8.578068e+00
6.762042e+00 -3.757862e+01 -9.126242e+00
6.768976e+00 -3.833889e+01 -9.574526e+00
6.505009e+00 -3.914648e+01 -9.813485e+00
5.884296e+00 -3.972930e+01 -1.004583e+01
4.740943e+00 -4.019804e+01 -9.830765e+00
3.573747e+00 -4.041399e+01 -9.425495e+00
2.420977e+00 -4.029889e+01 -8.944773e+00
1.416095e+00 -3.976342e+01 -8.418762e+00
1.064486e+00 -3.883960e+01 -7.727595e+00
1.031546e+00 -3.768902e+01 -7.367144e+00
1.156813e+00 -3.648989e+01 -7.403029e+00
1.486459e+00 -3.539469e+01 -7.786154e+00
1.867315e+00 -3.497542e+01 -8.017510e+00
2.397896e+00 -3.469746e+01 -8.142315e+00
2.977380e+00 -3.450942e+01 -8.198607e+00
3.567697e+00 -3.435514e+01 -8.153079e+00
6.860167e+00 -3.686823e+01 -8.528435e+00
6.763387e+00 -3.707224e+01 -8.189211e+00
6.640757e+00 -3.734186e+01 -7.909348e+00
6.481938e+00 -3.764082e+01 -7.682477e+00
6.310990e+00 -3.796561e+01 -7.505419e+00
5.820446e+00 -3.871698e+01 -7.329624e+00
5.176569e+00 -3.936595e+01 -7.310932e+00
4.391375e+00 -3.981894e+01 -7.431201e+00
3.486673e+00 -3.972886e+01 -7.333821e+00
2.914783e+00 -3.893851e+01 -6.608164e+00
2.855487e+00 -3.783673e+01 -6.097485e+00
3.197369e+00 -3.666994e+01 -6.083581e+00
3.690933e+00 -3.562933e+01 -6.473170e+00
3.758990e+00 -3.520391e+01 -6.802740e+00
3.771039e+00 -3.488556e+01 -7.241779e+00
3.715527e+00 -3.462643e+01 -7.715073e+00
3.537214e+00 -3.437159e+01 -8.159479e+00
-5.520465e+00 -2.205431e+01 -7.845390e+00
-5.791944e+00 -2.100112e+01 -7.466419e+00
-5.159279e+00 -2.027260e+01 -6.837388e+00
-4.686435e+00 -1.949798e+01 -6.128173e+00
-3.871246e+00 -1.907352e+01 -5.433967e+00
-2.955789e+00 -1.895254e+01 -4.745478e+00
-2.046233e+00 -1.861689e+01 -4.123591e+00
-6.912155e-01 -1.870303e+01 -3.450758e+00
7.100229e-01 -1.890235e+01 -2.909265e+00
2.141878e+00 -1.907528e+01 -2.444308e+00
3.538974e+00 -1.946906e+01 -2.009140e+00
4.923338e+00 -1.986420e+01 -1.536103e+00
6.235336e+00 -2.037630e+01 -9.768270e-01
7.001889e+00 -2.056178e+01 -5.821546e-01
7.687066e+00 -2.098769e+01 -2.258644e-01
8.378062e+00 -2.134319e+01 1.911559e-01
8.995529e+00 -2.183338e+01 5.865219e-01
9.570915e+00 -2.220002e+01 1.145294e+00
1.000239e+01 -2.266285e+01 1.759597e+00
5.151968e+00 -6.125596e+01 -1.221042e+01
5.505184e+00 -5.971132e+01 -1.170192e+01
5.522311e+00 -5.818559e+01 -1.103777e+01
5.530104e+00 -5.662564e+01 -1.045813e+01
5.436375e+00 -5.512608e+01 -9.742760e+00
5.422865e+00 -5.374511e+01 -9.469466e+00
5.488216e+00 -5.233884e+01 -9.466367e+00
5.283154e+00 -5.100912e+01 -9.052073e+00
5.134109e+00 -4.962220e+01 -8.861804e+00
4.975630e+00 -4.826012e+01 -8.768379e+00
4.924577e+00 -4.688960e+01 -8.860218e+00
4.946391e+00 -4.552855e+01 -9.050816e+00
5.074763e+00 -4.421850e+01 -9.446432e+00
5.133129e+00 -4.322190e+01 -9.838164e+00
5.101697e+00 -4.215126e+01 -9.891431e+00
5.136921e+00 -4.108485e+01 -9.783522e+00
5.165134e+00 -4.004401e+01 -1.004021e+01
8.142269e+00 -3.466607e+01 -6.708244e+00
6.689810e+00 -3.414010e+01 -6.638207e+00
5.541604e+00 -3.313286e+01 -6.396667e+00
4.586964e+00 -3.195938e+01 -6.076066e+00
3.695693e+00 -3.046347e+01 -5.783557e+00
3.012546e+00 -2.885409e+01 -5.537177e+00
2.607183e+00 -2.722058e+01 -5.003486e+00
2.748837e+00 -2.603116e+01 -4.258228e+00
3.671392e+00 -2.519614e+01 -3.593589e+00
4.844522e+00 -2.479977e+01 -2.917725e+00
6.149111e+00 -2.456619e+01 -1.997734e+00
7.598771e+00 -2.523080e+01 -1.752925e+00
8.929014e+00 -2.600715e+01 -1.272464e+00
9.985770e+00 -2.731463e+01 -1.186116e+00
1.079562e+01 -2.876428e+01 -1.462219e+00
1.093327e+01 -3.023921e+01 -2.261672e+00
1.077643e+01 -3.134908e+01 -3.082585e+00
1.019240e+01 -3.217850e+01 -4.031961e+00
9.584633e+00 -3.299953e+01 -4.973676e+00
9.207844e+00 -3.372262e+01 -5.477785e+00
8.778251e+00 -3.434818e+01 -6.063508e+00
8.145192e+00 -3.466544e+01 -6.709670e+00
