# Supplementary material for: The effects of phylogeny, body size, and locomotor behavior on the three-dimensional shape of the pelvis in extant carnivorans
Source: PeerJ. 2020 Feb 20;8:e8574. doi: 10.7717/peerj.8574 (PMC7036272; doi:10.7717/peerj.8574)
Supplement: Data S1 [file peerj-08-8574-s001.zip › Individual landmark files for import into R/LACM_59639 Herpestes.txt]

[individuals]
1
[dimensions]
3
[landmarks]
171
[rawpoints]
'#1
3.625860e+00 -3.202601e+01 2.987446e+01
1.352270e+01 -4.043137e+01 2.534139e+01
1.033687e+01 -3.837393e+01 2.545811e+01
-1.190039e+00 -3.783736e+01 2.821770e+01
5.328938e+00 -3.996301e+01 2.437146e+01
7.839451e+00 -4.142411e+01 2.493980e+01
1.643526e+01 -5.197121e+01 2.103479e+01
2.031684e+01 -5.946427e+01 2.040404e+01
1.565657e+01 -4.244788e+01 2.456150e+01
1.678765e+01 -4.736238e+01 2.322372e+01
1.496890e+01 -4.462821e+01 2.195205e+01
2.127944e+01 -5.789008e+01 1.733396e+01
2.041609e+01 -4.176354e+01 1.200422e+01
2.269713e+01 -4.993569e+01 1.021624e+01
7.889728e+00 -3.705367e+01 2.511293e+01
1.393478e+01 -4.076004e+01 2.320811e+01
1.000196e+01 -3.852680e+01 2.468495e+01
1.646089e+01 -4.164580e+01 2.141702e+01
1.848734e+01 -4.406931e+01 1.989807e+01
2.178061e+01 -5.151634e+01 1.435439e+01
1.950876e+01 -5.190919e+01 1.890378e+01
2.178204e+01 -4.768440e+01 1.241387e+01
1.703753e+01 -4.316067e+01 2.266612e+01
1.716510e+01 -4.675375e+01 2.245229e+01
3.638014e+00 -3.204446e+01 2.984020e+01
3.334745e+00 -3.181407e+01 3.023933e+01
2.923169e+00 -3.170783e+01 3.059100e+01
2.440169e+00 -3.173550e+01 3.085615e+01
1.945718e+00 -3.196418e+01 3.094323e+01
1.456642e+00 -3.220252e+01 3.103482e+01
1.005406e+00 -3.251987e+01 3.103349e+01
5.820100e-01 -3.290219e+01 3.097290e+01
2.330832e-01 -3.333410e+01 3.082864e+01
-1.512457e-01 -3.374663e+01 3.072293e+01
-4.049087e-01 -3.421102e+01 3.050128e+01
-7.300984e-01 -3.465235e+01 3.033224e+01
-9.538580e-01 -3.512323e+01 3.009284e+01
-1.204784e+00 -3.559914e+01 2.985737e+01
-1.408348e+00 -3.608177e+01 2.959190e+01
-1.470610e+00 -3.656562e+01 2.926497e+01
-1.556565e+00 -3.704940e+01 2.894337e+01
-1.440559e+00 -3.748816e+01 2.857066e+01
-1.175417e+00 -3.784962e+01 2.819131e+01
7.902538e+00 -3.705009e+01 2.511626e+01
8.913662e+00 -3.782060e+01 2.489960e+01
9.937885e+00 -3.856984e+01 2.467023e+01
1.098525e+01 -3.924863e+01 2.434579e+01
1.204457e+01 -3.987891e+01 2.396689e+01
1.297652e+01 -4.033350e+01 2.358845e+01
1.393057e+01 -4.074473e+01 2.321556e+01
1.481925e+01 -4.098110e+01 2.260493e+01
1.567021e+01 -4.128401e+01 2.197055e+01
1.673849e+01 -4.178337e+01 2.110003e+01
1.772899e+01 -4.245989e+01 2.025749e+01
1.863500e+01 -4.263319e+01 1.911838e+01
1.939024e+01 -4.285267e+01 1.788150e+01
1.993666e+01 -4.281201e+01 1.643471e+01
2.022578e+01 -4.273379e+01 1.491685e+01
2.038843e+01 -4.242590e+01 1.340943e+01
2.042193e+01 -4.176530e+01 1.201083e+01
5.366727e+00 -3.993014e+01 2.437769e+01
6.710616e+00 -4.044140e+01 2.470781e+01
7.898807e+00 -4.131582e+01 2.470902e+01
9.063749e+00 -4.221060e+01 2.457227e+01
1.061304e+01 -4.379081e+01 2.381680e+01
1.172619e+01 -4.561176e+01 2.286100e+01
1.276292e+01 -4.755928e+01 2.208603e+01
1.400683e+01 -4.899837e+01 2.160956e+01
1.532084e+01 -5.039980e+01 2.121569e+01
1.644735e+01 -5.199308e+01 2.102073e+01
1.694508e+01 -5.231203e+01 2.082977e+01
1.738830e+01 -5.272365e+01 2.068820e+01
1.776164e+01 -5.319726e+01 2.053909e+01
1.843379e+01 -5.436566e+01 2.017155e+01
1.890309e+01 -5.564349e+01 1.985692e+01
1.935704e+01 -5.695651e+01 1.970873e+01
1.970260e+01 -5.782253e+01 1.975889e+01
1.999462e+01 -5.867949e+01 1.998746e+01
2.030486e+01 -5.945507e+01 2.040475e+01
1.704102e+01 -4.317335e+01 2.265009e+01
1.672363e+01 -4.280204e+01 2.316456e+01
1.633894e+01 -4.258014e+01 2.371777e+01
1.592543e+01 -4.253323e+01 2.429230e+01
1.543055e+01 -4.274122e+01 2.475608e+01
1.486498e+01 -4.335964e+01 2.505147e+01
1.439285e+01 -4.410968e+01 2.511592e+01
1.412487e+01 -4.495667e+01 2.513628e+01
1.394067e+01 -4.569802e+01 2.468236e+01
1.425908e+01 -4.635224e+01 2.436641e+01
1.477062e+01 -4.683537e+01 2.400021e+01
1.545244e+01 -4.719728e+01 2.381761e+01
1.618209e+01 -4.739803e+01 2.357989e+01
1.655945e+01 -4.736025e+01 2.336926e+01
1.688043e+01 -4.717926e+01 2.314036e+01
1.709641e+01 -4.697776e+01 2.282265e+01
1.716962e+01 -4.675904e+01 2.245524e+01
1.704823e+01 -4.316845e+01 2.265837e+01
1.682420e+01 -4.324494e+01 2.251027e+01
1.658574e+01 -4.328127e+01 2.236959e+01
1.633014e+01 -4.331121e+01 2.226121e+01
1.605891e+01 -4.333031e+01 2.219762e+01
1.539626e+01 -4.336909e+01 2.227935e+01
1.480636e+01 -4.356802e+01 2.252363e+01
1.440444e+01 -4.397973e+01 2.286454e+01
1.420570e+01 -4.459203e+01 2.304578e+01
1.420264e+01 -4.525410e+01 2.274673e+01
1.456769e+01 -4.576409e+01 2.238004e+01
1.518083e+01 -4.604398e+01 2.210895e+01
1.586500e+01 -4.618980e+01 2.191295e+01
1.625033e+01 -4.629021e+01 2.191604e+01
1.662065e+01 -4.638126e+01 2.203071e+01
1.695067e+01 -4.649705e+01 2.222114e+01
1.716977e+01 -4.674865e+01 2.243854e+01
2.030479e+01 -5.945784e+01 2.040092e+01
2.049133e+01 -5.951965e+01 1.944210e+01
2.083714e+01 -5.918575e+01 1.858961e+01
2.117227e+01 -5.855637e+01 1.791912e+01
2.135872e+01 -5.776899e+01 1.736851e+01
2.154615e+01 -5.706927e+01 1.671033e+01
2.175917e+01 -5.638518e+01 1.604357e+01
2.191589e+01 -5.575074e+01 1.557475e+01
2.209801e+01 -5.509366e+01 1.514821e+01
2.225335e+01 -5.438626e+01 1.479853e+01
2.242306e+01 -5.372150e+01 1.437887e+01
2.257300e+01 -5.311252e+01 1.387542e+01
2.266995e+01 -5.245860e+01 1.341733e+01
2.273566e+01 -5.200045e+01 1.290778e+01
2.278638e+01 -5.157195e+01 1.237142e+01
2.281677e+01 -5.115733e+01 1.182278e+01
2.279963e+01 -5.067457e+01 1.133226e+01
2.272519e+01 -5.018366e+01 1.085550e+01
2.270312e+01 -4.993224e+01 1.021505e+01
3.614806e+00 -3.201286e+01 2.989875e+01
4.093131e+00 -3.280003e+01 2.904131e+01
4.906203e+00 -3.340277e+01 2.829349e+01
5.560102e+00 -3.415610e+01 2.752634e+01
6.427668e+00 -3.485410e+01 2.694000e+01
7.087258e+00 -3.541192e+01 2.655595e+01
7.853042e+00 -3.591527e+01 2.632348e+01
8.536468e+00 -3.652185e+01 2.608124e+01
9.297184e+00 -3.705444e+01 2.590412e+01
9.810298e+00 -3.795921e+01 2.562816e+01
1.064657e+01 -3.860425e+01 2.542187e+01
1.156562e+01 -3.915427e+01 2.531767e+01
1.248758e+01 -3.970922e+01 2.532499e+01
1.337955e+01 -4.031310e+01 2.532347e+01
1.417129e+01 -4.101346e+01 2.511624e+01
1.486692e+01 -4.176490e+01 2.478187e+01
1.565719e+01 -4.246687e+01 2.457466e+01
1.849582e+01 -4.406464e+01 1.990143e+01
1.794668e+01 -4.534878e+01 2.048199e+01
1.797449e+01 -4.686064e+01 2.044819e+01
1.806446e+01 -4.836581e+01 2.032952e+01
1.828703e+01 -4.931445e+01 2.010896e+01
1.864140e+01 -5.019091e+01 1.978596e+01
1.905549e+01 -5.102855e+01 1.943245e+01
1.957449e+01 -5.193962e+01 1.887518e+01
2.021309e+01 -5.241051e+01 1.799174e+01
2.085779e+01 -5.240221e+01 1.699462e+01
2.146552e+01 -5.202041e+01 1.548296e+01
2.188221e+01 -5.133982e+01 1.401220e+01
2.214266e+01 -5.020161e+01 1.281355e+01
2.197716e+01 -4.877046e+01 1.242647e+01
2.161455e+01 -4.732475e+01 1.248790e+01
2.106762e+01 -4.610853e+01 1.315653e+01
2.063200e+01 -4.516930e+01 1.407125e+01
2.016758e+01 -4.426093e+01 1.500277e+01
1.971539e+01 -4.384909e+01 1.624149e+01
1.930798e+01 -4.384575e+01 1.746246e+01
1.890700e+01 -4.386560e+01 1.868542e+01
1.850327e+01 -4.405422e+01 1.989303e+01
