# Supplementary material for: The effects of phylogeny, body size, and locomotor behavior on the three-dimensional shape of the pelvis in extant carnivorans
Source: PeerJ. 2020 Feb 20;8:e8574. doi: 10.7717/peerj.8574 (PMC7036272; doi:10.7717/peerj.8574)
Supplement: Data S1 [file peerj-08-8574-s001.zip › Individual landmark files for import into R/LACM_648 Panthera.txt]

[individuals]
1
[dimensions]
3
[landmarks]
171
[rawpoints]
'#1
4.840080e+01 -1.670491e+02 7.888316e+01
4.119247e+01 -1.631558e+02 1.030399e+01
3.848198e+01 -1.644235e+02 2.395191e+01
3.550509e+01 -2.029352e+02 6.853936e+01
2.227438e+01 -1.917964e+02 2.441262e+01
3.287230e+01 -1.930380e+02 1.535711e+01
3.067037e+01 -2.021796e+02 -3.170456e+01
4.620259e+01 -1.949182e+02 -8.016129e+01
4.122702e+01 -1.655400e+02 -8.643524e+00
3.909514e+01 -1.758719e+02 -3.220303e+01
2.571170e+01 -1.747680e+02 -2.180900e+01
3.129933e+01 -1.907457e+02 -9.170384e+01
4.135445e+00 -1.434264e+02 -2.120856e+01
-1.563676e+00 -1.688543e+02 -7.773743e+01
2.987288e+01 -1.653079e+02 3.423286e+01
2.883337e+01 -1.604249e+02 1.326257e+01
2.965539e+01 -1.648216e+02 2.383082e+01
2.584077e+01 -1.532653e+02 -3.378114e+00
2.248783e+01 -1.578780e+02 -2.596342e+01
1.420952e+01 -1.757995e+02 -6.462250e+01
2.718131e+01 -1.787762e+02 -4.872431e+01
7.784561e+00 -1.633532e+02 -5.513585e+01
3.231760e+01 -1.645442e+02 -1.862783e+01
3.538513e+01 -1.739008e+02 -3.083489e+01
4.837984e+01 -1.670129e+02 7.865929e+01
4.950546e+01 -1.680768e+02 8.088696e+01
5.043444e+01 -1.694394e+02 8.304144e+01
5.098530e+01 -1.712634e+02 8.497321e+01
5.124470e+01 -1.734252e+02 8.659193e+01
5.131798e+01 -1.757615e+02 8.796958e+01
5.081396e+01 -1.783627e+02 8.855379e+01
4.976809e+01 -1.813129e+02 8.852790e+01
4.837023e+01 -1.840516e+02 8.794084e+01
4.674438e+01 -1.864876e+02 8.683576e+01
4.533640e+01 -1.891649e+02 8.603076e+01
4.375601e+01 -1.914175e+02 8.453847e+01
4.234263e+01 -1.937170e+02 8.295306e+01
4.104934e+01 -1.959622e+02 8.114615e+01
3.981852e+01 -1.980532e+02 7.912345e+01
3.862100e+01 -1.998638e+02 7.682845e+01
3.746986e+01 -2.013390e+02 7.428333e+01
3.640581e+01 -2.022958e+02 7.146713e+01
3.546822e+01 -2.029329e+02 6.851862e+01
2.985263e+01 -1.653468e+02 3.419641e+01
3.039273e+01 -1.652218e+02 2.987226e+01
3.023019e+01 -1.646074e+02 2.555934e+01
2.966509e+01 -1.634271e+02 2.140088e+01
2.923631e+01 -1.620410e+02 1.728990e+01
2.903194e+01 -1.603945e+02 1.355423e+01
2.887589e+01 -1.584194e+02 9.979252e+00
2.859487e+01 -1.565658e+02 6.347213e+00
2.780917e+01 -1.550956e+02 2.615177e+00
2.615195e+01 -1.540040e+02 -2.194130e+00
2.425064e+01 -1.534997e+02 -7.010082e+00
2.208281e+01 -1.530998e+02 -1.172254e+01
1.913323e+01 -1.519965e+02 -1.586356e+01
1.585573e+01 -1.503530e+02 -1.892491e+01
1.206234e+01 -1.483736e+02 -2.104807e+01
7.977980e+00 -1.460598e+02 -2.193139e+01
4.087769e+00 -1.433786e+02 -2.122926e+01
2.225366e+01 -1.917117e+02 2.437549e+01
2.684639e+01 -1.897837e+02 2.028240e+01
2.826508e+01 -1.901808e+02 1.400608e+01
2.927837e+01 -1.909643e+02 7.687783e+00
2.926649e+01 -1.918119e+02 1.974647e-01
2.818707e+01 -1.931983e+02 -7.132858e+00
2.763634e+01 -1.950558e+02 -1.441796e+01
2.834213e+01 -1.969045e+02 -2.050607e+01
2.950241e+01 -1.986634e+02 -2.655117e+01
3.065545e+01 -2.021833e+02 -3.177260e+01
3.119902e+01 -2.008625e+02 -3.580256e+01
3.214294e+01 -2.006596e+02 -3.996772e+01
3.329312e+01 -2.008159e+02 -4.408263e+01
3.448821e+01 -2.014826e+02 -4.980899e+01
3.535233e+01 -2.018452e+02 -5.562153e+01
3.685222e+01 -2.016511e+02 -6.131155e+01
3.906516e+01 -1.996352e+02 -6.828915e+01
4.098428e+01 -1.969222e+02 -7.511584e+01
4.622036e+01 -1.949516e+02 -8.024887e+01
3.234457e+01 -1.644646e+02 -1.879014e+01
3.449561e+01 -1.636098e+02 -1.577413e+01
3.706779e+01 -1.634603e+02 -1.297865e+01
3.972978e+01 -1.640859e+02 -1.033745e+01
4.185714e+01 -1.663032e+02 -8.098865e+00
4.333223e+01 -1.706613e+02 -7.014727e+00
4.393208e+01 -1.753502e+02 -7.032720e+00
4.406892e+01 -1.799260e+02 -8.210157e+00
4.415949e+01 -1.837373e+02 -1.100478e+01
4.399184e+01 -1.855844e+02 -1.540030e+01
4.360205e+01 -1.857501e+02 -2.015235e+01
4.316024e+01 -1.848047e+02 -2.480770e+01
4.270065e+01 -1.826243e+02 -2.902599e+01
4.150753e+01 -1.803147e+02 -3.051579e+01
3.976248e+01 -1.779290e+02 -3.100710e+01
3.767275e+01 -1.757827e+02 -3.107730e+01
3.534383e+01 -1.739200e+02 -3.078644e+01
3.227614e+01 -1.645641e+02 -1.869624e+01
3.140763e+01 -1.654955e+02 -1.858032e+01
3.066895e+01 -1.664732e+02 -1.821472e+01
3.007701e+01 -1.674610e+02 -1.765874e+01
2.962196e+01 -1.682938e+02 -1.680162e+01
2.949660e+01 -1.703941e+02 -1.377507e+01
3.008057e+01 -1.729566e+02 -1.119030e+01
3.163116e+01 -1.761973e+02 -1.036489e+01
3.303928e+01 -1.794078e+02 -1.150385e+01
3.238630e+01 -1.824366e+02 -1.526482e+01
3.151732e+01 -1.834436e+02 -1.995224e+01
3.103998e+01 -1.819530e+02 -2.456705e+01
3.159283e+01 -1.777729e+02 -2.700922e+01
3.223546e+01 -1.765354e+02 -2.793666e+01
3.311027e+01 -1.754041e+02 -2.880783e+01
3.410232e+01 -1.744736e+02 -2.978481e+01
3.526969e+01 -1.738573e+02 -3.081524e+01
4.621669e+01 -1.948280e+02 -8.026151e+01
4.473306e+01 -1.945980e+02 -8.398264e+01
4.290289e+01 -1.945036e+02 -8.755208e+01
3.964920e+01 -1.941876e+02 -8.987914e+01
3.573958e+01 -1.934970e+02 -8.929505e+01
3.218882e+01 -1.928725e+02 -9.105643e+01
2.842990e+01 -1.918279e+02 -9.199448e+01
2.505480e+01 -1.908071e+02 -9.290673e+01
2.174133e+01 -1.895436e+02 -9.207554e+01
1.863797e+01 -1.880493e+02 -9.089115e+01
1.538989e+01 -1.865548e+02 -9.019715e+01
1.218036e+01 -1.849921e+02 -8.947335e+01
9.128170e+00 -1.832170e+02 -8.858002e+01
6.210298e+00 -1.811947e+02 -8.770203e+01
3.599993e+00 -1.788592e+02 -8.665032e+01
1.438313e+00 -1.762024e+02 -8.536875e+01
1.532699e-02 -1.735352e+02 -8.331081e+01
-6.033624e-01 -1.713555e+02 -8.044020e+01
-1.492310e+00 -1.689863e+02 -7.779984e+01
4.849325e+01 -1.671131e+02 7.891838e+01
4.714505e+01 -1.661823e+02 7.346954e+01
4.615485e+01 -1.649137e+02 6.801219e+01
4.520541e+01 -1.638470e+02 6.250459e+01
4.409573e+01 -1.632970e+02 5.695131e+01
4.306583e+01 -1.629061e+02 5.139399e+01
4.206035e+01 -1.628451e+02 4.581878e+01
4.092981e+01 -1.632197e+02 4.027993e+01
3.967403e+01 -1.638752e+02 3.479443e+01
3.862735e+01 -1.645212e+02 2.964407e+01
3.865420e+01 -1.646431e+02 2.435070e+01
3.899980e+01 -1.646561e+02 1.906692e+01
4.046024e+01 -1.637340e+02 1.406165e+01
4.148048e+01 -1.635831e+02 8.406162e+00
4.119876e+01 -1.642475e+02 2.702723e+00
4.127221e+01 -1.648114e+02 -3.018021e+00
4.118921e+01 -1.655426e+02 -8.719654e+00
2.257784e+01 -1.577836e+02 -2.604747e+01
2.609145e+01 -1.620825e+02 -2.670399e+01
2.749545e+01 -1.662431e+02 -3.016443e+01
2.765851e+01 -1.694812e+02 -3.471936e+01
2.756197e+01 -1.731941e+02 -4.007346e+01
2.753411e+01 -1.770672e+02 -4.531359e+01
2.646997e+01 -1.799230e+02 -5.107319e+01
2.489610e+01 -1.809465e+02 -5.534083e+01
2.245903e+01 -1.805201e+02 -5.929253e+01
1.937469e+01 -1.792588e+02 -6.255319e+01
1.528594e+01 -1.764820e+02 -6.476405e+01
1.151264e+01 -1.726176e+02 -6.514194e+01
8.420055e+00 -1.684585e+02 -6.357576e+01
7.331587e+00 -1.652569e+02 -6.002423e+01
7.830652e+00 -1.632130e+02 -5.559451e+01
8.824368e+00 -1.613613e+02 -5.116360e+01
9.990887e+00 -1.590390e+02 -4.643545e+01
1.179214e+01 -1.570059e+02 -4.177387e+01
1.387969e+01 -1.557129e+02 -3.696984e+01
1.598488e+01 -1.552790e+02 -3.238184e+01
1.888528e+01 -1.555146e+02 -2.823455e+01
2.268528e+01 -1.579807e+02 -2.596586e+01
