# Supplementary material for: The effects of phylogeny, body size, and locomotor behavior on the three-dimensional shape of the pelvis in extant carnivorans
Source: PeerJ. 2020 Feb 20;8:e8574. doi: 10.7717/peerj.8574 (PMC7036272; doi:10.7717/peerj.8574)
Supplement: Data S1 [file peerj-08-8574-s001.zip › Individual landmark files for import into R/LACM_71345 Otocyon.txt]

[individuals]
1
[dimensions]
3
[landmarks]
171
[rawpoints]
'#1
2.812536e+01 -2.876988e+01 4.268692e+00
2.381898e+01 -6.008081e+01 1.661334e+00
2.354004e+01 -5.265107e+01 4.291725e+00
3.984137e+01 -3.179400e+01 1.980251e+01
3.077427e+01 -4.379540e+01 1.860256e+01
2.969815e+01 -5.492104e+01 1.181953e+01
2.991848e+01 -7.364662e+01 9.874186e+00
3.253704e+01 -9.171106e+01 6.506220e-01
2.355295e+01 -6.439494e+01 1.324920e-01
2.548181e+01 -7.531350e+01 1.618999e+00
2.228685e+01 -7.031179e+01 7.251125e+00
2.818594e+01 -9.869096e+01 2.340405e+00
4.271699e+00 -6.923763e+01 8.594790e+00
9.751417e+00 -9.229537e+01 1.524424e+01
2.519944e+01 -4.564194e+01 1.122211e+01
2.092303e+01 -5.863816e+01 5.077200e+00
2.301878e+01 -5.296117e+01 6.607279e+00
1.415386e+01 -6.516009e+01 3.663872e+00
1.445999e+01 -7.116386e+01 4.045205e+00
1.733400e+01 -8.875252e+01 1.097845e+01
2.194277e+01 -8.194933e+01 6.526245e+00
9.639816e+00 -8.344437e+01 1.275819e+01
1.885189e+01 -6.848898e+01 2.134285e+00
2.332351e+01 -7.514803e+01 2.131039e+00
2.810257e+01 -2.880431e+01 4.274072e+00
2.854403e+01 -2.768201e+01 4.394759e+00
2.909549e+01 -2.661518e+01 4.558253e+00
2.962117e+01 -2.552967e+01 4.677944e+00
3.016975e+01 -2.447685e+01 4.922089e+00
3.103274e+01 -2.384356e+01 5.490542e+00
3.194692e+01 -2.339224e+01 6.145950e+00
3.324530e+01 -2.314176e+01 7.129588e+00
3.451777e+01 -2.281637e+01 8.125113e+00
3.577674e+01 -2.260548e+01 9.167502e+00
3.701254e+01 -2.252658e+01 1.025504e+01
3.817131e+01 -2.271771e+01 1.141122e+01
3.919526e+01 -2.318344e+01 1.261565e+01
4.008297e+01 -2.414130e+01 1.406844e+01
4.045290e+01 -2.547435e+01 1.544794e+01
4.059922e+01 -2.693772e+01 1.673390e+01
4.059119e+01 -2.846745e+01 1.794914e+01
4.035851e+01 -3.007200e+01 1.903886e+01
3.982450e+01 -3.178405e+01 1.981359e+01
2.521720e+01 -4.561823e+01 1.126269e+01
2.450613e+01 -4.907979e+01 9.631909e+00
2.390773e+01 -5.252372e+01 7.920618e+00
2.301243e+01 -5.589366e+01 6.191624e+00
2.087780e+01 -5.898940e+01 5.188254e+00
1.968032e+01 -6.046936e+01 4.540017e+00
1.829505e+01 -6.174036e+01 3.892908e+00
1.678314e+01 -6.301800e+01 3.425539e+00
1.526772e+01 -6.433586e+01 3.320379e+00
1.405423e+01 -6.552966e+01 3.656408e+00
1.367765e+01 -6.718691e+01 4.006512e+00
1.276611e+01 -6.852823e+01 4.623412e+00
1.155205e+01 -6.952918e+01 5.354831e+00
9.857461e+00 -7.039801e+01 6.447212e+00
8.013015e+00 -7.101169e+01 7.467334e+00
5.968485e+00 -7.051476e+01 8.093831e+00
4.264396e+00 -6.923641e+01 8.624356e+00
3.073002e+01 -4.380980e+01 1.858722e+01
3.042343e+01 -4.683481e+01 1.583696e+01
3.020131e+01 -5.033604e+01 1.371504e+01
2.982420e+01 -5.404736e+01 1.201412e+01
2.924038e+01 -5.899376e+01 1.105525e+01
2.887480e+01 -6.405213e+01 1.097476e+01
2.901162e+01 -6.911983e+01 1.113975e+01
2.924554e+01 -7.070113e+01 1.082523e+01
2.948654e+01 -7.219584e+01 1.022355e+01
2.994584e+01 -7.371059e+01 9.837889e+00
2.939967e+01 -7.572002e+01 8.987283e+00
2.944277e+01 -7.788025e+01 8.361923e+00
2.960702e+01 -8.003436e+01 7.735511e+00
2.980845e+01 -8.309389e+01 6.895317e+00
3.003386e+01 -8.613658e+01 6.001759e+00
3.023877e+01 -8.904159e+01 4.726535e+00
3.053177e+01 -9.057595e+01 3.562163e+00
3.124729e+01 -9.161517e+01 2.077594e+00
3.255138e+01 -9.173405e+01 6.349739e-01
1.884792e+01 -6.848093e+01 2.111504e+00
1.933699e+01 -6.715824e+01 1.463560e+00
2.022939e+01 -6.605488e+01 8.353344e-01
2.137592e+01 -6.524390e+01 1.748850e-01
2.279368e+01 -6.462001e+01 7.975000e-02
2.451963e+01 -6.465224e+01 3.969985e-01
2.585116e+01 -6.491538e+01 1.509854e+00
2.710628e+01 -6.564126e+01 2.499013e+00
2.797521e+01 -6.685596e+01 3.421047e+00
2.832405e+01 -6.862884e+01 3.763612e+00
2.824627e+01 -7.046603e+01 3.788471e+00
2.791466e+01 -7.227063e+01 3.662836e+00
2.757687e+01 -7.389818e+01 2.875995e+00
2.681217e+01 -7.435297e+01 2.074534e+00
2.569646e+01 -7.478544e+01 2.027369e+00
2.453077e+01 -7.505711e+01 2.063086e+00
2.333856e+01 -7.515211e+01 2.124171e+00
1.886349e+01 -6.846658e+01 2.133074e+00
1.895748e+01 -6.868288e+01 2.753083e+00
1.909888e+01 -6.872918e+01 3.399556e+00
1.933788e+01 -6.866850e+01 4.015415e+00
1.968004e+01 -6.848960e+01 4.554853e+00
2.070647e+01 -6.772348e+01 5.253034e+00
2.194529e+01 -6.704141e+01 5.610651e+00
2.326237e+01 -6.646256e+01 5.851714e+00
2.460795e+01 -6.702563e+01 5.865317e+00
2.524836e+01 -6.899921e+01 6.594117e+00
2.464842e+01 -7.111205e+01 6.703191e+00
2.336271e+01 -7.271872e+01 5.927390e+00
2.224271e+01 -7.391632e+01 4.461801e+00
2.222635e+01 -7.424745e+01 3.781146e+00
2.239599e+01 -7.443909e+01 3.068567e+00
2.274488e+01 -7.482127e+01 2.515879e+00
2.329197e+01 -7.516196e+01 2.118582e+00
3.255000e+01 -9.173110e+01 6.359290e-01
3.261283e+01 -9.326689e+01 7.724298e-01
3.185336e+01 -9.460028e+01 9.351752e-01
3.070376e+01 -9.558461e+01 1.236064e+00
2.964595e+01 -9.661291e+01 1.688792e+00
2.895480e+01 -9.787939e+01 2.236192e+00
2.811054e+01 -9.899698e+01 2.883935e+00
2.675394e+01 -9.983712e+01 3.821041e+00
2.533421e+01 -1.004390e+02 4.843997e+00
2.388202e+01 -1.008529e+02 5.913651e+00
2.238444e+01 -1.007902e+02 6.998888e+00
2.091966e+01 -1.003965e+02 8.058976e+00
1.943106e+01 -1.000384e+02 9.098289e+00
1.773337e+01 -9.893860e+01 1.022772e+01
1.618563e+01 -9.750426e+01 1.118385e+01
1.461749e+01 -9.605899e+01 1.208875e+01
1.294028e+01 -9.483557e+01 1.311700e+01
1.133238e+01 -9.351761e+01 1.413896e+01
9.751431e+00 -9.227569e+01 1.529010e+01
2.810114e+01 -2.878078e+01 4.277722e+00
2.766778e+01 -3.090853e+01 4.374684e+00
2.731231e+01 -3.305170e+01 4.448656e+00
2.699496e+01 -3.512659e+01 5.013492e+00
2.659627e+01 -3.722842e+01 5.397855e+00
2.614685e+01 -3.922234e+01 5.814090e+00
2.568331e+01 -4.121090e+01 6.240297e+00
2.536187e+01 -4.327183e+01 6.251446e+00
2.509471e+01 -4.532713e+01 6.016441e+00
2.481186e+01 -4.762137e+01 5.582778e+00
2.449802e+01 -4.991057e+01 5.143966e+00
2.421225e+01 -5.218309e+01 4.609539e+00
2.391326e+01 -5.446423e+01 4.121052e+00
2.369319e+01 -5.703910e+01 3.381481e+00
2.370190e+01 -5.937205e+01 2.046367e+00
2.359160e+01 -6.186824e+01 1.055257e+00
2.354067e+01 -6.439227e+01 1.322460e-01
1.446239e+01 -7.116450e+01 4.037012e+00
1.669470e+01 -7.185286e+01 4.266429e+00
1.819286e+01 -7.361949e+01 4.646179e+00
1.925866e+01 -7.565253e+01 5.136805e+00
2.073629e+01 -7.785941e+01 5.530667e+00
2.144954e+01 -8.038203e+01 6.110580e+00
2.181052e+01 -8.293825e+01 6.848376e+00
2.086524e+01 -8.496864e+01 7.834430e+00
1.972084e+01 -8.690476e+01 8.798889e+00
1.821634e+01 -8.835327e+01 1.007422e+01
1.569125e+01 -8.880054e+01 1.162879e+01
1.296665e+01 -8.818263e+01 1.271855e+01
1.059722e+01 -8.641502e+01 1.322253e+01
9.741392e+00 -8.417449e+01 1.284584e+01
9.079396e+00 -8.192297e+01 1.222400e+01
8.821953e+00 -7.968584e+01 1.131665e+01
8.966689e+00 -7.721281e+01 9.865290e+00
1.009499e+01 -7.515251e+01 8.214442e+00
1.232343e+01 -7.406281e+01 6.768806e+00
1.243492e+01 -7.271240e+01 5.917742e+00
1.326195e+01 -7.165379e+01 5.048466e+00
1.444464e+01 -7.116062e+01 4.090183e+00
