# Supplementary material for: The effects of phylogeny, body size, and locomotor behavior on the three-dimensional shape of the pelvis in extant carnivorans
Source: PeerJ. 2020 Feb 20;8:e8574. doi: 10.7717/peerj.8574 (PMC7036272; doi:10.7717/peerj.8574)
Supplement: Data S1 [file peerj-08-8574-s001.zip › Individual landmark files for import into R/LACM_72506 Acinonyx.txt]

[individuals]
1
[dimensions]
3
[landmarks]
171
[rawpoints]
'#1
2.976052e+01 -1.824382e+02 -7.734762e+01
-1.904569e+01 -1.766311e+02 -1.046345e+01
-8.661079e+00 -1.768913e+02 -2.030212e+01
3.029702e+01 -2.235051e+02 -6.550180e+01
1.449791e+00 -2.057853e+02 -1.198293e+01
-9.172930e+00 -2.059971e+02 -1.260316e+01
-4.046498e+01 -2.121224e+02 3.062191e+01
-1.098325e+02 -2.205220e+02 5.736733e+01
-3.099557e+01 -1.758387e+02 -3.251068e+00
-5.065649e+01 -1.844541e+02 1.916389e+01
-2.648845e+01 -1.843492e+02 2.015390e+01
-1.139979e+02 -2.182851e+02 6.980013e+01
-4.918674e+00 -1.489589e+02 3.352635e+01
-5.135648e+01 -1.939012e+02 9.413212e+01
3.063103e+00 -1.790981e+02 -2.218799e+01
-7.280746e+00 -1.731923e+02 -8.213469e+00
-1.895153e+00 -1.755520e+02 -1.628292e+01
-1.386261e+01 -1.608289e+02 2.656736e+00
-2.760268e+01 -1.602431e+02 3.075685e+01
-6.198417e+01 -1.987673e+02 7.311301e+01
-4.965934e+01 -1.865718e+02 4.068221e+01
-3.717444e+01 -1.747242e+02 6.713804e+01
-3.120326e+01 -1.686443e+02 1.561156e+01
-4.633470e+01 -1.807766e+02 2.190562e+01
2.977447e+01 -1.824186e+02 -7.733344e+01
3.073267e+01 -1.843132e+02 -8.024050e+01
3.182418e+01 -1.867480e+02 -8.265658e+01
3.223607e+01 -1.888511e+02 -8.554893e+01
3.233960e+01 -1.907585e+02 -8.860013e+01
3.257866e+01 -1.928272e+02 -9.153641e+01
3.294463e+01 -1.961678e+02 -9.282639e+01
3.325378e+01 -1.998223e+02 -9.338857e+01
3.347398e+01 -2.035258e+02 -9.341228e+01
3.364514e+01 -2.071376e+02 -9.257986e+01
3.356647e+01 -2.103471e+02 -9.072017e+01
3.341018e+01 -2.133565e+02 -8.855532e+01
3.316637e+01 -2.160730e+02 -8.603972e+01
3.289478e+01 -2.186071e+02 -8.321288e+01
3.254331e+01 -2.206596e+02 -8.002691e+01
3.211600e+01 -2.222494e+02 -7.659521e+01
3.161036e+01 -2.233690e+02 -7.299281e+01
3.094352e+01 -2.235642e+02 -6.925055e+01
3.028017e+01 -2.235077e+02 -6.550311e+01
3.129467e+00 -1.792304e+02 -2.223697e+01
9.395668e-02 -1.775821e+02 -1.857515e+01
-2.726457e+00 -1.757840e+02 -1.481320e+01
-5.550393e+00 -1.738100e+02 -1.114327e+01
-8.103355e+00 -1.715260e+02 -7.454671e+00
-9.333759e+00 -1.698953e+02 -5.643830e+00
-1.069307e+01 -1.681601e+02 -4.033740e+00
-1.176368e+01 -1.664250e+02 -2.218541e+00
-1.240869e+01 -1.645732e+02 -3.195850e-01
-1.328368e+01 -1.610719e+02 3.854227e+00
-1.550000e+01 -1.600564e+02 8.804008e+00
-1.666733e+01 -1.582076e+02 1.387021e+01
-1.663153e+01 -1.561539e+02 1.899152e+01
-1.534428e+01 -1.544050e+02 2.371348e+01
-1.296679e+01 -1.529221e+02 2.809079e+01
-9.152624e+00 -1.510107e+02 3.105936e+01
-4.969711e+00 -1.490138e+02 3.341055e+01
1.447640e+00 -2.055088e+02 -1.200201e+01
-4.632234e+00 -2.035611e+02 -1.045198e+01
-9.444551e+00 -2.024141e+02 -6.129046e+00
-1.365346e+01 -2.023841e+02 -1.085022e+00
-1.821782e+01 -2.025725e+02 4.976633e+00
-2.201352e+01 -2.035695e+02 1.147415e+01
-2.637796e+01 -2.048218e+02 1.755672e+01
-3.112846e+01 -2.064231e+02 2.249691e+01
-3.615065e+01 -2.079243e+02 2.719404e+01
-4.063197e+01 -2.121360e+02 3.061711e+01
-4.424109e+01 -2.094889e+02 3.289153e+01
-4.901635e+01 -2.090748e+02 3.438499e+01
-5.384855e+01 -2.089478e+02 3.574055e+01
-6.293408e+01 -2.100442e+02 4.105977e+01
-7.179713e+01 -2.121323e+02 4.645709e+01
-8.104011e+01 -2.140957e+02 5.122722e+01
-9.043188e+01 -2.153740e+02 5.506747e+01
-1.001467e+02 -2.172201e+02 5.767541e+01
-1.098297e+02 -2.204944e+02 5.735107e+01
-3.125335e+01 -1.686099e+02 1.560939e+01
-2.980874e+01 -1.685523e+02 1.020083e+01
-2.950013e+01 -1.705742e+02 4.989568e+00
-3.031827e+01 -1.736115e+02 3.584883e-01
-3.270495e+01 -1.773411e+02 -3.067026e+00
-3.372951e+01 -1.820813e+02 -2.811941e+00
-3.336351e+01 -1.862174e+02 -2.932653e-01
-3.396640e+01 -1.895163e+02 3.219402e+00
-3.671721e+01 -1.919003e+02 6.434356e+00
-3.924052e+01 -1.924440e+02 1.019745e+01
-4.200172e+01 -1.917424e+02 1.376246e+01
-4.574967e+01 -1.900874e+02 1.577204e+01
-4.900028e+01 -1.871273e+02 1.699470e+01
-4.928953e+01 -1.851787e+02 1.806114e+01
-4.861979e+01 -1.834888e+02 1.937014e+01
-4.756395e+01 -1.820687e+02 2.074361e+01
-4.617748e+01 -1.808228e+02 2.198607e+01
-3.118237e+01 -1.686402e+02 1.553821e+01
-3.011184e+01 -1.697095e+02 1.626628e+01
-2.902722e+01 -1.708694e+02 1.681193e+01
-2.791974e+01 -1.720871e+02 1.714406e+01
-2.661597e+01 -1.731314e+02 1.697390e+01
-2.462561e+01 -1.763051e+02 1.487142e+01
-2.402779e+01 -1.801742e+02 1.310347e+01
-2.435401e+01 -1.842021e+02 1.164651e+01
-2.713968e+01 -1.874621e+02 1.190266e+01
-3.016266e+01 -1.895395e+02 1.545251e+01
-3.290546e+01 -1.885165e+02 1.963455e+01
-3.575348e+01 -1.857698e+02 2.285984e+01
-3.894498e+01 -1.821244e+02 2.446663e+01
-4.074010e+01 -1.812378e+02 2.418724e+01
-4.263338e+01 -1.807830e+02 2.364386e+01
-4.445774e+01 -1.805738e+02 2.279854e+01
-4.627407e+01 -1.807907e+02 2.193799e+01
-1.098265e+02 -2.205045e+02 5.735740e+01
-1.091405e+02 -2.227485e+02 6.298932e+01
-1.085124e+02 -2.230671e+02 6.904987e+01
-1.073006e+02 -2.226758e+02 7.501657e+01
-1.049309e+02 -2.216948e+02 8.055273e+01
-1.014213e+02 -2.202903e+02 8.534209e+01
-9.750307e+01 -2.187475e+02 8.975732e+01
-9.341869e+01 -2.167896e+02 9.268790e+01
-8.896239e+01 -2.142939e+02 9.442484e+01
-8.455103e+01 -2.112666e+02 9.511739e+01
-7.990508e+01 -2.093659e+02 9.634833e+01
-7.506171e+01 -2.066048e+02 9.668085e+01
-7.031656e+01 -2.039858e+02 9.702686e+01
-6.674094e+01 -2.027299e+02 9.761533e+01
-6.324265e+01 -2.014865e+02 9.857686e+01
-6.015510e+01 -1.992199e+02 9.877328e+01
-5.735959e+01 -1.968844e+02 9.757325e+01
-5.424152e+01 -1.949403e+02 9.647482e+01
-5.134896e+01 -1.939688e+02 9.415119e+01
2.977603e+01 -1.824012e+02 -7.730296e+01
2.544376e+01 -1.807160e+02 -7.056148e+01
2.135746e+01 -1.795037e+02 -6.356929e+01
1.748121e+01 -1.786331e+02 -5.640894e+01
1.299891e+01 -1.776203e+02 -4.963102e+01
9.665698e+00 -1.770892e+02 -4.478953e+01
6.508390e+00 -1.769295e+02 -3.980589e+01
3.515620e+00 -1.772011e+02 -3.472652e+01
-3.837600e-02 -1.770793e+02 -3.001638e+01
-3.840132e+00 -1.766925e+02 -2.574342e+01
-7.540510e+00 -1.766868e+02 -2.136544e+01
-1.142317e+01 -1.766589e+02 -1.714785e+01
-1.559050e+01 -1.765266e+02 -1.321387e+01
-1.911213e+01 -1.763972e+02 -1.025331e+01
-2.279068e+01 -1.762815e+02 -7.489554e+00
-2.685890e+01 -1.758832e+02 -5.374606e+00
-3.092149e+01 -1.757476e+02 -3.215935e+00
-2.757600e+01 -1.603191e+02 3.076254e+01
-3.114144e+01 -1.672028e+02 2.765854e+01
-3.683626e+01 -1.729024e+02 2.985382e+01
-4.172974e+01 -1.780569e+02 3.423740e+01
-4.601278e+01 -1.826873e+02 3.753308e+01
-5.034932e+01 -1.870262e+02 4.114056e+01
-5.460479e+01 -1.912770e+02 4.494423e+01
-5.907239e+01 -1.951496e+02 4.966854e+01
-6.284793e+01 -1.977805e+02 5.567682e+01
-6.481118e+01 -1.990741e+02 6.287040e+01
-6.350249e+01 -1.986914e+02 7.211850e+01
-5.823404e+01 -1.945848e+02 7.865782e+01
-5.199677e+01 -1.876388e+02 7.914968e+01
-4.861893e+01 -1.852396e+02 7.785179e+01
-4.510308e+01 -1.831673e+02 7.637050e+01
-4.227971e+01 -1.808726e+02 7.400113e+01
-3.722205e+01 -1.753946e+02 6.770750e+01
-3.298793e+01 -1.696207e+02 6.107909e+01
-2.842942e+01 -1.634527e+02 5.504802e+01
-2.490553e+01 -1.597279e+02 4.785511e+01
-2.450125e+01 -1.590825e+02 3.905401e+01
-2.747507e+01 -1.604258e+02 3.084538e+01
