# Supplementary material for: The effects of phylogeny, body size, and locomotor behavior on the three-dimensional shape of the pelvis in extant carnivorans
Source: PeerJ. 2020 Feb 20;8:e8574. doi: 10.7717/peerj.8574 (PMC7036272; doi:10.7717/peerj.8574)
Supplement: Data S1 [file peerj-08-8574-s001.zip › Individual landmark files for import into R/LACM_74122 Nyctereutes.txt]

[individuals]
1
[dimensions]
3
[landmarks]
171
[rawpoints]
'#1
-7.806637e+00 -8.859662e+01 8.114368e+00
-5.499603e+00 -5.886059e+01 1.360450e+01
-4.665398e+00 -6.833670e+01 1.261912e+01
5.054903e+00 -8.970477e+01 2.626841e+01
8.062903e+00 -7.375392e+01 2.125679e+01
1.042011e+00 -6.751233e+01 2.098371e+01
1.844391e+00 -4.412354e+01 2.460195e+01
-2.707427e+00 -2.909072e+01 2.974711e+01
-9.049080e+00 -5.165493e+01 1.381212e+01
-5.855545e+00 -3.995739e+01 1.803406e+01
6.369710e-01 -4.672250e+01 1.513098e+01
2.261850e-01 -2.090227e+01 2.631727e+01
1.163755e+01 -3.926468e+01 -2.999382e+00
1.514598e+01 -2.092061e+01 9.563438e+00
1.186193e+00 -7.350901e+01 1.164080e+01
-3.461835e+00 -5.503114e+01 8.950256e+00
-1.330372e+00 -6.808257e+01 1.062154e+01
-1.487040e-01 -4.828809e+01 4.086374e+00
5.464820e-01 -4.274186e+01 7.554688e+00
7.238237e+00 -2.943517e+01 1.221474e+01
2.220525e+00 -3.584619e+01 1.472735e+01
8.558517e+00 -3.376147e+01 5.863121e+00
-4.613201e+00 -4.561811e+01 1.028335e+01
-5.142555e+00 -4.052791e+01 1.562036e+01
-7.806309e+00 -8.860967e+01 8.113263e+00
-8.353362e+00 -9.029356e+01 8.654648e+00
-8.795165e+00 -9.197375e+01 9.295361e+00
-8.873455e+00 -9.357024e+01 1.022980e+01
-8.768087e+00 -9.499783e+01 1.140404e+01
-8.628086e+00 -9.647972e+01 1.250524e+01
-8.121685e+00 -9.766037e+01 1.383847e+01
-7.301857e+00 -9.894308e+01 1.537135e+01
-6.108972e+00 -9.947224e+01 1.709305e+01
-4.695456e+00 -9.951844e+01 1.872621e+01
-3.210876e+00 -9.939280e+01 2.029064e+01
-1.774464e+00 -9.909392e+01 2.187644e+01
-1.997710e-01 -9.827477e+01 2.310781e+01
1.026099e+00 -9.724329e+01 2.397134e+01
2.049041e+00 -9.605256e+01 2.489230e+01
2.972747e+00 -9.466536e+01 2.562355e+01
3.776978e+00 -9.306076e+01 2.592503e+01
4.408965e+00 -9.135571e+01 2.600110e+01
5.055338e+00 -8.967596e+01 2.627142e+01
1.168485e+00 -7.354181e+01 1.163098e+01
-9.746709e-02 -7.045009e+01 1.140073e+01
-1.247214e+00 -6.731698e+01 1.112485e+01
-2.052418e+00 -6.415995e+01 1.035039e+01
-2.827060e+00 -6.091046e+01 1.011728e+01
-3.217491e+00 -5.801986e+01 9.793262e+00
-3.397979e+00 -5.516759e+01 9.126265e+00
-3.212476e+00 -5.249228e+01 7.934107e+00
-2.299871e+00 -5.029692e+01 6.213516e+00
-5.076254e-01 -4.858302e+01 4.308175e+00
1.300851e+00 -4.655801e+01 2.755847e+00
2.969025e+00 -4.400584e+01 2.001388e+00
5.131600e+00 -4.228140e+01 5.709200e-01
6.603271e+00 -4.139359e+01 -4.975228e-01
8.146353e+00 -4.070015e+01 -1.608073e+00
9.805777e+00 -4.006918e+01 -2.579451e+00
1.163765e+01 -3.930164e+01 -2.967163e+00
8.114611e+00 -7.373194e+01 2.119981e+01
5.423954e+00 -7.297968e+01 2.076495e+01
3.258626e+00 -7.116193e+01 2.073369e+01
1.835088e+00 -6.872028e+01 2.081210e+01
6.499563e-01 -6.438037e+01 2.076055e+01
4.164132e-01 -5.988844e+01 2.086092e+01
7.414720e-01 -5.545554e+01 2.155798e+01
1.125116e+00 -5.167387e+01 2.261273e+01
1.522644e+00 -4.786674e+01 2.356669e+01
1.849002e+00 -4.407939e+01 2.462088e+01
1.702134e+00 -4.240915e+01 2.441330e+01
1.412888e+00 -4.077119e+01 2.470967e+01
1.090162e+00 -3.919650e+01 2.522970e+01
8.934476e-01 -3.684360e+01 2.581761e+01
6.896651e-01 -3.450826e+01 2.646961e+01
2.249635e-01 -3.235892e+01 2.751114e+01
-5.152995e-01 -3.095805e+01 2.824581e+01
-1.633852e+00 -3.039863e+01 2.946482e+01
-2.747774e+00 -2.907644e+01 2.971199e+01
-4.612314e+00 -4.561201e+01 1.027958e+01
-5.740123e+00 -4.725950e+01 1.033619e+01
-6.946591e+00 -4.878200e+01 1.080068e+01
-8.059716e+00 -5.021189e+01 1.164053e+01
-8.779712e+00 -5.129705e+01 1.315487e+01
-9.187820e+00 -5.152710e+01 1.546617e+01
-8.393636e+00 -5.116802e+01 1.765757e+01
-7.329484e+00 -5.043969e+01 1.963215e+01
-5.875237e+00 -4.941377e+01 2.117958e+01
-5.217887e+00 -4.744818e+01 2.180577e+01
-5.082546e+00 -4.528918e+01 2.171276e+01
-5.212812e+00 -4.318646e+01 2.121307e+01
-5.828382e+00 -4.133661e+01 2.027113e+01
-5.833397e+00 -4.058312e+01 1.928047e+01
-5.713430e+00 -4.030129e+01 1.807406e+01
-5.528164e+00 -4.033738e+01 1.684377e+01
-5.181765e+00 -4.050914e+01 1.566066e+01
-4.614967e+00 -4.562720e+01 1.028859e+01
-3.879577e+00 -4.559052e+01 1.074991e+01
-3.123475e+00 -4.582081e+01 1.111099e+01
-2.442618e+00 -4.622488e+01 1.146897e+01
-1.979022e+00 -4.679272e+01 1.193548e+01
-1.827301e+00 -4.827766e+01 1.267107e+01
-1.870009e+00 -4.944315e+01 1.385804e+01
-2.052129e+00 -5.022451e+01 1.531591e+01
-2.396865e+00 -4.978230e+01 1.688262e+01
-1.717761e+00 -4.818203e+01 1.781329e+01
-1.158414e+00 -4.629177e+01 1.777184e+01
-1.223883e+00 -4.455918e+01 1.683283e+01
-1.843511e+00 -4.326167e+01 1.548351e+01
-2.530293e+00 -4.244256e+01 1.524855e+01
-3.347402e+00 -4.171444e+01 1.525585e+01
-4.197564e+00 -4.104126e+01 1.540390e+01
-5.140447e+00 -4.053097e+01 1.562398e+01
-2.701395e+00 -2.909887e+01 2.974958e+01
-2.418973e+00 -2.732479e+01 3.034424e+01
-1.422048e+00 -2.579532e+01 2.984608e+01
-3.160073e-01 -2.460596e+01 2.887509e+01
7.200199e-01 -2.329912e+01 2.798090e+01
1.687965e+00 -2.176666e+01 2.743707e+01
2.763280e+00 -2.052725e+01 2.649474e+01
3.795151e+00 -1.964122e+01 2.529181e+01
4.805514e+00 -1.896523e+01 2.394294e+01
5.872468e+00 -1.841428e+01 2.258093e+01
6.926434e+00 -1.806850e+01 2.114331e+01
8.117967e+00 -1.768517e+01 1.982783e+01
8.560095e+00 -1.821315e+01 1.814772e+01
8.938490e+00 -1.932015e+01 1.659477e+01
9.889237e+00 -2.015654e+01 1.511929e+01
1.109789e+01 -2.062353e+01 1.366954e+01
1.243234e+01 -2.086916e+01 1.227697e+01
1.376781e+01 -2.111688e+01 1.088573e+01
1.522118e+01 -2.094531e+01 9.605702e+00
-7.822346e+00 -8.858195e+01 8.149817e+00
-7.498697e+00 -8.664770e+01 8.275812e+00
-7.152732e+00 -8.472777e+01 8.512535e+00
-6.565048e+00 -8.293150e+01 9.051088e+00
-6.172674e+00 -8.106979e+01 9.543087e+00
-5.465456e+00 -7.843321e+01 1.057450e+01
-4.868905e+00 -7.573149e+01 1.150200e+01
-4.582381e+00 -7.290173e+01 1.215448e+01
-4.634453e+00 -7.001772e+01 1.259637e+01
-4.767293e+00 -6.770048e+01 1.280167e+01
-4.836514e+00 -6.537630e+01 1.295173e+01
-5.056714e+00 -6.305823e+01 1.303794e+01
-5.301796e+00 -6.074726e+01 1.320664e+01
-5.549086e+00 -5.828244e+01 1.350162e+01
-6.670708e+00 -5.605558e+01 1.358566e+01
-8.156041e+00 -5.405182e+01 1.353961e+01
-9.032297e+00 -5.173516e+01 1.383733e+01
5.783660e-01 -4.274312e+01 7.513736e+00
-5.333382e-02 -4.233324e+01 9.323054e+00
-2.772478e-01 -4.134564e+01 1.100094e+01
8.684700e-02 -3.993829e+01 1.231526e+01
9.284670e-01 -3.812669e+01 1.354985e+01
2.030987e+00 -3.624192e+01 1.441357e+01
2.866185e+00 -3.430166e+01 1.543944e+01
4.089130e+00 -3.228332e+01 1.547665e+01
5.502352e+00 -3.061195e+01 1.459348e+01
6.905533e+00 -2.965137e+01 1.295673e+01
8.007229e+00 -2.937733e+01 1.129842e+01
8.853348e+00 -2.971152e+01 9.506395e+00
9.396004e+00 -3.052271e+01 7.749563e+00
9.381569e+00 -3.177658e+01 6.609664e+00
8.953750e+00 -3.327866e+01 5.952034e+00
8.167737e+00 -3.476801e+01 5.762474e+00
7.554668e+00 -3.654673e+01 5.216373e+00
6.343930e+00 -3.807088e+01 5.438225e+00
5.025577e+00 -3.945592e+01 5.864470e+00
3.835590e+00 -4.119736e+01 5.673874e+00
2.267371e+00 -4.241419e+01 6.412169e+00
5.690875e-01 -4.275959e+01 7.629289e+00
