# Supplementary material for: The effects of phylogeny, body size, and locomotor behavior on the three-dimensional shape of the pelvis in extant carnivorans
Source: PeerJ. 2020 Feb 20;8:e8574. doi: 10.7717/peerj.8574 (PMC7036272; doi:10.7717/peerj.8574)
Supplement: Data S1 [file peerj-08-8574-s001.zip › Individual landmark files for import into R/LACM_74124 Arctictis.txt]

[individuals]
1
[dimensions]
3
[landmarks]
171
[rawpoints]
'#1
1.983488e+01 -7.797662e+01 1.875736e+01
-4.490822e+00 -1.261877e+02 6.731265e+00
-4.654388e+00 -1.181536e+02 1.047688e+01
2.209035e+01 -9.306323e+01 4.301601e+01
5.532324e+00 -1.144331e+02 3.751799e+01
-1.655160e-01 -1.271794e+02 2.635172e+01
-1.425784e+01 -1.702265e+02 2.636916e+01
-1.942893e+01 -1.906670e+02 1.604393e+01
-7.279070e+00 -1.318717e+02 6.260147e+00
-1.431124e+01 -1.542599e+02 9.666729e+00
-1.914993e+01 -1.413257e+02 1.705904e+01
-3.278684e+01 -1.969716e+02 8.877525e+00
-6.970781e+01 -1.340135e+02 3.164978e+00
-6.935305e+01 -1.732129e+02 1.092602e+01
-1.439088e+01 -1.014390e+02 2.369123e+01
-2.204144e+01 -1.220343e+02 4.717472e+00
-1.402987e+01 -1.140621e+02 1.129313e+01
-3.785934e+01 -1.317255e+02 2.533890e-01
-3.048067e+01 -1.440128e+02 5.312393e+00
-5.093384e+01 -1.737247e+02 8.103329e+00
-2.817212e+01 -1.689509e+02 1.025188e+01
-5.412388e+01 -1.580771e+02 5.818939e+00
-1.989878e+01 -1.379397e+02 4.757657e+00
-1.743247e+01 -1.512670e+02 9.643852e+00
1.983625e+01 -7.799589e+01 1.875383e+01
1.994305e+01 -7.630273e+01 1.954527e+01
1.990972e+01 -7.484821e+01 2.072343e+01
1.982219e+01 -7.363390e+01 2.214552e+01
1.965170e+01 -7.281586e+01 2.382086e+01
1.955609e+01 -7.229335e+01 2.561595e+01
1.951521e+01 -7.225807e+01 2.748717e+01
1.962634e+01 -7.265233e+01 2.948347e+01
1.982516e+01 -7.333186e+01 3.139441e+01
2.012314e+01 -7.416576e+01 3.322984e+01
2.051494e+01 -7.514816e+01 3.497179e+01
2.108375e+01 -7.620731e+01 3.661726e+01
2.155767e+01 -7.757038e+01 3.805619e+01
2.192294e+01 -7.989213e+01 3.965048e+01
2.263209e+01 -8.210501e+01 4.128313e+01
2.286076e+01 -8.466168e+01 4.249868e+01
2.264734e+01 -8.743466e+01 4.307407e+01
2.241908e+01 -9.024397e+01 4.342284e+01
2.209135e+01 -9.303673e+01 4.302494e+01
-1.443507e+01 -1.015675e+02 2.373147e+01
-1.502978e+01 -1.050692e+02 1.928434e+01
-1.436340e+01 -1.091329e+02 1.535554e+01
-1.407628e+01 -1.136986e+02 1.196920e+01
-1.647011e+01 -1.169710e+02 7.975168e+00
-1.879542e+01 -1.189590e+02 5.765239e+00
-2.126359e+01 -1.214643e+02 4.395463e+00
-2.399379e+01 -1.239122e+02 3.502333e+00
-2.694946e+01 -1.261633e+02 2.838636e+00
-3.220767e+01 -1.292306e+02 1.710498e+00
-3.779667e+01 -1.315904e+02 4.762199e-01
-4.355920e+01 -1.336912e+02 -3.661065e-01
-4.948447e+01 -1.354855e+02 -3.417053e-01
-5.466698e+01 -1.361030e+02 -7.139421e-02
-5.984127e+01 -1.361140e+02 6.631424e-01
-6.488486e+01 -1.348958e+02 1.288126e+00
-6.969777e+01 -1.340298e+02 3.131285e+00
5.720417e+00 -1.144723e+02 3.748173e+01
2.166458e+00 -1.189284e+02 3.190969e+01
-1.420767e+00 -1.249903e+02 2.817870e+01
-4.283813e+00 -1.323786e+02 2.731275e+01
-6.233738e+00 -1.381468e+02 2.798617e+01
-8.323273e+00 -1.438549e+02 2.874992e+01
-1.028790e+01 -1.496543e+02 2.856356e+01
-1.171916e+01 -1.565968e+02 2.837279e+01
-1.281368e+01 -1.635711e+02 2.770753e+01
-1.432751e+01 -1.703672e+02 2.636449e+01
-1.489194e+01 -1.724840e+02 2.568447e+01
-1.536639e+01 -1.745724e+02 2.486247e+01
-1.593625e+01 -1.765918e+02 2.393525e+01
-1.698741e+01 -1.797307e+02 2.251434e+01
-1.809789e+01 -1.828056e+02 2.100145e+01
-1.906870e+01 -1.858056e+02 1.925964e+01
-1.941373e+01 -1.875292e+02 1.838799e+01
-1.960054e+01 -1.891811e+02 1.734585e+01
-1.945340e+01 -1.906809e+02 1.608947e+01
-1.988663e+01 -1.378839e+02 4.675837e+00
-1.766553e+01 -1.353900e+02 4.385653e+00
-1.481618e+01 -1.336363e+02 4.179278e+00
-1.188665e+01 -1.320524e+02 4.560330e+00
-8.705162e+00 -1.318521e+02 5.596895e+00
-5.951854e+00 -1.328853e+02 8.014785e+00
-3.951190e+00 -1.351306e+02 1.034945e+01
-2.454146e+00 -1.380771e+02 1.223924e+01
-2.109486e+00 -1.413984e+02 1.406821e+01
-2.756598e+00 -1.451527e+02 1.471967e+01
-4.548897e+00 -1.485620e+02 1.504003e+01
-6.083705e+00 -1.518751e+02 1.377218e+01
-8.654144e+00 -1.544947e+02 1.255976e+01
-1.089320e+01 -1.549120e+02 1.134731e+01
-1.317296e+01 -1.539897e+02 1.056632e+01
-1.556664e+01 -1.530614e+02 1.030864e+01
-1.739005e+01 -1.513572e+02 9.653948e+00
-1.993211e+01 -1.379772e+02 4.727974e+00
-1.996448e+01 -1.381956e+02 6.211820e+00
-2.008676e+01 -1.381407e+02 7.706074e+00
-2.005011e+01 -1.380928e+02 9.205124e+00
-1.981599e+01 -1.380848e+02 1.068699e+01
-1.854724e+01 -1.374949e+02 1.388624e+01
-1.604339e+01 -1.372773e+02 1.631037e+01
-1.310506e+01 -1.382227e+02 1.794304e+01
-1.108380e+01 -1.408090e+02 1.913357e+01
-1.197331e+01 -1.444845e+02 1.954946e+01
-1.404650e+01 -1.474365e+02 1.834076e+01
-1.648062e+01 -1.493029e+02 1.609013e+01
-1.870868e+01 -1.495313e+02 1.301505e+01
-1.830256e+01 -1.496266e+02 1.209520e+01
-1.795095e+01 -1.501451e+02 1.130288e+01
-1.771874e+01 -1.507628e+02 1.053830e+01
-1.742752e+01 -1.512873e+02 9.725657e+00
-1.942628e+01 -1.907169e+02 1.598350e+01
-2.188373e+01 -1.942833e+02 1.442514e+01
-2.563098e+01 -1.962190e+02 1.258102e+01
-2.979271e+01 -1.969292e+02 1.074651e+01
-3.409730e+01 -1.966837e+02 9.134145e+00
-3.828426e+01 -1.953320e+02 7.780574e+00
-4.246084e+01 -1.937159e+02 6.715647e+00
-4.577634e+01 -1.918859e+02 6.178127e+00
-4.894976e+01 -1.897719e+02 5.876539e+00
-5.193616e+01 -1.873830e+02 5.808303e+00
-5.480317e+01 -1.848534e+02 5.921293e+00
-5.753893e+01 -1.821997e+02 6.242082e+00
-6.041007e+01 -1.797112e+02 6.682491e+00
-6.187413e+01 -1.783502e+02 7.012465e+00
-6.350299e+01 -1.771877e+02 7.329615e+00
-6.515219e+01 -1.761122e+02 7.807487e+00
-6.662636e+01 -1.749356e+02 8.547315e+00
-6.813535e+01 -1.740169e+02 9.539331e+00
-6.937151e+01 -1.731942e+02 1.091754e+01
1.986938e+01 -7.790005e+01 1.879788e+01
1.918765e+01 -8.053626e+01 1.797754e+01
1.803606e+01 -8.302924e+01 1.723851e+01
1.665002e+01 -8.539233e+01 1.647562e+01
1.516370e+01 -8.769886e+01 1.572855e+01
1.178939e+01 -9.241876e+01 1.439416e+01
8.266226e+00 -9.700878e+01 1.299202e+01
4.404498e+00 -1.015400e+02 1.297449e+01
8.526382e-01 -1.063159e+02 1.283149e+01
-1.264920e+00 -1.099941e+02 1.250749e+01
-2.926877e+00 -1.138444e+02 1.177823e+01
-4.279150e+00 -1.177508e+02 1.076328e+01
-4.956409e+00 -1.215191e+02 8.903324e+00
-4.918581e+00 -1.239555e+02 7.394637e+00
-5.238243e+00 -1.265834e+02 6.296412e+00
-6.205092e+00 -1.292655e+02 6.004475e+00
-7.338179e+00 -1.318869e+02 6.244858e+00
-3.049654e+01 -1.439950e+02 5.279526e+00
-2.771323e+01 -1.471428e+02 7.327042e+00
-2.619505e+01 -1.512616e+02 8.933110e+00
-2.566975e+01 -1.557540e+02 1.011210e+01
-2.630503e+01 -1.611448e+02 1.074804e+01
-2.722261e+01 -1.665321e+02 1.081434e+01
-2.977733e+01 -1.713570e+02 1.056554e+01
-3.381291e+01 -1.737168e+02 9.826923e+00
-3.823841e+01 -1.751830e+02 9.011131e+00
-4.293986e+01 -1.755034e+02 8.571133e+00
-4.836874e+01 -1.747707e+02 8.157537e+00
-5.344807e+01 -1.727802e+02 7.510643e+00
-5.730764e+01 -1.689359e+02 6.799971e+00
-5.756293e+01 -1.644307e+02 6.323154e+00
-5.573878e+01 -1.602883e+02 6.003217e+00
-5.292997e+01 -1.567475e+02 5.599228e+00
-4.912514e+01 -1.529732e+02 5.290596e+00
-4.579270e+01 -1.487760e+02 4.983308e+00
-4.172977e+01 -1.452908e+02 4.579618e+00
-3.831330e+01 -1.431107e+02 4.099271e+00
-3.431258e+01 -1.425969e+02 4.722127e+00
-3.054780e+01 -1.439945e+02 5.449301e+00
