# Supplementary material for: The effects of phylogeny, body size, and locomotor behavior on the three-dimensional shape of the pelvis in extant carnivorans
Source: PeerJ. 2020 Feb 20;8:e8574. doi: 10.7717/peerj.8574 (PMC7036272; doi:10.7717/peerj.8574)
Supplement: Data S1 [file peerj-08-8574-s001.zip › Individual landmark files for import into R/LACM_74998 Urocyon.txt]

[individuals]
1
[dimensions]
3
[landmarks]
171
[rawpoints]
'#1
3.375130e+01 -5.028547e+01 5.086250e-01
2.875946e+01 -4.911503e+01 -2.846238e+01
2.858674e+01 -5.044442e+01 -1.496484e+01
2.832055e+01 -6.600906e+01 -3.908422e+00
2.210348e+01 -6.178094e+01 -1.466263e+01
2.650073e+01 -6.052113e+01 -1.803021e+01
2.390900e+01 -6.065932e+01 -4.062746e+01
2.851546e+01 -6.302907e+01 -5.666995e+01
2.913408e+01 -4.832916e+01 -3.382211e+01
2.692649e+01 -5.217473e+01 -4.289428e+01
2.255970e+01 -5.159325e+01 -3.747365e+01
2.244572e+01 -6.205810e+01 -6.165538e+01
9.562307e+00 -3.936950e+01 -3.625599e+01
4.708720e+00 -5.157180e+01 -5.623987e+01
2.652206e+01 -5.241989e+01 -1.217971e+01
2.519231e+01 -4.782757e+01 -2.827702e+01
2.601354e+01 -5.182140e+01 -1.543770e+01
2.093641e+01 -4.274561e+01 -3.394485e+01
2.098761e+01 -4.561911e+01 -3.831099e+01
1.248387e+01 -5.154635e+01 -5.030045e+01
2.093408e+01 -5.279650e+01 -4.576971e+01
1.117196e+01 -4.420337e+01 -4.360471e+01
2.427247e+01 -4.744470e+01 -3.650048e+01
2.513152e+01 -5.062921e+01 -4.195950e+01
3.374179e+01 -5.028465e+01 5.193610e-01
3.407014e+01 -5.106577e+01 1.318103e+00
3.443354e+01 -5.176523e+01 2.175260e+00
3.448535e+01 -5.283415e+01 2.634368e+00
3.449237e+01 -5.392315e+01 3.046705e+00
3.443539e+01 -5.504117e+01 3.367257e+00
3.428403e+01 -5.618196e+01 3.545242e+00
3.412999e+01 -5.724377e+01 3.743674e+00
3.389727e+01 -5.830470e+01 3.847792e+00
3.353557e+01 -5.931927e+01 3.673080e+00
3.318126e+01 -6.034192e+01 3.534168e+00
3.279226e+01 -6.134094e+01 3.330910e+00
3.236776e+01 -6.229039e+01 3.000976e+00
3.170713e+01 -6.343459e+01 2.236910e+00
3.100448e+01 -6.428372e+01 1.180928e+00
3.029939e+01 -6.504696e+01 6.295586e-02
2.960352e+01 -6.559940e+01 -1.178067e+00
2.893945e+01 -6.591120e+01 -2.516535e+00
2.830524e+01 -6.600479e+01 -3.901630e+00
2.651995e+01 -5.252492e+01 -1.219905e+01
2.586626e+01 -5.210677e+01 -1.420573e+01
2.611880e+01 -5.161564e+01 -1.628522e+01
2.615511e+01 -5.102885e+01 -1.835491e+01
2.610769e+01 -5.043143e+01 -2.042133e+01
2.599972e+01 -4.954216e+01 -2.350277e+01
2.577838e+01 -4.867126e+01 -2.658336e+01
2.480872e+01 -4.723984e+01 -2.928676e+01
2.322395e+01 -4.535017e+01 -3.133985e+01
2.186730e+01 -4.402830e+01 -3.287555e+01
2.032567e+01 -4.289931e+01 -3.439053e+01
1.861251e+01 -4.266880e+01 -3.611063e+01
1.652729e+01 -4.237570e+01 -3.734029e+01
1.476907e+01 -4.160936e+01 -3.769321e+01
1.277628e+01 -4.105317e+01 -3.776955e+01
1.109581e+01 -4.011147e+01 -3.719492e+01
9.497849e+00 -3.934175e+01 -3.624866e+01
2.204995e+01 -6.174493e+01 -1.466690e+01
2.415183e+01 -6.008984e+01 -1.647383e+01
2.545246e+01 -5.930955e+01 -1.932367e+01
2.615613e+01 -5.861659e+01 -2.239718e+01
2.590120e+01 -5.773500e+01 -2.612616e+01
2.473128e+01 -5.775642e+01 -2.978370e+01
2.364570e+01 -5.834436e+01 -3.342004e+01
2.343272e+01 -5.932273e+01 -3.576078e+01
2.371826e+01 -5.974363e+01 -3.825539e+01
2.391657e+01 -6.065812e+01 -4.062309e+01
2.406592e+01 -6.035401e+01 -4.211796e+01
2.429914e+01 -6.043251e+01 -4.363087e+01
2.452848e+01 -6.067835e+01 -4.512631e+01
2.441440e+01 -6.091350e+01 -4.699457e+01
2.423208e+01 -6.127522e+01 -4.883702e+01
2.443231e+01 -6.159439e+01 -5.068545e+01
2.525542e+01 -6.177027e+01 -5.314825e+01
2.635838e+01 -6.221992e+01 -5.546226e+01
2.850894e+01 -6.305318e+01 -5.666833e+01
2.427760e+01 -4.743410e+01 -3.650500e+01
2.536493e+01 -4.712127e+01 -3.595131e+01
2.643651e+01 -4.694867e+01 -3.531204e+01
2.754177e+01 -4.705117e+01 -3.471654e+01
2.852665e+01 -4.766756e+01 -3.422994e+01
2.861914e+01 -4.901727e+01 -3.355047e+01
2.942569e+01 -5.029458e+01 -3.345176e+01
2.989249e+01 -5.169345e+01 -3.379422e+01
2.973022e+01 -5.310819e+01 -3.430814e+01
2.877043e+01 -5.450820e+01 -3.580943e+01
2.793258e+01 -5.521938e+01 -3.779119e+01
2.778840e+01 -5.498784e+01 -4.004086e+01
2.778519e+01 -5.385831e+01 -4.200534e+01
2.727623e+01 -5.300382e+01 -4.241545e+01
2.658117e+01 -5.218365e+01 -4.245648e+01
2.589433e+01 -5.137386e+01 -4.228329e+01
2.517568e+01 -5.062659e+01 -4.199584e+01
2.429757e+01 -4.742289e+01 -3.649775e+01
2.395220e+01 -4.786824e+01 -3.645766e+01
2.373554e+01 -4.837579e+01 -3.633655e+01
2.364062e+01 -4.890432e+01 -3.616090e+01
2.360859e+01 -4.937885e+01 -3.585590e+01
2.387107e+01 -5.018548e+01 -3.502732e+01
2.446321e+01 -5.091584e+01 -3.430470e+01
2.528679e+01 -5.176043e+01 -3.418381e+01
2.588428e+01 -5.267369e+01 -3.464759e+01
2.496631e+01 -5.379124e+01 -3.585429e+01
2.395517e+01 -5.409671e+01 -3.741386e+01
2.346645e+01 -5.315278e+01 -3.896885e+01
2.325232e+01 -5.169544e+01 -4.014277e+01
2.358069e+01 -5.124065e+01 -4.057861e+01
2.405798e+01 -5.093686e+01 -4.100818e+01
2.456973e+01 -5.073928e+01 -4.145952e+01
2.510207e+01 -5.065183e+01 -4.192169e+01
2.850938e+01 -6.300005e+01 -5.663721e+01
2.713926e+01 -6.358526e+01 -5.815964e+01
2.526125e+01 -6.316738e+01 -5.907423e+01
2.345333e+01 -6.307903e+01 -6.019744e+01
2.157505e+01 -6.281487e+01 -6.116711e+01
1.964284e+01 -6.232229e+01 -6.191638e+01
1.770249e+01 -6.156479e+01 -6.236311e+01
1.635706e+01 -6.086552e+01 -6.240312e+01
1.517764e+01 -5.995879e+01 -6.210712e+01
1.390849e+01 -5.918136e+01 -6.181444e+01
1.287748e+01 -5.820847e+01 -6.127470e+01
1.193138e+01 -5.721634e+01 -6.062569e+01
1.110788e+01 -5.621623e+01 -5.983666e+01
1.015607e+01 -5.533780e+01 -5.917401e+01
9.205502e+00 -5.446952e+01 -5.849646e+01
8.162129e+00 -5.365332e+01 -5.789490e+01
7.124167e+00 -5.284673e+01 -5.727145e+01
5.991800e+00 -5.213374e+01 -5.670046e+01
4.728735e+00 -5.161031e+01 -5.620316e+01
3.373141e+01 -5.027880e+01 5.094610e-01
3.303740e+01 -5.012283e+01 -1.406765e+00
3.236725e+01 -5.023792e+01 -3.334354e+00
3.179114e+01 -5.024830e+01 -5.295444e+00
3.107830e+01 -5.048492e+01 -7.196438e+00
2.991443e+01 -5.065244e+01 -1.024793e+01
2.893416e+01 -5.062531e+01 -1.336766e+01
2.842939e+01 -5.012427e+01 -1.655953e+01
2.826414e+01 -4.930260e+01 -1.972052e+01
2.820809e+01 -4.899121e+01 -2.134931e+01
2.821532e+01 -4.873822e+01 -2.298914e+01
2.821866e+01 -4.857751e+01 -2.464063e+01
2.821859e+01 -4.849441e+01 -2.629784e+01
2.835562e+01 -4.839808e+01 -2.819404e+01
2.858856e+01 -4.832623e+01 -3.008196e+01
2.865211e+01 -4.842539e+01 -3.198186e+01
2.914159e+01 -4.834263e+01 -3.381966e+01
2.102482e+01 -4.557876e+01 -3.835565e+01
2.203617e+01 -4.695510e+01 -3.911930e+01
2.214133e+01 -4.827749e+01 -4.043866e+01
2.175644e+01 -4.950245e+01 -4.179940e+01
2.153763e+01 -5.093958e+01 -4.366775e+01
2.121509e+01 -5.243082e+01 -4.547769e+01
1.989441e+01 -5.291272e+01 -4.738226e+01
1.848943e+01 -5.295234e+01 -4.867390e+01
1.682556e+01 -5.284365e+01 -4.960350e+01
1.507576e+01 -5.239936e+01 -5.022372e+01
1.230125e+01 -5.127990e+01 -5.058265e+01
1.041033e+01 -4.924865e+01 -4.940832e+01
9.265533e+00 -4.704710e+01 -4.769853e+01
9.696422e+00 -4.613260e+01 -4.674577e+01
1.012314e+01 -4.523275e+01 -4.577731e+01
1.055564e+01 -4.454723e+01 -4.464915e+01
1.239983e+01 -4.374699e+01 -4.261444e+01
1.462053e+01 -4.333498e+01 -4.085946e+01
1.715822e+01 -4.358086e+01 -3.956265e+01
1.853338e+01 -4.391529e+01 -3.887493e+01
1.988854e+01 -4.448923e+01 -3.831834e+01
2.100527e+01 -4.559757e+01 -3.833340e+01
