# Supplementary material for: The effects of phylogeny, body size, and locomotor behavior on the three-dimensional shape of the pelvis in extant carnivorans
Source: PeerJ. 2020 Feb 20;8:e8574. doi: 10.7717/peerj.8574 (PMC7036272; doi:10.7717/peerj.8574)
Supplement: Data S1 [file peerj-08-8574-s001.zip › Individual landmark files for import into R/LACM_74999 Urocyon.txt]

[individuals]
1
[dimensions]
3
[landmarks]
171
[rawpoints]
'#1
2.835289e+01 -5.821593e+01 2.425793e+01
3.125528e+01 -5.726163e+01 -3.536644e+00
2.963932e+01 -5.884109e+01 3.659761e+00
2.404276e+01 -7.481558e+01 1.889522e+01
2.174201e+01 -6.931877e+01 4.855803e+00
2.670542e+01 -6.692347e+01 -2.008300e-01
2.782822e+01 -6.766147e+01 -1.956118e+01
3.732950e+01 -6.696910e+01 -3.653470e+01
3.270882e+01 -5.557886e+01 -9.475840e+00
3.186516e+01 -5.828558e+01 -1.938911e+01
2.642863e+01 -5.781927e+01 -1.492010e+01
3.152682e+01 -6.567208e+01 -4.202510e+01
1.460106e+01 -4.692750e+01 -1.485950e+01
1.296912e+01 -5.427922e+01 -3.711778e+01
2.549282e+01 -6.053759e+01 1.032940e+01
2.737318e+01 -5.632393e+01 -3.587667e+00
2.646019e+01 -5.914142e+01 3.281190e+00
2.451937e+01 -4.928771e+01 -1.018483e+01
2.475619e+01 -5.159508e+01 -1.552937e+01
2.024846e+01 -5.564484e+01 -3.020294e+01
2.700669e+01 -5.789343e+01 -2.322978e+01
1.775587e+01 -5.038310e+01 -2.263683e+01
2.926176e+01 -5.382228e+01 -1.350921e+01
3.044920e+01 -5.696939e+01 -1.892699e+01
2.833404e+01 -5.820137e+01 2.423128e+01
2.864198e+01 -5.881211e+01 2.535698e+01
2.889554e+01 -5.955569e+01 2.641423e+01
2.915421e+01 -6.033670e+01 2.744289e+01
2.928601e+01 -6.132212e+01 2.830692e+01
2.928284e+01 -6.247112e+01 2.895095e+01
2.918434e+01 -6.371441e+01 2.937463e+01
2.910869e+01 -6.501981e+01 2.980791e+01
2.880558e+01 -6.636357e+01 2.980232e+01
2.844336e+01 -6.766914e+01 2.955328e+01
2.805901e+01 -6.893749e+01 2.917773e+01
2.764676e+01 -7.010889e+01 2.858154e+01
2.720127e+01 -7.117453e+01 2.783098e+01
2.660357e+01 -7.232832e+01 2.666215e+01
2.600757e+01 -7.328921e+01 2.532944e+01
2.545151e+01 -7.400180e+01 2.383354e+01
2.493961e+01 -7.453278e+01 2.224903e+01
2.447420e+01 -7.483699e+01 2.059207e+01
2.402589e+01 -7.481451e+01 1.890295e+01
2.551526e+01 -6.052704e+01 1.033992e+01
2.608160e+01 -5.979554e+01 7.318656e+00
2.659342e+01 -5.905724e+01 4.289311e+00
2.700973e+01 -5.821677e+01 1.272023e+00
2.729609e+01 -5.722756e+01 -1.715137e+00
2.734385e+01 -5.620174e+01 -3.833260e+00
2.716403e+01 -5.494751e+01 -5.816989e+00
2.649013e+01 -5.332647e+01 -7.385211e+00
2.547251e+01 -5.158149e+01 -8.593771e+00
2.457513e+01 -4.995090e+01 -9.388557e+00
2.385499e+01 -4.910794e+01 -1.108170e+01
2.276297e+01 -4.938950e+01 -1.276213e+01
2.122839e+01 -4.904451e+01 -1.403556e+01
1.970693e+01 -4.844960e+01 -1.468396e+01
1.804112e+01 -4.789004e+01 -1.501380e+01
1.636440e+01 -4.722417e+01 -1.490063e+01
1.460374e+01 -4.693853e+01 -1.485336e+01
2.180952e+01 -6.930211e+01 4.852022e+00
2.405587e+01 -6.736062e+01 3.956371e+00
2.557846e+01 -6.675990e+01 1.322303e+00
2.646571e+01 -6.635400e+01 -1.621349e+00
2.708119e+01 -6.598125e+01 -5.392567e+00
2.690613e+01 -6.612714e+01 -9.225071e+00
2.676409e+01 -6.672160e+01 -1.301537e+01
2.695395e+01 -6.712523e+01 -1.521331e+01
2.730926e+01 -6.735528e+01 -1.741566e+01
2.782251e+01 -6.765662e+01 -1.957795e+01
2.840536e+01 -6.733199e+01 -2.066107e+01
2.911870e+01 -6.716917e+01 -2.170176e+01
2.974737e+01 -6.714075e+01 -2.280733e+01
3.048133e+01 -6.728282e+01 -2.550817e+01
3.099432e+01 -6.733784e+01 -2.826268e+01
3.196117e+01 -6.738905e+01 -3.089250e+01
3.323973e+01 -6.708949e+01 -3.321085e+01
3.538491e+01 -6.723531e+01 -3.478466e+01
3.736778e+01 -6.687306e+01 -3.652705e+01
2.928392e+01 -5.379824e+01 -1.350653e+01
3.013633e+01 -5.393114e+01 -1.215719e+01
3.108934e+01 -5.438705e+01 -1.095354e+01
3.225885e+01 -5.495398e+01 -1.001771e+01
3.301892e+01 -5.618251e+01 -9.326419e+00
3.341181e+01 -5.776650e+01 -9.221709e+00
3.346888e+01 -5.937098e+01 -9.532855e+00
3.350539e+01 -6.080279e+01 -1.032215e+01
3.324630e+01 -6.195655e+01 -1.145180e+01
3.266514e+01 -6.267033e+01 -1.328454e+01
3.252141e+01 -6.263520e+01 -1.533011e+01
3.296502e+01 -6.212029e+01 -1.726514e+01
3.328853e+01 -6.113005e+01 -1.903171e+01
3.295263e+01 -5.997419e+01 -1.958841e+01
3.230603e+01 -5.883045e+01 -1.940773e+01
3.141954e+01 -5.785969e+01 -1.923297e+01
3.046408e+01 -5.699744e+01 -1.891316e+01
2.925498e+01 -5.379856e+01 -1.354970e+01
2.877606e+01 -5.426166e+01 -1.359387e+01
2.840516e+01 -5.481348e+01 -1.353296e+01
2.813054e+01 -5.540483e+01 -1.338927e+01
2.795474e+01 -5.600727e+01 -1.316128e+01
2.797638e+01 -5.718649e+01 -1.236172e+01
2.800328e+01 -5.819328e+01 -1.135376e+01
2.881584e+01 -5.933046e+01 -1.107660e+01
2.946323e+01 -6.045235e+01 -1.167041e+01
2.885349e+01 -6.142074e+01 -1.338788e+01
2.800366e+01 -6.116348e+01 -1.525080e+01
2.748508e+01 -6.016204e+01 -1.697918e+01
2.789547e+01 -5.822435e+01 -1.755874e+01
2.841107e+01 -5.767376e+01 -1.786115e+01
2.902864e+01 -5.726961e+01 -1.820137e+01
2.971005e+01 -5.699332e+01 -1.854746e+01
3.043580e+01 -5.697515e+01 -1.891272e+01
3.730841e+01 -6.694206e+01 -3.647181e+01
3.611737e+01 -6.711772e+01 -3.860001e+01
3.405548e+01 -6.652114e+01 -3.977114e+01
3.222428e+01 -6.610828e+01 -4.133800e+01
3.024339e+01 -6.551388e+01 -4.264226e+01
2.804000e+01 -6.477143e+01 -4.339927e+01
2.584212e+01 -6.384145e+01 -4.393161e+01
2.441769e+01 -6.291787e+01 -4.400086e+01
2.321368e+01 -6.181491e+01 -4.447081e+01
2.203567e+01 -6.065791e+01 -4.487157e+01
2.090796e+01 -5.960226e+01 -4.416401e+01
2.006863e+01 -5.874369e+01 -4.296188e+01
1.926452e+01 -5.793915e+01 -4.169974e+01
1.837488e+01 -5.718467e+01 -4.082122e+01
1.754166e+01 -5.646777e+01 -3.985960e+01
1.638470e+01 -5.581355e+01 -3.925441e+01
1.546588e+01 -5.519812e+01 -3.830058e+01
1.429516e+01 -5.465619e+01 -3.761618e+01
1.297585e+01 -5.427662e+01 -3.711811e+01
2.835827e+01 -5.819939e+01 2.418706e+01
2.852933e+01 -5.818501e+01 2.223618e+01
2.871864e+01 -5.815643e+01 2.028700e+01
2.885654e+01 -5.822200e+01 1.833451e+01
2.876588e+01 -5.854818e+01 1.640546e+01
2.882027e+01 -5.866879e+01 1.420202e+01
2.888445e+01 -5.876230e+01 1.199752e+01
2.895417e+01 -5.883773e+01 9.792508e+00
2.908638e+01 -5.883537e+01 7.589067e+00
2.928525e+01 -5.875202e+01 5.302266e+00
2.953471e+01 -5.859549e+01 3.024276e+00
2.987665e+01 -5.833884e+01 7.674775e-01
3.033993e+01 -5.796918e+01 -1.451720e+00
3.125416e+01 -5.742006e+01 -3.375219e+00
3.170350e+01 -5.686202e+01 -5.454684e+00
3.210386e+01 -5.628945e+01 -7.540063e+00
3.273376e+01 -5.559259e+01 -9.528683e+00
2.475790e+01 -5.160986e+01 -1.552421e+01
2.609462e+01 -5.301006e+01 -1.577187e+01
2.687802e+01 -5.440840e+01 -1.688528e+01
2.712823e+01 -5.527234e+01 -1.861729e+01
2.714196e+01 -5.592456e+01 -1.985979e+01
2.708342e+01 -5.673065e+01 -2.100708e+01
2.713174e+01 -5.751450e+01 -2.217008e+01
2.684842e+01 -5.810764e+01 -2.438573e+01
2.596737e+01 -5.809173e+01 -2.652225e+01
2.452133e+01 -5.760164e+01 -2.825717e+01
2.291407e+01 -5.698681e+01 -2.958478e+01
2.107250e+01 -5.603526e+01 -3.023821e+01
1.928719e+01 -5.480239e+01 -3.010997e+01
1.778873e+01 -5.356102e+01 -2.932152e+01
1.690446e+01 -5.245472e+01 -2.777168e+01
1.711446e+01 -5.166928e+01 -2.583597e+01
1.768078e+01 -5.088196e+01 -2.389103e+01
1.802012e+01 -5.016478e+01 -2.186774e+01
1.929069e+01 -4.996156e+01 -2.011629e+01
2.113330e+01 -5.030806e+01 -1.851540e+01
2.277759e+01 -5.083615e+01 -1.675601e+01
2.470120e+01 -5.169510e+01 -1.547521e+01
