# Supplementary material for: The effects of phylogeny, body size, and locomotor behavior on the three-dimensional shape of the pelvis in extant carnivorans
Source: PeerJ. 2020 Feb 20;8:e8574. doi: 10.7717/peerj.8574 (PMC7036272; doi:10.7717/peerj.8574)
Supplement: Data S1 [file peerj-08-8574-s001.zip › Individual landmark files for import into R/LACM_85440 Puma.txt]

[individuals]
1
[dimensions]
3
[landmarks]
171
[rawpoints]
'#1
9.497074e+01 -1.395328e+02 -7.606510e+01
1.829502e+01 -1.369993e+02 -4.144276e+01
3.867144e+01 -1.378321e+02 -4.459780e+01
8.241121e+01 -1.783397e+02 -5.748731e+01
4.215855e+01 -1.693928e+02 -2.898668e+01
3.119424e+01 -1.669357e+02 -3.918320e+01
-1.884907e+01 -1.730636e+02 -2.198757e+01
-7.719917e+01 -1.746316e+02 -2.248895e+01
2.776987e+00 -1.356835e+02 -4.071646e+01
-2.032705e+01 -1.461542e+02 -3.139172e+01
-4.646446e+00 -1.454050e+02 -2.180676e+01
-8.573378e+01 -1.699793e+02 -2.760639e+00
4.935745e+00 -1.146079e+02 1.224823e+00
-5.917267e+01 -1.462769e+02 2.520300e+01
4.448562e+01 -1.388137e+02 -3.811361e+01
2.779491e+01 -1.343497e+02 -3.316433e+01
3.799464e+01 -1.395028e+02 -3.600963e+01
1.596878e+01 -1.236582e+02 -2.700444e+01
-8.578125e+00 -1.245310e+02 -1.424083e+01
-4.596481e+01 -1.493060e+02 -2.573513e+00
-2.792465e+01 -1.439588e+02 -1.511633e+01
-3.150361e+01 -1.272903e+02 6.344040e+00
-4.234196e+00 -1.328240e+02 -2.868277e+01
-1.742341e+01 -1.419131e+02 -2.738843e+01
9.486127e+01 -1.395216e+02 -7.607098e+01
9.657378e+01 -1.410317e+02 -7.772372e+01
9.831134e+01 -1.423534e+02 -7.950678e+01
9.979926e+01 -1.443604e+02 -8.081161e+01
1.009827e+02 -1.468082e+02 -8.155551e+01
1.018045e+02 -1.495011e+02 -8.168999e+01
1.022879e+02 -1.522659e+02 -8.143085e+01
1.020984e+02 -1.551921e+02 -8.009041e+01
1.016404e+02 -1.579242e+02 -7.844111e+01
1.010800e+02 -1.606610e+02 -7.683131e+01
1.005806e+02 -1.636049e+02 -7.561547e+01
9.961218e+01 -1.662161e+02 -7.399117e+01
9.818417e+01 -1.683679e+02 -7.206093e+01
9.616434e+01 -1.712029e+02 -6.983568e+01
9.386444e+01 -1.737277e+02 -6.751046e+01
9.132746e+01 -1.758560e+02 -6.503990e+01
8.856332e+01 -1.774894e+02 -6.243967e+01
8.553194e+01 -1.783407e+02 -5.976469e+01
8.226321e+01 -1.782721e+02 -5.723886e+01
4.444604e+01 -1.387231e+02 -3.812967e+01
4.126196e+01 -1.388640e+02 -3.759311e+01
3.816135e+01 -1.383922e+02 -3.681163e+01
3.518371e+01 -1.375125e+02 -3.591363e+01
3.230667e+01 -1.363743e+02 -3.497898e+01
2.836561e+01 -1.342370e+02 -3.361700e+01
2.500330e+01 -1.314065e+02 -3.199270e+01
2.163068e+01 -1.286833e+02 -3.021386e+01
1.852415e+01 -1.258437e+02 -2.815420e+01
1.420788e+01 -1.233348e+02 -2.579719e+01
8.979738e+00 -1.234644e+02 -2.402719e+01
4.258657e+00 -1.225908e+02 -2.130177e+01
8.969040e-01 -1.210258e+02 -1.721118e+01
-2.968175e-01 -1.192822e+02 -1.220036e+01
-6.934230e-01 -1.177257e+02 -7.004636e+00
8.130760e-01 -1.159440e+02 -2.092445e+00
4.927408e+00 -1.146203e+02 1.208441e+00
4.203106e+01 -1.692845e+02 -2.901392e+01
3.801686e+01 -1.653071e+02 -3.359547e+01
3.081238e+01 -1.645303e+02 -3.423653e+01
2.355125e+01 -1.643407e+02 -3.383060e+01
1.477660e+01 -1.639262e+02 -3.100863e+01
6.648776e+00 -1.645778e+02 -2.669061e+01
-1.582002e+00 -1.663853e+02 -2.293344e+01
-7.659391e+00 -1.680277e+02 -2.213382e+01
-1.389346e+01 -1.691927e+02 -2.190699e+01
-1.892772e+01 -1.730543e+02 -2.204435e+01
-2.206682e+01 -1.704698e+02 -2.143144e+01
-2.602703e+01 -1.693868e+02 -2.120394e+01
-3.013617e+01 -1.692903e+02 -2.108440e+01
-3.879918e+01 -1.703078e+02 -1.996234e+01
-4.737688e+01 -1.716862e+02 -1.859624e+01
-5.603821e+01 -1.731484e+02 -1.816618e+01
-6.322374e+01 -1.739347e+02 -1.881370e+01
-7.014481e+01 -1.748293e+02 -2.080593e+01
-7.720951e+01 -1.746907e+02 -2.246075e+01
-4.308266e+00 -1.327454e+02 -2.874738e+01
-1.762217e+00 -1.322225e+02 -3.177683e+01
3.541837e-01 -1.329281e+02 -3.508686e+01
1.728297e+00 -1.341994e+02 -3.861235e+01
2.950272e+00 -1.367295e+02 -4.144754e+01
3.708015e+00 -1.410034e+02 -4.209755e+01
3.494059e+00 -1.453347e+02 -4.277353e+01
2.103688e+00 -1.494853e+02 -4.245182e+01
-1.549700e-02 -1.529996e+02 -4.089616e+01
-4.222409e+00 -1.552186e+02 -3.826724e+01
-9.216805e+00 -1.555007e+02 -3.614378e+01
-1.434837e+01 -1.541222e+02 -3.500235e+01
-1.882246e+01 -1.511348e+02 -3.423306e+01
-1.980579e+01 -1.486661e+02 -3.281170e+01
-1.954322e+01 -1.462586e+02 -3.101788e+01
-1.867578e+01 -1.440029e+02 -2.921732e+01
-1.742219e+01 -1.419367e+02 -2.741672e+01
-4.242287e+00 -1.328374e+02 -2.866607e+01
-4.260671e+00 -1.338883e+02 -2.735963e+01
-4.040132e+00 -1.350774e+02 -2.619807e+01
-3.604302e+00 -1.364097e+02 -2.527805e+01
-2.846048e+00 -1.377808e+02 -2.468080e+01
3.738307e-01 -1.406989e+02 -2.492773e+01
2.785679e+00 -1.436601e+02 -2.701570e+01
4.231433e+00 -1.465413e+02 -2.994034e+01
1.964312e+00 -1.499198e+02 -3.148627e+01
-1.575136e+00 -1.531716e+02 -3.012902e+01
-5.930324e+00 -1.533768e+02 -2.769276e+01
-9.637696e+00 -1.508598e+02 -2.548693e+01
-1.251422e+01 -1.469026e+02 -2.448128e+01
-1.380191e+01 -1.454252e+02 -2.472630e+01
-1.509944e+01 -1.440827e+02 -2.537076e+01
-1.648729e+01 -1.429643e+02 -2.622147e+01
-1.752523e+01 -1.418537e+02 -2.748243e+01
-7.716396e+01 -1.746631e+02 -2.248639e+01
-8.002548e+01 -1.755342e+02 -1.974862e+01
-8.182966e+01 -1.755252e+02 -1.611708e+01
-8.296104e+01 -1.748488e+02 -1.228233e+01
-8.446143e+01 -1.747416e+02 -8.516542e+00
-8.532885e+01 -1.741159e+02 -4.605527e+00
-8.420831e+01 -1.717564e+02 -1.503716e+00
-8.305846e+01 -1.695376e+02 2.505439e+00
-8.155569e+01 -1.672943e+02 6.381907e+00
-7.964899e+01 -1.648584e+02 9.952629e+00
-7.731878e+01 -1.622157e+02 1.309995e+01
-7.470825e+01 -1.594498e+02 1.590233e+01
-7.148671e+01 -1.566431e+02 1.791787e+01
-6.974387e+01 -1.549189e+02 1.965113e+01
-6.778913e+01 -1.531870e+02 2.113231e+01
-6.614795e+01 -1.514076e+02 2.290855e+01
-6.389201e+01 -1.496925e+02 2.390031e+01
-6.163677e+01 -1.479363e+02 2.481875e+01
-5.916924e+01 -1.462757e+02 2.522892e+01
9.489020e+01 -1.394736e+02 -7.594460e+01
8.895007e+01 -1.394341e+02 -7.234993e+01
8.301957e+01 -1.391795e+02 -6.874808e+01
7.698055e+01 -1.384617e+02 -6.539788e+01
7.079140e+01 -1.374818e+02 -6.240781e+01
6.548210e+01 -1.371577e+02 -5.946586e+01
6.017062e+01 -1.368821e+02 -5.652251e+01
5.511797e+01 -1.373289e+02 -5.317310e+01
4.989734e+01 -1.377173e+02 -5.008406e+01
4.512545e+01 -1.383402e+02 -4.717744e+01
3.991301e+01 -1.381062e+02 -4.508431e+01
3.451813e+01 -1.375094e+02 -4.361966e+01
2.901395e+01 -1.368970e+02 -4.265265e+01
2.250187e+01 -1.365624e+02 -4.166195e+01
1.595425e+01 -1.363533e+02 -4.089373e+01
9.373013e+00 -1.359230e+02 -4.081572e+01
2.782089e+00 -1.356919e+02 -4.072343e+01
-8.621609e+00 -1.244508e+02 -1.430865e+01
-9.440831e+00 -1.294444e+02 -1.798248e+01
-1.364669e+01 -1.339159e+02 -1.917600e+01
-1.900053e+01 -1.369658e+02 -1.810796e+01
-2.380882e+01 -1.401313e+02 -1.691506e+01
-2.842245e+01 -1.435829e+02 -1.574695e+01
-3.305514e+01 -1.468283e+02 -1.414459e+01
-3.759082e+01 -1.492368e+02 -1.173673e+01
-4.210932e+01 -1.504074e+02 -8.514184e+00
-4.555762e+01 -1.497208e+02 -4.063719e+00
-4.518824e+01 -1.441268e+02 1.206594e+00
-4.242114e+01 -1.374909e+02 3.947494e+00
-3.846618e+01 -1.310591e+02 5.430623e+00
-3.575432e+01 -1.285879e+02 7.014830e+00
-3.205425e+01 -1.271942e+02 6.432497e+00
-2.836613e+01 -1.260150e+02 5.443736e+00
-2.429762e+01 -1.244284e+02 3.409015e+00
-2.054975e+01 -1.231522e+02 6.640493e-01
-1.686716e+01 -1.220254e+02 -2.230562e+00
-1.345634e+01 -1.220706e+02 -5.945166e+00
-1.029853e+01 -1.226342e+02 -9.836846e+00
-8.582769e+00 -1.245033e+02 -1.419522e+01
