# Supplementary material for: The effects of phylogeny, body size, and locomotor behavior on the three-dimensional shape of the pelvis in extant carnivorans
Source: PeerJ. 2020 Feb 20;8:e8574. doi: 10.7717/peerj.8574 (PMC7036272; doi:10.7717/peerj.8574)
Supplement: Data S1 [file peerj-08-8574-s001.zip › Individual landmark files for import into R/LACM_86009 Ursus.txt]

[individuals]
1
[dimensions]
3
[landmarks]
171
[rawpoints]
'#1
-1.324316e+02 -4.168724e+00 2.185895e+01
-8.343739e+01 -8.652005e+01 1.518379e+01
-7.682454e+01 -7.023256e+01 8.058456e+00
-8.483987e+01 -2.544134e+00 -6.675166e+01
-5.520818e+01 -7.475761e+01 -4.224326e+01
-6.288023e+01 -8.540176e+01 -2.863301e+01
-5.998711e+01 -1.598498e+02 -2.716682e+01
-7.871199e+01 -2.044243e+02 -5.240534e+01
-8.728036e+01 -1.042870e+02 1.838467e+01
-7.873976e+01 -1.523973e+02 -1.940563e+00
-5.847354e+01 -1.285420e+02 1.348549e+00
-6.968868e+01 -2.287954e+02 -3.360167e+01
-7.861110e+00 -1.398806e+02 5.056587e+01
-3.028669e+00 -2.362119e+02 2.721773e+01
-4.892622e+01 -6.251800e+01 5.751923e+00
-5.969890e+01 -8.571015e+01 1.971548e+01
-5.678822e+01 -7.055287e+01 8.732437e+00
-4.572341e+01 -1.125529e+02 3.448424e+01
-4.876006e+01 -1.461096e+02 2.527555e+01
-3.417055e+01 -1.949277e+02 1.717689e+01
-5.348267e+01 -1.714005e+02 2.408290e-01
-2.879459e+01 -1.744575e+02 3.239314e+01
-6.592950e+01 -1.234867e+02 2.264534e+01
-7.047702e+01 -1.490258e+02 5.646217e+00
-1.322476e+02 -4.284737e+00 2.200560e+01
-1.350167e+02 1.369851e+00 1.988107e+01
-1.366950e+02 6.978773e+00 1.673684e+01
-1.369121e+02 1.219937e+01 1.263144e+01
-1.368837e+02 1.710472e+01 8.148783e+00
-1.365034e+02 2.153959e+01 3.214529e+00
-1.346981e+02 2.474570e+01 -2.318663e+00
-1.305329e+02 2.609136e+01 -8.331973e+00
-1.255973e+02 2.624100e+01 -1.389354e+01
-1.212011e+02 2.640516e+01 -1.989040e+01
-1.171188e+02 2.618350e+01 -2.610339e+01
-1.132205e+02 2.539460e+01 -3.238807e+01
-1.093123e+02 2.380074e+01 -3.851186e+01
-1.049968e+02 2.102509e+01 -4.450220e+01
-1.012035e+02 1.781500e+01 -5.062726e+01
-9.721040e+01 1.376161e+01 -5.608968e+01
-9.344401e+01 9.276633e+00 -6.137292e+01
-8.918874e+01 3.833750e+00 -6.517820e+01
-8.474194e+01 -2.486389e+00 -6.675490e+01
-4.891576e+01 -6.251841e+01 5.749168e+00
-5.381270e+01 -6.641201e+01 7.016144e+00
-5.768209e+01 -7.098634e+01 9.217699e+00
-5.997134e+01 -7.606222e+01 1.233854e+01
-5.990429e+01 -8.100439e+01 1.637764e+01
-5.953207e+01 -8.698502e+01 2.006074e+01
-5.857813e+01 -9.320528e+01 2.320241e+01
-5.648414e+01 -9.923359e+01 2.616044e+01
-5.338317e+01 -1.046233e+02 2.944720e+01
-4.863977e+01 -1.104709e+02 3.412106e+01
-4.446024e+01 -1.179806e+02 3.628355e+01
-3.996035e+01 -1.254830e+02 3.770076e+01
-3.477975e+01 -1.325861e+02 3.881560e+01
-2.884488e+01 -1.370609e+02 4.099635e+01
-2.208867e+01 -1.388180e+02 4.435333e+01
-1.519568e+01 -1.386420e+02 4.788309e+01
-7.930767e+00 -1.397911e+02 5.031282e+01
-5.531430e+01 -7.480651e+01 -4.213946e+01
-5.919113e+01 -7.930423e+01 -3.425994e+01
-6.255001e+01 -8.624297e+01 -2.810216e+01
-6.389239e+01 -9.558443e+01 -2.522472e+01
-6.197172e+01 -1.067931e+02 -2.569291e+01
-5.935376e+01 -1.178500e+02 -2.635061e+01
-5.761394e+01 -1.290743e+02 -2.707898e+01
-5.783191e+01 -1.393760e+02 -2.675793e+01
-5.884914e+01 -1.496284e+02 -2.639822e+01
-6.025578e+01 -1.598145e+02 -2.713282e+01
-6.095227e+01 -1.632887e+02 -2.690763e+01
-6.205874e+01 -1.666473e+02 -2.722697e+01
-6.316915e+01 -1.699664e+02 -2.782346e+01
-6.528977e+01 -1.776961e+02 -2.945079e+01
-6.743669e+01 -1.853044e+02 -3.154818e+01
-7.007433e+01 -1.918738e+02 -3.564425e+01
-7.296389e+01 -1.965604e+02 -4.088517e+01
-7.626543e+01 -1.996307e+02 -4.700490e+01
-7.870131e+01 -2.043700e+02 -5.242538e+01
-6.583231e+01 -1.235512e+02 2.257186e+01
-7.099516e+01 -1.182255e+02 2.291079e+01
-7.699783e+01 -1.140064e+02 2.177227e+01
-8.278910e+01 -1.100840e+02 1.928105e+01
-8.766370e+01 -1.076182e+02 1.425236e+01
-8.998701e+01 -1.081729e+02 6.631315e+00
-8.873380e+01 -1.092563e+02 -1.182025e+00
-8.789852e+01 -1.132822e+02 -8.029207e+00
-8.593864e+01 -1.187795e+02 -1.348160e+01
-8.391572e+01 -1.259953e+02 -1.541937e+01
-8.253564e+01 -1.335955e+02 -1.492386e+01
-8.163382e+01 -1.409746e+02 -1.276673e+01
-8.101127e+01 -1.473830e+02 -8.470066e+00
-7.917204e+01 -1.496054e+02 -4.858818e+00
-7.652007e+01 -1.501239e+02 -1.108890e+00
-7.343388e+01 -1.498418e+02 2.320338e+00
-7.028754e+01 -1.488675e+02 5.563051e+00
-6.591835e+01 -1.234729e+02 2.262769e+01
-6.403246e+01 -1.247441e+02 2.083287e+01
-6.224112e+01 -1.256393e+02 1.873911e+01
-6.084020e+01 -1.262503e+02 1.627778e+01
-5.956574e+01 -1.263804e+02 1.367918e+01
-5.831234e+01 -1.246728e+02 8.226428e+00
-5.936841e+01 -1.229919e+02 2.723845e+00
-6.186736e+01 -1.224430e+02 -2.536396e+00
-6.449122e+01 -1.251761e+02 -6.993256e+00
-6.296350e+01 -1.314749e+02 -6.583263e+00
-6.027885e+01 -1.364861e+02 -3.443443e+00
-6.059155e+01 -1.399148e+02 2.063359e+00
-6.280111e+01 -1.430446e+02 7.307476e+00
-6.463590e+01 -1.446843e+02 8.093444e+00
-6.662085e+01 -1.463332e+02 7.974362e+00
-6.854875e+01 -1.478721e+02 7.207685e+00
-7.038318e+01 -1.489906e+02 5.773457e+00
-7.865437e+01 -2.043023e+02 -5.246797e+01
-7.554556e+01 -2.122803e+02 -4.926240e+01
-7.039305e+01 -2.167561e+02 -4.317811e+01
-6.520306e+01 -2.220236e+02 -3.780141e+01
-6.400471e+01 -2.302832e+02 -3.406898e+01
-5.856580e+01 -2.340923e+02 -2.778476e+01
-5.237261e+01 -2.361048e+02 -2.136687e+01
-4.796968e+01 -2.379987e+02 -1.514695e+01
-4.342614e+01 -2.378876e+02 -8.743379e+00
-3.883274e+01 -2.354660e+02 -2.852904e+00
-3.427124e+01 -2.336595e+02 3.278145e+00
-2.926894e+01 -2.328288e+02 9.273761e+00
-2.411469e+01 -2.312172e+02 1.497435e+01
-2.100144e+01 -2.313739e+02 1.788452e+01
-1.772240e+01 -2.320291e+02 2.053042e+01
-1.432619e+01 -2.321656e+02 2.310560e+01
-1.077541e+01 -2.334589e+02 2.508126e+01
-7.149255e+00 -2.351752e+02 2.652682e+01
-3.089541e+00 -2.362187e+02 2.730951e+01
-1.324226e+02 -4.371819e+00 2.177933e+01
-1.263236e+02 -7.495125e+00 2.219888e+01
-1.208244e+02 -1.160125e+01 2.237985e+01
-1.152592e+02 -1.560734e+01 2.204652e+01
-1.103518e+02 -1.738148e+01 1.758559e+01
-1.035633e+02 -2.237163e+01 1.410082e+01
-9.690921e+01 -2.812222e+01 1.169467e+01
-9.099416e+01 -3.478088e+01 9.745493e+00
-8.601057e+01 -4.216420e+01 7.801445e+00
-8.166322e+01 -5.110794e+01 6.560190e+00
-7.805200e+01 -6.045588e+01 6.482128e+00
-7.628722e+01 -7.014538e+01 8.334182e+00
-8.035153e+01 -7.859665e+01 1.186708e+01
-8.303397e+01 -8.475178e+01 1.354791e+01
-8.511378e+01 -9.105466e+01 1.551162e+01
-8.596677e+01 -9.772634e+01 1.714508e+01
-8.735930e+01 -1.044091e+02 1.828897e+01
-4.879179e+01 -1.461459e+02 2.534875e+01
-5.082512e+01 -1.456338e+02 1.886771e+01
-5.181646e+01 -1.481819e+02 1.262837e+01
-5.172530e+01 -1.532899e+02 8.122715e+00
-5.260017e+01 -1.575510e+02 4.522690e+00
-5.316816e+01 -1.625808e+02 2.020622e+00
-5.324577e+01 -1.679778e+02 3.627170e-01
-5.187702e+01 -1.766187e+02 -5.706084e-01
-4.783926e+01 -1.841460e+02 1.538164e+00
-4.293983e+01 -1.898522e+02 6.103724e+00
-3.785229e+01 -1.936355e+02 1.160717e+01
-3.271313e+01 -1.949970e+02 1.810475e+01
-2.793052e+01 -1.939965e+02 2.493176e+01
-2.569616e+01 -1.893859e+02 2.946600e+01
-2.625896e+01 -1.828714e+02 3.147971e+01
-2.787276e+01 -1.762463e+02 3.203893e+01
-3.076935e+01 -1.688985e+02 3.184071e+01
-3.430975e+01 -1.618777e+02 3.107082e+01
-3.842611e+01 -1.552645e+02 2.974997e+01
-4.122711e+01 -1.510174e+02 2.894676e+01
-4.441969e+01 -1.470595e+02 2.812688e+01
-4.856047e+01 -1.460189e+02 2.524590e+01
