# Supplementary material for: The effects of phylogeny, body size, and locomotor behavior on the three-dimensional shape of the pelvis in extant carnivorans
Source: PeerJ. 2020 Feb 20;8:e8574. doi: 10.7717/peerj.8574 (PMC7036272; doi:10.7717/peerj.8574)
Supplement: Data S1 [file peerj-08-8574-s001.zip › Individual landmark files for import into R/LACM_88906 Ursus.txt]

[individuals]
1
[dimensions]
3
[landmarks]
171
[rawpoints]
'#1
-1.038261e+02 -4.077385e+00 -3.737389e+01
-4.945549e+01 -9.317721e+01 -2.813665e+01
-4.200075e+01 -7.539218e+01 -3.492889e+01
-2.094356e+01 -1.734743e+01 -1.082958e+02
-2.147890e+00 -8.005644e+01 -7.130460e+01
-2.004040e+01 -9.508209e+01 -6.109662e+01
-2.672078e+01 -1.694834e+02 -5.863417e+01
-4.670602e+01 -2.160641e+02 -8.713042e+01
-5.574547e+01 -1.122140e+02 -2.650793e+01
-5.047932e+01 -1.572549e+02 -4.090979e+01
-2.871251e+01 -1.405190e+02 -3.091106e+01
-4.566898e+01 -2.314858e+02 -7.198809e+01
-6.159744e+00 -1.485934e+02 3.378758e+01
-8.044220e-01 -2.487126e+02 1.121218e+01
-2.283437e+01 -6.025651e+01 -2.873947e+01
-3.338577e+01 -9.103157e+01 -1.949867e+01
-2.408764e+01 -7.748759e+01 -2.889639e+01
-3.013542e+01 -1.234528e+02 2.206223e+00
-3.332784e+01 -1.530746e+02 -1.035689e+01
-1.543862e+01 -2.094336e+02 7.361300e-01
-3.272566e+01 -1.841654e+02 -3.431557e+01
-1.769247e+01 -1.797042e+02 8.674347e+00
-4.235492e+01 -1.326671e+02 -1.692313e+01
-4.569617e+01 -1.547908e+02 -3.165644e+01
-1.038793e+02 -3.983264e+00 -3.750190e+01
-1.051084e+02 6.448821e-01 -4.178377e+01
-1.047943e+02 4.798623e+00 -4.667416e+01
-1.040217e+02 8.507065e+00 -5.186214e+01
-1.008988e+02 1.187550e+01 -5.635355e+01
-9.679414e+01 1.479596e+01 -6.033969e+01
-9.175578e+01 1.708073e+01 -6.360484e+01
-8.602047e+01 1.864290e+01 -6.704547e+01
-8.042311e+01 1.960022e+01 -7.090878e+01
-7.499369e+01 1.997870e+01 -7.509807e+01
-6.954295e+01 1.969019e+01 -7.926679e+01
-6.419938e+01 1.864956e+01 -8.345383e+01
-5.903032e+01 1.670057e+01 -8.753532e+01
-5.213619e+01 1.281851e+01 -9.308246e+01
-4.532990e+01 8.246542e+00 -9.819650e+01
-3.853356e+01 3.197117e+00 -1.028537e+02
-3.170773e+01 -2.088482e+00 -1.071953e+02
-2.515257e+01 -8.991570e+00 -1.088559e+02
-2.070214e+01 -1.753561e+01 -1.081040e+02
-2.282424e+01 -6.035181e+01 -2.874129e+01
-2.330107e+01 -6.544938e+01 -2.967070e+01
-2.416882e+01 -7.058002e+01 -2.966318e+01
-2.533089e+01 -7.557081e+01 -2.875864e+01
-2.684354e+01 -8.039201e+01 -2.751593e+01
-2.981057e+01 -8.593071e+01 -2.486894e+01
-3.287827e+01 -9.026529e+01 -2.059242e+01
-3.524721e+01 -9.439424e+01 -1.571121e+01
-3.686385e+01 -1.002283e+02 -1.257491e+01
-3.613935e+01 -1.104264e+02 -8.670311e+00
-3.269519e+01 -1.187734e+02 -2.488111e+00
-2.854726e+01 -1.275811e+02 2.510065e+00
-2.594149e+01 -1.378320e+02 5.319397e+00
-2.224299e+01 -1.447457e+02 1.074983e+01
-1.716134e+01 -1.479310e+02 1.816586e+01
-1.185844e+01 -1.473844e+02 2.607444e+01
-6.352440e+00 -1.485847e+02 3.376920e+01
-2.038158e+00 -8.015380e+01 -7.116648e+01
-9.414184e+00 -8.593422e+01 -6.601139e+01
-1.612352e+01 -9.233043e+01 -6.067575e+01
-2.078566e+01 -1.012718e+02 -5.711087e+01
-2.239701e+01 -1.131272e+02 -5.549788e+01
-2.164516e+01 -1.251758e+02 -5.563031e+01
-2.153705e+01 -1.372395e+02 -5.608608e+01
-2.280627e+01 -1.481410e+02 -5.642410e+01
-2.468629e+01 -1.589481e+02 -5.690038e+01
-2.687103e+01 -1.695561e+02 -5.870559e+01
-2.923201e+01 -1.750538e+02 -5.986831e+01
-3.236723e+01 -1.800943e+02 -6.125215e+01
-3.535434e+01 -1.852194e+02 -6.265270e+01
-3.827678e+01 -1.914813e+02 -6.479230e+01
-4.089262e+01 -1.975369e+02 -6.776190e+01
-4.321050e+01 -2.033824e+02 -7.133757e+01
-4.491314e+01 -2.083312e+02 -7.585360e+01
-4.573512e+01 -2.117289e+02 -8.181704e+01
-4.676060e+01 -2.160399e+02 -8.712240e+01
-4.223412e+01 -1.326452e+02 -1.699722e+01
-4.532389e+01 -1.277387e+02 -1.721372e+01
-4.860266e+01 -1.231656e+02 -1.862950e+01
-5.230754e+01 -1.196923e+02 -2.143626e+01
-5.358204e+01 -1.160071e+02 -2.573294e+01
-5.376918e+01 -1.148657e+02 -3.245057e+01
-5.229921e+01 -1.150989e+02 -3.910298e+01
-5.081793e+01 -1.175151e+02 -4.530251e+01
-4.903933e+01 -1.216228e+02 -5.044349e+01
-4.649420e+01 -1.287487e+02 -5.420138e+01
-4.616267e+01 -1.371808e+02 -5.461256e+01
-4.746265e+01 -1.453102e+02 -5.271423e+01
-4.968510e+01 -1.525436e+02 -4.895692e+01
-5.006268e+01 -1.547663e+02 -4.485088e+01
-4.914277e+01 -1.552683e+02 -4.028533e+01
-4.751527e+01 -1.553070e+02 -3.589320e+01
-4.578494e+01 -1.548452e+02 -3.156461e+01
-4.234475e+01 -1.326778e+02 -1.692756e+01
-3.995800e+01 -1.334480e+02 -1.807667e+01
-3.764661e+01 -1.339593e+02 -1.949310e+01
-3.554858e+01 -1.342495e+02 -2.126073e+01
-3.395581e+01 -1.342950e+02 -2.351267e+01
-3.150938e+01 -1.329962e+02 -2.734376e+01
-3.006824e+01 -1.310269e+02 -3.139266e+01
-3.126457e+01 -1.301414e+02 -3.587960e+01
-3.240240e+01 -1.317859e+02 -4.016315e+01
-3.157159e+01 -1.368589e+02 -4.127905e+01
-3.122970e+01 -1.418867e+02 -3.977027e+01
-3.209452e+01 -1.463296e+02 -3.708931e+01
-3.501238e+01 -1.485669e+02 -3.332727e+01
-3.739606e+01 -1.503419e+02 -3.228668e+01
-4.004353e+01 -1.519677e+02 -3.177257e+01
-4.282895e+01 -1.534194e+02 -3.155060e+01
-4.566864e+01 -1.547726e+02 -3.169400e+01
-4.674556e+01 -2.160523e+02 -8.712423e+01
-4.508553e+01 -2.237417e+02 -8.285052e+01
-4.280600e+01 -2.287996e+02 -7.582417e+01
-4.071381e+01 -2.350769e+02 -6.979429e+01
-3.911795e+01 -2.418799e+02 -6.419730e+01
-3.592168e+01 -2.445424e+02 -5.627031e+01
-3.281278e+01 -2.474487e+02 -4.839362e+01
-3.063395e+01 -2.487016e+02 -4.218355e+01
-2.842881e+01 -2.483993e+02 -3.586513e+01
-2.604462e+01 -2.453481e+02 -3.039817e+01
-2.405769e+01 -2.450110e+02 -2.400934e+01
-2.149470e+01 -2.435099e+02 -1.800487e+01
-1.852349e+01 -2.428731e+02 -1.203407e+01
-1.599629e+01 -2.433195e+02 -7.504131e+00
-1.301755e+01 -2.426146e+02 -3.292714e+00
-9.907644e+00 -2.426338e+02 8.827257e-01
-6.886264e+00 -2.441177e+02 4.854314e+00
-4.535657e+00 -2.478138e+02 7.668479e+00
-8.000503e-01 -2.487141e+02 1.118121e+01
-1.038091e+02 -4.186310e+00 -3.736469e+01
-9.697052e+01 -1.070285e+01 -3.568636e+01
-8.979109e+01 -1.699457e+01 -3.472719e+01
-8.288406e+01 -2.356746e+01 -3.365998e+01
-7.423413e+01 -2.755325e+01 -3.481854e+01
-6.754161e+01 -3.154376e+01 -3.541794e+01
-6.127443e+01 -3.619893e+01 -3.577135e+01
-5.561368e+01 -4.158206e+01 -3.599913e+01
-5.120036e+01 -4.803004e+01 -3.586224e+01
-4.608512e+01 -5.659933e+01 -3.554551e+01
-4.230809e+01 -6.582058e+01 -3.491256e+01
-4.119054e+01 -7.568699e+01 -3.386242e+01
-4.482874e+01 -8.464784e+01 -3.137982e+01
-4.831085e+01 -9.126130e+01 -3.026852e+01
-5.164722e+01 -9.794957e+01 -2.915816e+01
-5.442252e+01 -1.048567e+02 -2.785926e+01
-5.576546e+01 -1.121943e+02 -2.665344e+01
-3.327644e+01 -1.530698e+02 -1.032045e+01
-3.367183e+01 -1.547111e+02 -1.741374e+01
-3.383016e+01 -1.590994e+02 -2.323467e+01
-3.361264e+01 -1.647341e+02 -2.785709e+01
-3.329964e+01 -1.720243e+02 -3.182001e+01
-3.286184e+01 -1.799451e+02 -3.427447e+01
-3.116716e+01 -1.880311e+02 -3.344102e+01
-2.850543e+01 -1.957446e+02 -2.946025e+01
-2.538883e+01 -2.012421e+02 -2.301028e+01
-2.207810e+01 -2.054478e+02 -1.561554e+01
-1.895592e+01 -2.079572e+02 -8.460916e+00
-1.580008e+01 -2.100751e+02 -1.059808e+00
-1.383259e+01 -2.058080e+02 5.733057e+00
-1.370624e+01 -1.986367e+02 8.923214e+00
-1.471248e+01 -1.908863e+02 9.657305e+00
-1.645356e+01 -1.832504e+02 9.123333e+00
-1.869182e+01 -1.769006e+02 8.157674e+00
-2.119229e+01 -1.707464e+02 6.695790e+00
-2.389508e+01 -1.649035e+02 4.501560e+00
-2.694569e+01 -1.591565e+02 7.418582e-01
-2.972394e+01 -1.538542e+02 -3.800657e+00
-3.334798e+01 -1.530685e+02 -1.033634e+01
