# Supplementary material for: The effects of phylogeny, body size, and locomotor behavior on the three-dimensional shape of the pelvis in extant carnivorans
Source: PeerJ. 2020 Feb 20;8:e8574. doi: 10.7717/peerj.8574 (PMC7036272; doi:10.7717/peerj.8574)
Supplement: Data S1 [file peerj-08-8574-s001.zip › Individual landmark files for import into R/LACM_90728 Otocolobus.txt]

[individuals]
1
[dimensions]
3
[landmarks]
171
[rawpoints]
'#1
-2.605484e+00 -1.996770e+01 8.741123e+00
1.936907e+00 -5.504074e+01 2.002253e+01
2.036619e+00 -4.437204e+01 1.696355e+01
4.727341e+00 -2.881297e+01 -1.203896e+00
9.808430e+00 -3.889495e+01 5.728129e+00
4.401489e+00 -4.668344e+01 9.010958e+00
7.167103e+00 -6.770847e+01 7.087029e+00
3.744787e+00 -8.319218e+01 7.262661e+00
1.401394e+00 -5.815759e+01 2.135228e+01
2.462430e+00 -6.794109e+01 1.755319e+01
9999 9999 9999
4.097714e+00 -8.781550e+01 1.025067e+01
2.169938e+01 -6.578420e+01 3.365980e+01
2.198208e+01 -8.804198e+01 2.715835e+01
5.903122e+00 -3.754226e+01 1.446140e+01
5.813186e+00 -5.392319e+01 2.355632e+01
4.349728e+00 -4.444830e+01 1.689246e+01
8.762333e+00 -6.049608e+01 2.969043e+01
8.049231e+00 -6.398228e+01 2.442178e+01
1.739668e+01 -8.213651e+01 2.516357e+01
8.375746e+00 -7.507418e+01 1.591253e+01
1.491351e+01 -7.142490e+01 2.761097e+01
4.258534e+00 -6.250762e+01 2.237628e+01
3.310167e+00 -6.753148e+01 1.829793e+01
-2.622575e+00 -1.993243e+01 8.723798e+00
-3.001386e+00 -1.911958e+01 8.134877e+00
-3.222738e+00 -1.843969e+01 7.335041e+00
-3.089153e+00 -1.807329e+01 6.335540e+00
-2.772656e+00 -1.794188e+01 5.318833e+00
-2.306125e+00 -1.803998e+01 4.357729e+00
-1.803034e+00 -1.824250e+01 3.432020e+00
-1.236203e+00 -1.857205e+01 2.554006e+00
-5.984260e-01 -1.903787e+01 1.794272e+00
3.905427e-02 -1.955557e+01 1.068600e+00
6.618630e-01 -2.013526e+01 3.780459e-01
1.242429e+00 -2.077305e+01 -2.979568e-01
1.794005e+00 -2.154613e+01 -8.447570e-01
2.414571e+00 -2.264776e+01 -1.289655e+00
2.967936e+00 -2.381527e+01 -1.646444e+00
3.479701e+00 -2.505158e+01 -1.725989e+00
3.938967e+00 -2.631029e+01 -1.689153e+00
4.351617e+00 -2.758170e+01 -1.589788e+00
4.724712e+00 -2.881037e+01 -1.205347e+00
5.915936e+00 -3.756284e+01 1.444441e+01
4.525641e+00 -4.111732e+01 1.530113e+01
4.351856e+00 -4.465058e+01 1.697061e+01
4.720798e+00 -4.791880e+01 1.908800e+01
5.687308e+00 -5.043862e+01 2.191965e+01
5.692451e+00 -5.290750e+01 2.305150e+01
6.009016e+00 -5.531573e+01 2.426687e+01
6.756011e+00 -5.739070e+01 2.585223e+01
7.529106e+00 -5.882862e+01 2.802280e+01
8.790626e+00 -6.050017e+01 2.969558e+01
1.043945e+01 -6.251536e+01 2.905949e+01
1.218536e+01 -6.454382e+01 2.920641e+01
1.424232e+01 -6.542680e+01 3.068054e+01
1.599471e+01 -6.593968e+01 3.160496e+01
1.790652e+01 -6.624782e+01 3.226721e+01
1.981957e+01 -6.616811e+01 3.298998e+01
2.171543e+01 -6.578394e+01 3.365829e+01
9.803253e+00 -3.891965e+01 5.772943e+00
7.276577e+00 -4.070229e+01 7.639734e+00
5.909531e+00 -4.383721e+01 8.801543e+00
5.120750e+00 -4.729219e+01 9.499851e+00
4.960261e+00 -5.186435e+01 9.946099e+00
5.878591e+00 -5.635831e+01 9.644128e+00
7.047698e+00 -6.064462e+01 8.464790e+00
7.291543e+00 -6.294012e+01 7.751983e+00
7.314612e+00 -6.531444e+01 7.305882e+00
7.179535e+00 -6.771706e+01 7.091335e+00
6.928086e+00 -6.863933e+01 7.557351e+00
6.594703e+00 -6.959369e+01 7.887528e+00
6.305216e+00 -7.061166e+01 7.991877e+00
6.123307e+00 -7.297575e+01 8.165361e+00
6.024125e+00 -7.534836e+01 8.051112e+00
5.740361e+00 -7.770802e+01 7.991520e+00
5.255941e+00 -7.962936e+01 7.926949e+00
4.577089e+00 -8.147218e+01 7.655687e+00
3.685813e+00 -8.320362e+01 7.284053e+00
4.220735e+00 -6.251844e+01 2.241151e+01
3.641572e+00 -6.089203e+01 2.219735e+01
2.840835e+00 -5.947761e+01 2.157676e+01
1.916559e+00 -5.832819e+01 2.065412e+01
1.141288e+00 -5.748916e+01 1.934208e+01
5.831720e-01 -5.736700e+01 1.776801e+01
3.408338e-01 -5.770001e+01 1.614490e+01
3.597404e-01 -5.825180e+01 1.456397e+01
3.885560e-01 -5.935701e+01 1.330628e+01
4.031387e-01 -6.110764e+01 1.274383e+01
1.108423e+00 -6.310832e+01 1.216188e+01
1.155138e+00 -6.496980e+01 1.294320e+01
1.128615e+00 -6.662752e+01 1.409605e+01
1.321885e+00 -6.726618e+01 1.515179e+01
1.903619e+00 -6.758481e+01 1.621014e+01
2.601884e+00 -6.767902e+01 1.724138e+01
3.286058e+00 -6.753951e+01 1.827696e+01
4.275700e+00 -6.254723e+01 2.236905e+01
4.751910e+00 -6.243930e+01 2.198720e+01
5.034645e+00 -6.226097e+01 2.146517e+01
5.292685e+00 -6.199379e+01 2.096891e+01
5.531558e+00 -6.162016e+01 2.053580e+01
5.777557e+00 -6.032056e+01 1.946908e+01
5.540026e+00 -5.926527e+01 1.815862e+01
5.029262e+00 -5.859469e+01 1.668327e+01
4.529370e+00 -5.905859e+01 1.512694e+01
5.081742e+00 -6.081617e+01 1.380678e+01
5.434875e+00 -6.305278e+01 1.390713e+01
5.500349e+00 -6.483995e+01 1.529963e+01
5.401299e+00 -6.599293e+01 1.724851e+01
5.003782e+00 -6.633730e+01 1.776873e+01
4.451455e+00 -6.669063e+01 1.811128e+01
3.872098e+00 -6.711931e+01 1.827803e+01
3.275648e+00 -6.755675e+01 1.829075e+01
3.736887e+00 -8.318896e+01 7.265030e+00
5.158946e+00 -8.453930e+01 7.911092e+00
6.592031e+00 -8.560679e+01 8.945776e+00
7.899693e+00 -8.645783e+01 1.029812e+01
9.183171e+00 -8.722469e+01 1.172227e+01
1.037808e+01 -8.782558e+01 1.329538e+01
1.159884e+01 -8.829141e+01 1.489422e+01
1.222754e+01 -8.815258e+01 1.639005e+01
1.291352e+01 -8.782023e+01 1.782922e+01
1.388590e+01 -8.772214e+01 1.913198e+01
1.488227e+01 -8.768356e+01 2.041962e+01
1.585353e+01 -8.765392e+01 2.172654e+01
1.684966e+01 -8.759851e+01 2.301375e+01
1.760005e+01 -8.755959e+01 2.387347e+01
1.838432e+01 -8.742015e+01 2.469152e+01
1.922753e+01 -8.723985e+01 2.543987e+01
2.015914e+01 -8.735254e+01 2.609031e+01
2.114782e+01 -8.744823e+01 2.665324e+01
2.195745e+01 -8.802537e+01 2.721461e+01
-2.617127e+00 -1.991185e+01 8.722672e+00
-1.501123e+00 -2.218497e+01 9.317519e+00
-8.704113e-01 -2.445570e+01 1.041838e+01
-5.805237e-01 -2.679075e+01 1.152748e+01
-1.131120e-01 -2.920272e+01 1.238163e+01
-1.330917e-01 -3.251933e+01 1.358757e+01
9.665186e-01 -3.578100e+01 1.436722e+01
1.432471e+00 -3.914356e+01 1.533214e+01
1.879785e+00 -4.250990e+01 1.629267e+01
2.014490e+00 -4.479923e+01 1.709692e+01
1.943508e+00 -4.703788e+01 1.804036e+01
1.918549e+00 -4.931277e+01 1.889516e+01
1.846594e+00 -5.160320e+01 1.970462e+01
1.827307e+00 -5.325679e+01 2.021360e+01
2.156842e+00 -5.490742e+01 2.061438e+01
2.010537e+00 -5.656652e+01 2.108295e+01
1.398679e+00 -5.815404e+01 2.139827e+01
8.025447e+00 -6.399093e+01 2.440151e+01
7.222497e+00 -6.494846e+01 2.256978e+01
6.710358e+00 -6.649394e+01 2.106439e+01
6.655171e+00 -6.832394e+01 1.981336e+01
6.875504e+00 -7.020399e+01 1.840222e+01
7.261066e+00 -7.206597e+01 1.700264e+01
7.912865e+00 -7.411749e+01 1.603263e+01
9.327827e+00 -7.697961e+01 1.625021e+01
1.100252e+01 -7.947952e+01 1.733971e+01
1.278665e+01 -8.105512e+01 1.947880e+01
1.457097e+01 -8.191917e+01 2.159284e+01
1.640224e+01 -8.228508e+01 2.380917e+01
1.789351e+01 -8.160902e+01 2.620051e+01
1.836074e+01 -7.984112e+01 2.791204e+01
1.766830e+01 -7.745084e+01 2.819600e+01
1.662302e+01 -7.517474e+01 2.818133e+01
1.518653e+01 -7.205283e+01 2.798948e+01
1.322820e+01 -6.936546e+01 2.710059e+01
1.126147e+01 -6.668386e+01 2.621309e+01
1.043597e+01 -6.531998e+01 2.588301e+01
9.322701e+00 -6.429687e+01 2.527927e+01
7.977658e+00 -6.397831e+01 2.441917e+01
