# Supplementary material for: The effects of phylogeny, body size, and locomotor behavior on the three-dimensional shape of the pelvis in extant carnivorans
Source: PeerJ. 2020 Feb 20;8:e8574. doi: 10.7717/peerj.8574 (PMC7036272; doi:10.7717/peerj.8574)
Supplement: Data S1 [file peerj-08-8574-s001.zip › Individual landmark files for import into R/LACM_90776 Lynx.txt]

[individuals]
1
[dimensions]
3
[landmarks]
171
[rawpoints]
'#1
4.922276e+00 -2.356667e+01 1.450159e+01
9.911364e+00 -5.408878e+01 1.451869e+01
8.866020e+00 -4.802763e+01 1.307976e+01
-1.163109e+01 -1.891603e+01 -3.899963e+00
3.502500e-01 -4.211579e+01 -5.807526e+00
-1.638134e+00 -5.420498e+01 -6.137100e-02
-9.598710e-01 -8.115273e+01 -1.750090e+00
-4.830538e+00 -1.087683e+02 7.026201e+00
1.076002e+01 -6.383752e+01 1.638940e+01
6.304281e+00 -8.009560e+01 1.311255e+01
1.133639e+01 -7.235592e+01 6.893448e+00
2.542865e+00 -1.166172e+02 7.926422e+00
3.802777e+01 -7.170448e+01 8.402195e+00
2.544363e+01 -1.111332e+02 -2.472231e+00
8.353745e+00 -3.933891e+01 7.011992e+00
1.726326e+01 -5.550762e+01 1.271609e+01
1.183840e+01 -4.729052e+01 9.874538e+00
2.104609e+01 -6.148107e+01 1.334685e+01
2.365005e+01 -7.649658e+01 1.141094e+01
1.933624e+01 -1.020310e+02 2.857151e+00
1.279060e+01 -8.765513e+01 8.791897e+00
2.789013e+01 -9.172414e+01 2.269558e+00
1.465444e+01 -7.192397e+01 1.390356e+01
9.598956e+00 -7.900583e+01 1.244041e+01
4.881714e+00 -2.356698e+01 1.453088e+01
3.572575e+00 -2.089948e+01 1.368391e+01
2.628048e+00 -1.798072e+01 1.331816e+01
1.537054e+00 -1.515952e+01 1.268850e+01
5.549003e-01 -1.223984e+01 1.244921e+01
-6.568691e-01 -9.430182e+00 1.202206e+01
-2.229494e+00 -6.973103e+00 1.100449e+01
-3.501627e+00 -5.284144e+00 1.061155e+01
-5.033401e+00 -4.056769e+00 9.732359e+00
-6.510242e+00 -3.575481e+00 8.244843e+00
-7.700975e+00 -3.809405e+00 6.469205e+00
-8.557930e+00 -4.715341e+00 4.716945e+00
-9.159298e+00 -6.128464e+00 3.211328e+00
-9.717821e+00 -8.097544e+00 1.775663e+00
-1.009899e+01 -1.025810e+01 5.768733e-01
-1.036565e+01 -1.252000e+01 -4.538622e-01
-1.066289e+01 -1.477844e+01 -1.484417e+00
-1.127587e+01 -1.682044e+01 -2.790103e+00
-1.165102e+01 -1.901287e+01 -3.931545e+00
8.360062e+00 -3.933010e+01 7.030327e+00
9.544221e+00 -4.243470e+01 8.180513e+00
1.091442e+01 -4.548776e+01 9.260242e+00
1.260220e+01 -4.840372e+01 1.026628e+01
1.422489e+01 -5.134685e+01 1.130052e+01
1.560173e+01 -5.307619e+01 1.205950e+01
1.670876e+01 -5.497456e+01 1.285510e+01
1.808209e+01 -5.675119e+01 1.350308e+01
1.938633e+01 -5.866912e+01 1.379081e+01
2.114738e+01 -6.179321e+01 1.360319e+01
2.272520e+01 -6.497334e+01 1.305980e+01
2.422152e+01 -6.812096e+01 1.219275e+01
2.720725e+01 -7.004094e+01 1.164906e+01
2.979096e+01 -7.121709e+01 1.097769e+01
3.263695e+01 -7.145865e+01 1.038382e+01
3.549266e+01 -7.126304e+01 9.821472e+00
3.802330e+01 -7.171029e+01 8.441158e+00
3.778920e-01 -4.216436e+01 -5.768044e+00
-1.446752e+00 -4.671990e+01 -5.184601e+00
-8.886425e-01 -5.090011e+01 -2.608516e+00
-4.233930e-01 -5.526932e+01 -3.465000e-01
4.443508e-01 -6.035159e+01 5.861925e-01
1.484078e+00 -6.542800e+01 -1.905222e-01
1.761728e+00 -7.057022e+01 -1.155655e+00
1.155163e+00 -7.417303e+01 -1.399834e+00
5.447642e-01 -7.777861e+01 -1.213954e+00
-9.662590e-01 -8.107150e+01 -1.745045e+00
-4.161461e-01 -8.242891e+01 -1.043835e+00
2.734687e-01 -8.360104e+01 -1.564953e-01
4.675600e-01 -8.508541e+01 4.726520e-01
1.103752e-01 -8.988989e+01 1.709613e+00
-6.464639e-01 -9.470637e+01 2.693808e+00
-1.674888e+00 -9.945107e+01 3.776298e+00
-2.495625e+00 -1.026763e+02 4.710997e+00
-3.692490e+00 -1.057507e+02 5.743059e+00
-4.832264e+00 -1.087599e+02 7.005885e+00
1.465532e+01 -7.194476e+01 1.390681e+01
1.427489e+01 -6.940903e+01 1.485223e+01
1.305738e+01 -6.710152e+01 1.566542e+01
1.143236e+01 -6.498034e+01 1.623818e+01
9.138763e+00 -6.349529e+01 1.619052e+01
6.148996e+00 -6.329068e+01 1.533888e+01
3.777587e+00 -6.412028e+01 1.349657e+01
1.748568e+00 -6.573418e+01 1.176918e+01
5.689240e-01 -6.808575e+01 1.010032e+01
6.155047e-01 -7.110889e+01 9.409320e+00
1.254504e+00 -7.412066e+01 9.783090e+00
2.329503e+00 -7.691939e+01 1.057684e+01
3.860706e+00 -7.897437e+01 1.232349e+01
5.219771e+00 -7.944409e+01 1.275324e+01
6.717937e+00 -7.952300e+01 1.279482e+01
8.194290e+00 -7.928006e+01 1.267724e+01
9.594778e+00 -7.891101e+01 1.228363e+01
1.465493e+01 -7.193241e+01 1.391544e+01
1.458557e+01 -7.181533e+01 1.292468e+01
1.445713e+01 -7.160244e+01 1.195601e+01
1.420315e+01 -7.125471e+01 1.105341e+01
1.388452e+01 -7.065900e+01 1.031603e+01
1.303290e+01 -6.892546e+01 9.506210e+00
1.152424e+01 -6.765385e+01 8.803740e+00
9.545268e+00 -6.712933e+01 8.362090e+00
7.613165e+00 -6.768574e+01 7.775976e+00
6.825774e+00 -6.973100e+01 6.651114e+00
6.874778e+00 -7.213550e+01 6.117324e+00
7.704657e+00 -7.442142e+01 6.511108e+00
9.481604e+00 -7.575734e+01 7.572327e+00
9.776348e+00 -7.675521e+01 8.619410e+00
9.781588e+00 -7.767865e+01 9.771048e+00
9.714266e+00 -7.839819e+01 1.105813e+01
9.565798e+00 -7.898353e+01 1.240517e+01
-4.828903e+00 -1.087015e+02 6.993006e+00
-4.344121e+00 -1.107752e+02 7.018354e+00
-3.336062e+00 -1.126489e+02 6.922401e+00
-1.898875e+00 -1.142068e+02 6.713657e+00
-6.619242e-01 -1.159195e+02 6.443460e+00
1.254713e+00 -1.167514e+02 6.029851e+00
3.294912e+00 -1.170589e+02 5.501578e+00
5.798705e+00 -1.175537e+02 4.715689e+00
8.249363e+00 -1.181687e+02 3.851350e+00
1.074925e+01 -1.179491e+02 2.938182e+00
1.308234e+01 -1.169762e+02 2.076937e+00
1.542267e+01 -1.160193e+02 1.217499e+00
1.781409e+01 -1.151976e+02 3.588870e-01
1.921986e+01 -1.147794e+02 -1.402211e-01
2.063504e+01 -1.144638e+02 -6.863996e-01
2.200115e+01 -1.139481e+02 -1.204323e+00
2.330427e+01 -1.132719e+02 -1.699254e+00
2.440910e+01 -1.122378e+02 -2.032014e+00
2.545266e+01 -1.111573e+02 -2.411125e+00
4.880163e+00 -2.356152e+01 1.452934e+01
5.589305e+00 -2.575479e+01 1.446467e+01
5.996800e+00 -2.800075e+01 1.413811e+01
6.150200e+00 -3.017643e+01 1.338958e+01
6.480111e+00 -3.243424e+01 1.305642e+01
6.786066e+00 -3.471779e+01 1.290350e+01
7.015326e+00 -3.700662e+01 1.270303e+01
7.223430e+00 -3.929912e+01 1.252162e+01
7.503450e+00 -4.159086e+01 1.249096e+01
7.874140e+00 -4.384906e+01 1.255244e+01
8.319878e+00 -4.608542e+01 1.275451e+01
8.766007e+00 -4.830156e+01 1.311585e+01
9.147661e+00 -5.053096e+01 1.346920e+01
9.576271e+00 -5.381891e+01 1.438857e+01
9.983480e+00 -5.712617e+01 1.524603e+01
1.046347e+01 -6.052715e+01 1.545025e+01
1.081573e+01 -6.381820e+01 1.639042e+01
2.363416e+01 -7.650548e+01 1.144175e+01
1.980975e+01 -7.686985e+01 1.180560e+01
1.708993e+01 -7.957757e+01 1.140238e+01
1.508817e+01 -8.282540e+01 1.082290e+01
1.383777e+01 -8.543842e+01 1.011143e+01
1.262244e+01 -8.799555e+01 9.172505e+00
1.193174e+01 -9.070374e+01 8.130352e+00
1.158642e+01 -9.412530e+01 6.863029e+00
1.238712e+01 -9.746692e+01 5.588743e+00
1.486437e+01 -9.986839e+01 4.352250e+00
1.707955e+01 -1.019193e+02 3.177032e+00
2.026846e+01 -1.021383e+02 2.650597e+00
2.334361e+01 -1.012085e+02 2.234577e+00
2.608951e+01 -9.812786e+01 1.796527e+00
2.747131e+01 -9.422030e+01 2.006838e+00
2.822601e+01 -9.020123e+01 2.714121e+00
2.885411e+01 -8.734234e+01 3.721257e+00
2.919126e+01 -8.460479e+01 5.126498e+00
2.880103e+01 -8.198312e+01 6.725353e+00
2.775562e+01 -7.954423e+01 8.268289e+00
2.599202e+01 -7.763371e+01 9.899803e+00
2.359333e+01 -7.650066e+01 1.144392e+01
