# Supplementary material for: The effects of phylogeny, body size, and locomotor behavior on the three-dimensional shape of the pelvis in extant carnivorans
Source: PeerJ. 2020 Feb 20;8:e8574. doi: 10.7717/peerj.8574 (PMC7036272; doi:10.7717/peerj.8574)
Supplement: Data S1 [file peerj-08-8574-s001.zip › Individual landmark files for import into R/LACM_90777 Lynx.txt]

[individuals]
1
[dimensions]
3
[landmarks]
171
[rawpoints]
'#1
-1.594193e+01 -1.711700e+01 9.490479e+00
-1.126935e+01 -6.535969e+01 5.208727e+00
-1.062430e+01 -5.704855e+01 6.797850e+00
-1.628563e+00 -1.994180e+01 -1.027727e+01
4.954908e+00 -4.994462e+01 -6.820469e+00
-1.382663e+00 -5.731065e+01 -9.544655e+00
2.658142e+00 -8.788915e+01 -1.787965e+01
-5.474319e+00 -1.185436e+02 -2.373904e+01
-1.205491e+01 -7.431468e+01 3.886383e+00
-8.904015e+00 -8.961531e+01 -5.585714e+00
-1.241990e-01 -8.187851e+01 -8.274430e-01
-2.660244e+00 -1.278281e+02 -1.893213e+01
7.846058e+00 -8.708006e+01 2.643091e+01
1.700006e+01 -1.228089e+02 2.807201e+00
-5.962357e+00 -4.793143e+01 5.926620e+00
-6.229582e+00 -6.494313e+01 1.096091e+01
-6.055264e+00 -5.687573e+01 7.458298e+00
-3.020620e+00 -7.755334e+01 1.540261e+01
-7.230800e-02 -8.912166e+01 1.307849e+01
8.497971e+00 -1.141398e+02 -6.424060e-01
-1.884600e-02 -1.032048e+02 -4.947666e+00
1.239293e+01 -1.061830e+02 8.621582e+00
-6.070889e+00 -8.321453e+01 5.863525e+00
-7.342899e+00 -8.978819e+01 -2.894722e+00
-1.594059e+01 -1.713581e+01 9.505398e+00
-1.574831e+01 -1.539251e+01 9.173828e+00
-1.540110e+01 -1.376059e+01 8.541159e+00
-1.641459e+01 -1.220879e+01 8.664846e+00
-1.529908e+01 -1.157799e+01 7.527300e+00
-1.516531e+01 -9.887396e+00 6.971389e+00
-1.536805e+01 -8.256409e+00 6.275141e+00
-1.469518e+01 -6.838341e+00 4.929114e+00
-1.359521e+01 -5.887425e+00 3.458954e+00
-1.224481e+01 -5.500711e+00 1.941578e+00
-1.085287e+01 -5.698572e+00 4.255124e-01
-9.542527e+00 -6.394959e+00 -1.014521e+00
-8.377373e+00 -7.444775e+00 -2.362192e+00
-7.019380e+00 -9.190916e+00 -3.982759e+00
-5.708741e+00 -1.103208e+01 -5.535748e+00
-4.462283e+00 -1.295652e+01 -7.039817e+00
-3.407144e+00 -1.513616e+01 -8.326766e+00
-2.426699e+00 -1.736995e+01 -9.578782e+00
-1.681581e+00 -1.990923e+01 -1.029722e+01
-5.989879e+00 -4.798250e+01 5.896545e+00
-6.062741e+00 -5.117968e+01 6.483135e+00
-6.206859e+00 -5.436663e+01 7.111018e+00
-6.294524e+00 -5.751149e+01 7.931635e+00
-6.290133e+00 -6.059946e+01 8.949280e+00
-6.293575e+00 -6.343121e+01 1.021459e+01
-6.273540e+00 -6.613974e+01 1.172567e+01
-5.876592e+00 -6.863416e+01 1.352582e+01
-5.469203e+00 -7.153521e+01 1.454423e+01
-4.322396e+00 -7.522134e+01 1.508395e+01
-2.777328e+00 -7.875740e+01 1.563436e+01
-1.027784e+00 -8.219900e+01 1.617130e+01
1.043904e+00 -8.455393e+01 1.848563e+01
2.560486e+00 -8.530280e+01 2.063076e+01
4.161778e+00 -8.562409e+01 2.282050e+01
5.877310e+00 -8.577268e+01 2.494110e+01
7.877845e+00 -8.699556e+01 2.634277e+01
5.001295e+00 -4.993422e+01 -6.763092e+00
2.510061e+00 -5.250635e+01 -7.596986e+00
5.309455e-01 -5.558310e+01 -7.964628e+00
-3.112640e-01 -5.910116e+01 -8.621910e+00
-4.333705e-01 -6.480621e+01 -9.054350e+00
8.501461e-01 -7.033732e+01 -9.767700e+00
2.106928e+00 -7.572410e+01 -1.123510e+01
2.387821e+00 -8.004145e+01 -1.310709e+01
2.260348e+00 -8.446854e+01 -1.472181e+01
2.655863e+00 -8.792477e+01 -1.790310e+01
2.337341e+00 -8.960722e+01 -1.756037e+01
1.798203e+00 -9.117714e+01 -1.701796e+01
1.337595e+00 -9.285877e+01 -1.711509e+01
5.663956e-01 -9.783150e+01 -1.816250e+01
-1.420476e-01 -1.027365e+02 -1.952581e+01
-1.064828e+00 -1.076804e+02 -2.058669e+01
-2.076281e+00 -1.115743e+02 -2.133471e+01
-3.401495e+00 -1.153369e+02 -2.224638e+01
-5.504401e+00 -1.185298e+02 -2.370520e+01
-6.064335e+00 -8.317444e+01 5.864614e+00
-7.545129e+00 -8.121371e+01 6.437162e+00
-9.158366e+00 -7.927456e+01 6.390848e+00
-1.050916e+01 -7.718923e+01 5.952977e+00
-1.166587e+01 -7.546687e+01 4.517636e+00
-1.246051e+01 -7.444196e+01 1.984562e+00
-1.211187e+01 -7.387029e+01 -7.813182e-01
-1.111155e+01 -7.385027e+01 -3.445398e+00
-9.998219e+00 -7.471531e+01 -5.917397e+00
-8.299022e+00 -7.668636e+01 -7.870954e+00
-7.398388e+00 -7.959587e+01 -9.017255e+00
-7.715907e+00 -8.282761e+01 -9.226019e+00
-8.274479e+00 -8.596143e+01 -8.550507e+00
-8.361754e+00 -8.733295e+01 -7.424935e+00
-8.092109e+00 -8.840684e+01 -6.035782e+00
-7.719862e+00 -8.921852e+01 -4.500115e+00
-7.316589e+00 -8.978420e+01 -2.865165e+00
-6.105011e+00 -8.323988e+01 5.875504e+00
-5.018497e+00 -8.285014e+01 5.443390e+00
-4.059478e+00 -8.236011e+01 4.844115e+00
-3.195588e+00 -8.173100e+01 4.230075e+00
-2.555855e+00 -8.071346e+01 3.957511e+00
-2.711908e+00 -7.885555e+01 3.606025e+00
-2.920414e+00 -7.737101e+01 2.443245e+00
-3.517114e+00 -7.622549e+01 1.053539e+00
-3.963182e+00 -7.585680e+01 -7.532790e-01
-2.727066e+00 -7.717718e+01 -3.334223e+00
-2.143567e+00 -7.984438e+01 -4.908574e+00
-2.028624e+00 -8.299204e+01 -4.803619e+00
-1.867720e+00 -8.558580e+01 -3.020426e+00
-2.829939e+00 -8.698688e+01 -2.474124e+00
-4.236602e+00 -8.807316e+01 -2.643883e+00
-5.771630e+00 -8.896983e+01 -2.808901e+00
-7.350639e+00 -8.979965e+01 -2.884145e+00
-5.469427e+00 -1.185323e+02 -2.374158e+01
-4.768628e+00 -1.215912e+02 -2.336381e+01
-3.340631e+00 -1.241367e+02 -2.215063e+01
-1.701545e+00 -1.264168e+02 -2.069969e+01
4.047183e-01 -1.275137e+02 -1.861349e+01
2.441902e+00 -1.284838e+02 -1.639989e+01
4.427171e+00 -1.295890e+02 -1.420255e+01
5.765233e+00 -1.296708e+02 -1.250327e+01
7.044726e+00 -1.296160e+02 -1.075837e+01
8.203223e+00 -1.289454e+02 -9.057374e+00
9.430704e+00 -1.285440e+02 -7.320474e+00
1.066499e+01 -1.280563e+02 -5.610707e+00
1.194765e+01 -1.275948e+02 -3.929509e+00
1.303494e+01 -1.273327e+02 -2.640416e+00
1.421452e+01 -1.271329e+02 -1.423534e+00
1.523503e+01 -1.264641e+02 -2.303602e-01
1.602843e+01 -1.254428e+02 8.831186e-01
1.650195e+01 -1.241025e+02 1.827500e+00
1.703690e+01 -1.227887e+02 2.776266e+00
-1.594706e+01 -1.709620e+01 9.460037e+00
-1.575300e+01 -2.115700e+01 9.840940e+00
-1.595601e+01 -2.521937e+01 1.019984e+01
-1.621705e+01 -2.928476e+01 1.047994e+01
-1.618798e+01 -3.336746e+01 1.054380e+01
-1.553279e+01 -3.697314e+01 1.019525e+01
-1.409689e+01 -4.026165e+01 9.372919e+00
-1.317190e+01 -4.376036e+01 8.698066e+00
-1.221828e+01 -4.724073e+01 7.970352e+00
-1.144843e+01 -5.090208e+01 7.308126e+00
-1.084940e+01 -5.460488e+01 6.701437e+00
-1.068752e+01 -5.836601e+01 6.186955e+00
-1.093931e+01 -6.212791e+01 5.715748e+00
-1.123232e+01 -6.519514e+01 5.308699e+00
-1.162169e+01 -6.825211e+01 4.904839e+00
-1.141234e+01 -7.128994e+01 4.282374e+00
-1.206535e+01 -7.429848e+01 3.855984e+00
-1.433000e-02 -8.913016e+01 1.310759e+01
-1.380490e+00 -8.844637e+01 9.497196e+00
-2.205563e+00 -8.989734e+01 5.949940e+00
-2.550646e+00 -9.272575e+01 3.257339e+00
-2.168816e+00 -9.564966e+01 5.128732e-01
-1.323835e+00 -9.857716e+01 -2.122391e+00
-3.313220e-01 -1.017580e+02 -4.386271e+00
4.802914e-01 -1.046051e+02 -5.511544e+00
1.629843e+00 -1.075512e+02 -5.683008e+00
3.609938e+00 -1.095865e+02 -4.280113e+00
5.896660e+00 -1.123492e+02 -2.925104e+00
8.478837e+00 -1.141218e+02 -7.141822e-01
1.081603e+01 -1.139457e+02 2.319509e+00
1.253066e+01 -1.122511e+02 5.589236e+00
1.274069e+01 -1.087822e+02 7.693245e+00
1.175770e+01 -1.051591e+02 9.245799e+00
1.048221e+01 -1.015447e+02 1.132404e+01
8.864620e+00 -9.798129e+01 1.324579e+01
7.019114e+00 -9.438014e+01 1.486881e+01
4.895020e+00 -9.212584e+01 1.498654e+01
2.505350e+00 -9.023245e+01 1.442728e+01
-5.209310e-02 -8.911996e+01 1.307479e+01
