# Supplementary material for: The effects of phylogeny, body size, and locomotor behavior on the three-dimensional shape of the pelvis in extant carnivorans
Source: PeerJ. 2020 Feb 20;8:e8574. doi: 10.7717/peerj.8574 (PMC7036272; doi:10.7717/peerj.8574)
Supplement: Data S1 [file peerj-08-8574-s001.zip › Individual landmark files for import into R/LACM_90780 Prionailurus.txt]

[individuals]
1
[dimensions]
3
[landmarks]
171
[rawpoints]
'#1
3.927101e+00 -1.461320e+02 4.486009e+01
1.706887e+01 -1.496234e+02 7.480461e+01
1.252029e+01 -1.490586e+02 6.854092e+01
-5.047910e-01 -1.343292e+02 5.329827e+01
2.879549e+00 -1.394472e+02 6.753445e+01
1.106160e+01 -1.395876e+02 7.127171e+01
2.014547e+01 -1.363069e+02 9.327841e+01
3.189300e+01 -1.360200e+02 1.114364e+02
2.105986e+01 -1.505652e+02 8.194044e+01
2.439201e+01 -1.463978e+02 9.096913e+01
1.701239e+01 -1.468963e+02 8.802248e+01
3.049291e+01 -1.395423e+02 1.169270e+02
6.646577e+00 -1.654997e+02 9.581161e+01
1.600193e+01 -1.535547e+02 1.207363e+02
4.817104e+00 -1.486987e+02 6.268675e+01
1.402995e+01 -1.528871e+02 7.709069e+01
9.900215e+00 -1.487933e+02 6.983509e+01
1.543813e+01 -1.585981e+02 8.624593e+01
1.708316e+01 -1.563116e+02 9.060219e+01
1.955705e+01 -1.505707e+02 1.118177e+02
2.220817e+01 -1.463404e+02 1.008746e+02
1.526857e+01 -1.586093e+02 1.105127e+02
2.005398e+01 -1.520058e+02 8.585203e+01
2.241807e+01 -1.479868e+02 9.128867e+01
3.919499e+00 -1.461516e+02 4.489432e+01
3.696802e+00 -1.456978e+02 4.378347e+01
3.373166e+00 -1.450649e+02 4.279136e+01
3.037016e+00 -1.443691e+02 4.184671e+01
2.593064e+00 -1.435280e+02 4.108171e+01
2.089377e+00 -1.425132e+02 4.062766e+01
1.563177e+00 -1.414273e+02 4.044505e+01
1.014328e+00 -1.402940e+02 4.072717e+01
5.178643e-01 -1.393028e+02 4.138798e+01
8.742518e-02 -1.384007e+02 4.220416e+01
-2.897050e-01 -1.375237e+02 4.307252e+01
-5.963820e-01 -1.367560e+02 4.406335e+01
-8.363970e-01 -1.360385e+02 4.510878e+01
-9.795996e-01 -1.354439e+02 4.640039e+01
-1.043260e+00 -1.349181e+02 4.772770e+01
-1.027374e+00 -1.344907e+02 4.909129e+01
-9.144447e-01 -1.343086e+02 5.050423e+01
-7.426231e-01 -1.342348e+02 5.192103e+01
-5.145540e-01 -1.343333e+02 5.332836e+01
4.853188e+00 -1.487078e+02 6.269606e+01
7.344643e+00 -1.481795e+02 6.484109e+01
9.112247e+00 -1.487121e+02 6.761221e+01
1.072808e+01 -1.495383e+02 7.040406e+01
1.218650e+01 -1.505935e+02 7.320543e+01
1.342581e+01 -1.522424e+02 7.604193e+01
1.489564e+01 -1.531910e+02 7.908173e+01
1.599480e+01 -1.543614e+02 8.219990e+01
1.585502e+01 -1.568815e+02 8.463494e+01
1.517830e+01 -1.584815e+02 8.637738e+01
1.491974e+01 -1.591076e+02 8.874281e+01
1.420511e+01 -1.598512e+02 9.097674e+01
1.289822e+01 -1.611072e+02 9.264079e+01
1.143869e+01 -1.624780e+02 9.325724e+01
9.909121e+00 -1.635821e+02 9.416835e+01
8.240519e+00 -1.646617e+02 9.483118e+01
6.616888e+00 -1.655288e+02 9.583186e+01
2.897662e+00 -1.393267e+02 6.747211e+01
6.887362e+00 -1.409582e+02 6.884344e+01
9.694516e+00 -1.407947e+02 7.238660e+01
1.221174e+01 -1.405252e+02 7.613518e+01
1.388896e+01 -1.400316e+02 8.027641e+01
1.491338e+01 -1.392484e+02 8.458266e+01
1.616912e+01 -1.381928e+02 8.876778e+01
1.735955e+01 -1.376161e+02 9.040047e+01
1.889152e+01 -1.372901e+02 9.180105e+01
2.010530e+01 -1.362992e+02 9.320107e+01
2.091590e+01 -1.374198e+02 9.435751e+01
2.195321e+01 -1.379094e+02 9.574836e+01
2.301476e+01 -1.380529e+02 9.719844e+01
2.442732e+01 -1.380495e+02 9.971637e+01
2.572024e+01 -1.378832e+02 1.022925e+02
2.707982e+01 -1.377113e+02 1.048336e+02
2.852079e+01 -1.375256e+02 1.072278e+02
3.026576e+01 -1.365941e+02 1.092103e+02
3.190792e+01 -1.360367e+02 1.114092e+02
2.004254e+01 -1.519967e+02 8.582439e+01
2.022069e+01 -1.517870e+02 8.434298e+01
2.061209e+01 -1.511604e+02 8.302982e+01
2.107516e+01 -1.502767e+02 8.190069e+01
2.144569e+01 -1.490594e+02 8.109370e+01
2.164105e+01 -1.474792e+02 8.090792e+01
2.206042e+01 -1.459964e+02 8.135025e+01
2.209342e+01 -1.445467e+02 8.203385e+01
2.222636e+01 -1.433278e+02 8.306654e+01
2.267675e+01 -1.425193e+02 8.468851e+01
2.323157e+01 -1.424049e+02 8.646796e+01
2.402807e+01 -1.429807e+02 8.805583e+01
2.474001e+01 -1.440801e+02 8.938696e+01
2.456784e+01 -1.450196e+02 9.024626e+01
2.398633e+01 -1.460286e+02 9.078904e+01
2.324327e+01 -1.470156e+02 9.114209e+01
2.240593e+01 -1.479799e+02 9.128275e+01
2.004637e+01 -1.520023e+02 8.588897e+01
1.964169e+01 -1.517367e+02 8.624840e+01
1.919876e+01 -1.514059e+02 8.648901e+01
1.876592e+01 -1.510197e+02 8.665312e+01
1.837284e+01 -1.505667e+02 8.671490e+01
1.747474e+01 -1.488869e+02 8.585393e+01
1.719030e+01 -1.472639e+02 8.456776e+01
1.807010e+01 -1.454275e+02 8.409594e+01
1.899251e+01 -1.437750e+02 8.498357e+01
1.923604e+01 -1.430217e+02 8.657455e+01
1.936775e+01 -1.434634e+02 8.829086e+01
1.927083e+01 -1.448574e+02 8.938864e+01
1.957044e+01 -1.462658e+02 9.043018e+01
2.008775e+01 -1.468450e+02 9.085319e+01
2.077943e+01 -1.473368e+02 9.110188e+01
2.156536e+01 -1.476483e+02 9.136139e+01
2.238870e+01 -1.479569e+02 9.126688e+01
3.188341e+01 -1.360230e+02 1.113687e+02
3.225504e+01 -1.361717e+02 1.129262e+02
3.232928e+01 -1.366462e+02 1.144609e+02
3.198659e+01 -1.375387e+02 1.157541e+02
3.111720e+01 -1.386537e+02 1.165203e+02
3.016325e+01 -1.397771e+02 1.171637e+02
2.922433e+01 -1.408977e+02 1.178335e+02
2.808507e+01 -1.420994e+02 1.181611e+02
2.692346e+01 -1.433056e+02 1.183732e+02
2.573160e+01 -1.444931e+02 1.185105e+02
2.449363e+01 -1.456376e+02 1.184287e+02
2.325528e+01 -1.467848e+02 1.184366e+02
2.203220e+01 -1.479357e+02 1.186058e+02
2.100037e+01 -1.489161e+02 1.187937e+02
1.998524e+01 -1.498773e+02 1.191204e+02
1.897159e+01 -1.508325e+02 1.194688e+02
1.798349e+01 -1.517616e+02 1.199395e+02
1.711971e+01 -1.526249e+02 1.206943e+02
1.601185e+01 -1.535373e+02 1.207295e+02
3.916739e+00 -1.461440e+02 4.487283e+01
4.813550e+00 -1.463722e+02 4.764805e+01
5.880149e+00 -1.468503e+02 5.032971e+01
6.940428e+00 -1.473890e+02 5.300250e+01
7.983390e+00 -1.480143e+02 5.566321e+01
8.734140e+00 -1.483155e+02 5.802417e+01
9.296487e+00 -1.483389e+02 6.045554e+01
9.755582e+00 -1.482399e+02 6.290672e+01
1.079346e+01 -1.485470e+02 6.515546e+01
1.200125e+01 -1.487671e+02 6.753722e+01
1.345662e+01 -1.490799e+02 6.976512e+01
1.470482e+01 -1.491579e+02 7.213471e+01
1.625341e+01 -1.495558e+02 7.428484e+01
1.770588e+01 -1.500146e+02 7.599494e+01
1.880881e+01 -1.501688e+02 7.799606e+01
2.003589e+01 -1.504285e+02 7.991219e+01
2.105471e+01 -1.505971e+02 8.195628e+01
1.704172e+01 -1.562839e+02 9.060563e+01
1.867641e+01 -1.533907e+02 9.051707e+01
2.000490e+01 -1.510717e+02 9.249407e+01
2.071797e+01 -1.492145e+02 9.515742e+01
2.148553e+01 -1.476064e+02 9.773159e+01
2.207484e+01 -1.464281e+02 1.005715e+02
2.240481e+01 -1.458515e+02 1.036309e+02
2.236245e+01 -1.458799e+02 1.064857e+02
2.150197e+01 -1.473236e+02 1.089475e+02
2.052353e+01 -1.490843e+02 1.107899e+02
1.896849e+01 -1.518004e+02 1.122287e+02
1.750810e+01 -1.549200e+02 1.122535e+02
1.591604e+01 -1.578038e+02 1.112465e+02
1.498641e+01 -1.589148e+02 1.089781e+02
1.473294e+01 -1.589044e+02 1.062986e+02
1.441802e+01 -1.588465e+02 1.036262e+02
1.423568e+01 -1.588545e+02 1.016087e+02
1.400779e+01 -1.588017e+02 9.959644e+01
1.405700e+01 -1.585813e+02 9.758328e+01
1.448033e+01 -1.581576e+02 9.490105e+01
1.541701e+01 -1.574921e+02 9.240452e+01
1.711475e+01 -1.563127e+02 9.059369e+01
