# Supplementary material for: The effects of phylogeny, body size, and locomotor behavior on the three-dimensional shape of the pelvis in extant carnivorans
Source: PeerJ. 2020 Feb 20;8:e8574. doi: 10.7717/peerj.8574 (PMC7036272; doi:10.7717/peerj.8574)
Supplement: Data S1 [file peerj-08-8574-s001.zip › Individual landmark files for import into R/LACM_90836 Leptailurus.txt]

[individuals]
1
[dimensions]
3
[landmarks]
171
[rawpoints]
'#1
-4.046333e+01 -1.529079e+02 9.017583e+01
-1.249123e+00 -1.433354e+02 5.519434e+01
-1.550879e+01 -1.460591e+02 6.434395e+01
-4.086023e+01 -1.768009e+02 8.106783e+01
-2.660421e+01 -1.631829e+02 5.622511e+01
-1.360488e+01 -1.623378e+02 5.638612e+01
1.376806e+01 -1.661429e+02 3.232140e+01
4.365981e+01 -1.697183e+02 1.830542e+01
5.722271e+00 -1.423543e+02 5.209921e+01
1.826512e+01 -1.491473e+02 4.025753e+01
5.903198e+00 -1.466768e+02 3.801459e+01
4.936388e+01 -1.662019e+02 1.042328e+01
-3.805890e+00 -1.262841e+02 2.629287e+01
2.875119e+01 -1.504072e+02 -4.491625e+00
-2.479771e+01 -1.472782e+02 6.377382e+01
-1.020120e+01 -1.389101e+02 5.317570e+01
-1.849768e+01 -1.446284e+02 6.022818e+01
-6.804492e+00 -1.361356e+02 5.083353e+01
6.667128e+00 -1.364489e+02 3.268581e+01
2.481615e+01 -1.485122e+02 9.332788e+00
1.981310e+01 -1.487753e+02 2.769518e+01
1.201160e+01 -1.383593e+02 1.457443e+01
7.234367e+00 -1.399538e+02 4.222797e+01
1.669294e+01 -1.463429e+02 3.874094e+01
-4.051899e+01 -1.529312e+02 9.021860e+01
-4.179332e+01 -1.542288e+02 9.191451e+01
-4.301547e+01 -1.556110e+02 9.358180e+01
-4.414495e+01 -1.568776e+02 9.539940e+01
-4.527922e+01 -1.583772e+02 9.702684e+01
-4.637577e+01 -1.600059e+02 9.855272e+01
-4.748160e+01 -1.615436e+02 1.001640e+02
-4.842742e+01 -1.636793e+02 1.005732e+02
-4.923179e+01 -1.658990e+02 1.003526e+02
-4.964297e+01 -1.680058e+02 9.934538e+01
-4.936370e+01 -1.694866e+02 9.751440e+01
-4.895708e+01 -1.708901e+02 9.564689e+01
-4.850380e+01 -1.724067e+02 9.388127e+01
-4.756279e+01 -1.735965e+02 9.173824e+01
-4.651865e+01 -1.747606e+02 8.962907e+01
-4.527603e+01 -1.756198e+02 8.748161e+01
-4.392123e+01 -1.763925e+02 8.536944e+01
-4.243464e+01 -1.767897e+02 8.324202e+01
-4.089810e+01 -1.768037e+02 8.111292e+01
-2.477645e+01 -1.473053e+02 6.374137e+01
-2.171157e+01 -1.461425e+02 6.238494e+01
-1.892528e+01 -1.447390e+02 6.069575e+01
-1.623300e+01 -1.432415e+02 5.893618e+01
-1.369941e+01 -1.415869e+02 5.708422e+01
-1.225462e+01 -1.401330e+02 5.579829e+01
-1.043202e+01 -1.391245e+02 5.456698e+01
-9.024218e+00 -1.377999e+02 5.311161e+01
-7.681153e+00 -1.367402e+02 5.140050e+01
-4.607937e+00 -1.357916e+02 4.787773e+01
-1.963039e+00 -1.346062e+02 4.408884e+01
-1.307794e-01 -1.331127e+02 3.994553e+01
4.382380e-01 -1.311672e+02 3.562759e+01
1.582944e-01 -1.298358e+02 3.303174e+01
-7.424349e-01 -1.284078e+02 3.063639e+01
-2.130267e+00 -1.269971e+02 2.847482e+01
-3.817398e+00 -1.262422e+02 2.620051e+01
-2.659550e+01 -1.628769e+02 5.627793e+01
-2.331819e+01 -1.617633e+02 5.584301e+01
-1.987523e+01 -1.612457e+02 5.606281e+01
-1.658543e+01 -1.608643e+02 5.496613e+01
-9.478300e+00 -1.599684e+02 5.094684e+01
-3.342686e+00 -1.602235e+02 4.549158e+01
2.589983e+00 -1.616523e+02 3.999319e+01
6.194674e+00 -1.630947e+02 3.724133e+01
9.873893e+00 -1.648018e+02 3.475135e+01
1.375675e+01 -1.661473e+02 3.235133e+01
1.549705e+01 -1.654677e+02 3.178397e+01
1.715314e+01 -1.644990e+02 3.142113e+01
1.898005e+01 -1.642747e+02 3.076970e+01
2.321196e+01 -1.643076e+02 2.855441e+01
2.733561e+01 -1.648990e+02 2.621678e+01
3.147075e+01 -1.657040e+02 2.396484e+01
3.555486e+01 -1.666519e+02 2.189609e+01
3.961510e+01 -1.677874e+02 1.987549e+01
4.356816e+01 -1.697169e+02 1.829113e+01
7.269608e+00 -1.399233e+02 4.222025e+01
6.559914e+00 -1.397550e+02 4.490652e+01
5.976424e+00 -1.400615e+02 4.761091e+01
5.912520e+00 -1.409914e+02 5.023363e+01
5.863306e+00 -1.429392e+02 5.222148e+01
6.002259e+00 -1.460666e+02 5.264872e+01
5.796997e+00 -1.491270e+02 5.189054e+01
6.486384e+00 -1.518706e+02 5.048342e+01
8.197090e+00 -1.539040e+02 4.877408e+01
1.019972e+01 -1.550107e+02 4.672345e+01
1.254727e+01 -1.549100e+02 4.474362e+01
1.497948e+01 -1.539713e+02 4.311778e+01
1.724747e+01 -1.523027e+02 4.188751e+01
1.794207e+01 -1.507227e+02 4.139240e+01
1.790996e+01 -1.492142e+02 4.041924e+01
1.747910e+01 -1.477078e+02 3.954230e+01
1.670352e+01 -1.463148e+02 3.871635e+01
7.186537e+00 -1.399941e+02 4.224149e+01
6.618459e+00 -1.408684e+02 4.156215e+01
5.996843e+00 -1.418268e+02 4.106831e+01
5.204258e+00 -1.427369e+02 4.076522e+01
4.444387e+00 -1.437223e+02 4.078213e+01
3.167355e+00 -1.454495e+02 4.179025e+01
2.303177e+00 -1.472012e+02 4.313749e+01
2.629279e+00 -1.492062e+02 4.436395e+01
4.000523e+00 -1.511115e+02 4.471013e+01
5.976245e+00 -1.528806e+02 4.262391e+01
8.205093e+00 -1.525679e+02 4.010988e+01
1.003679e+01 -1.505017e+02 3.817049e+01
1.194821e+01 -1.481203e+02 3.673450e+01
1.305616e+01 -1.472245e+02 3.690742e+01
1.411652e+01 -1.464843e+02 3.753020e+01
1.540038e+01 -1.461892e+02 3.809992e+01
1.667580e+01 -1.463444e+02 3.873955e+01
4.352283e+01 -1.696973e+02 1.831424e+01
4.511345e+01 -1.699330e+02 1.661259e+01
4.631844e+01 -1.692239e+02 1.473458e+01
4.728809e+01 -1.683360e+02 1.279733e+01
4.803683e+01 -1.674673e+02 1.075630e+01
4.832188e+01 -1.662778e+02 8.759644e+00
4.777326e+01 -1.646351e+02 7.184317e+00
4.665705e+01 -1.631409e+02 5.469337e+00
4.512287e+01 -1.617923e+02 3.970291e+00
4.341785e+01 -1.605597e+02 2.558344e+00
4.142947e+01 -1.592744e+02 1.655783e+00
3.939399e+01 -1.579979e+02 8.511314e-01
3.744699e+01 -1.566760e+02 -8.787700e-02
3.602142e+01 -1.556284e+02 -8.958557e-01
3.457822e+01 -1.545807e+02 -1.671381e+00
3.318542e+01 -1.535159e+02 -2.513484e+00
3.179005e+01 -1.524408e+02 -3.337752e+00
3.036470e+01 -1.513570e+02 -4.096859e+00
2.874216e+01 -1.503566e+02 -4.482963e+00
-4.047209e+01 -1.528673e+02 9.013544e+01
-3.794138e+01 -1.516376e+02 8.754391e+01
-3.534972e+01 -1.504958e+02 8.497242e+01
-3.277880e+01 -1.495685e+02 8.229588e+01
-3.015245e+01 -1.487224e+02 7.964665e+01
-2.739620e+01 -1.482930e+02 7.567986e+01
-2.431296e+01 -1.476987e+02 7.198430e+01
-2.110994e+01 -1.471635e+02 6.838277e+01
-1.723802e+01 -1.462805e+02 6.559980e+01
-1.442880e+01 -1.457772e+02 6.351265e+01
-1.162055e+01 -1.453526e+02 6.140663e+01
-8.738548e+00 -1.448982e+02 5.940925e+01
-5.671528e+00 -1.443811e+02 5.772786e+01
-2.868202e+00 -1.438880e+02 5.619404e+01
-1.442646e-01 -1.433890e+02 5.452508e+01
2.802238e+00 -1.428407e+02 5.331181e+01
5.730581e+00 -1.422780e+02 5.206183e+01
6.637444e+00 -1.365171e+02 3.269766e+01
9.281582e+00 -1.392724e+02 3.421170e+01
1.214033e+01 -1.421442e+02 3.353762e+01
1.481005e+01 -1.449002e+02 3.207024e+01
1.661353e+01 -1.465990e+02 3.046245e+01
1.847772e+01 -1.482538e+02 2.887808e+01
2.009204e+01 -1.495466e+02 2.676953e+01
2.276541e+01 -1.515170e+02 2.294632e+01
2.493991e+01 -1.522484e+02 1.843157e+01
2.559350e+01 -1.511946e+02 1.352167e+01
2.553032e+01 -1.496933e+02 1.029770e+01
2.396100e+01 -1.471869e+02 8.320981e+00
2.186792e+01 -1.443133e+02 8.203390e+00
1.884987e+01 -1.420029e+02 8.930839e+00
1.595581e+01 -1.404416e+02 1.097142e+01
1.318749e+01 -1.389044e+02 1.319621e+01
1.109675e+01 -1.374243e+02 1.587552e+01
9.499430e+00 -1.362020e+02 1.898917e+01
8.015537e+00 -1.353336e+02 2.227311e+01
6.465968e+00 -1.348496e+02 2.558633e+01
6.108391e+00 -1.352562e+02 2.923588e+01
6.606600e+00 -1.365037e+02 3.267214e+01
