# Supplementary material for: The effects of phylogeny, body size, and locomotor behavior on the three-dimensional shape of the pelvis in extant carnivorans
Source: PeerJ. 2020 Feb 20;8:e8574. doi: 10.7717/peerj.8574 (PMC7036272; doi:10.7717/peerj.8574)
Supplement: Data S1 [file peerj-08-8574-s001.zip › Individual landmark files for import into R/LACM_90841 Proteles.txt]

[individuals]
1
[dimensions]
3
[landmarks]
171
[rawpoints]
'#1
-2.713013e+01 -1.411026e+02 9.575850e+01
-1.503165e+01 -1.023786e+02 8.152823e+01
-1.256390e+01 -1.103745e+02 8.255313e+01
1.309230e+01 -1.304105e+02 9.307697e+01
6.609737e+00 -1.122980e+02 8.666359e+01
3.005070e-01 -1.058015e+02 8.469743e+01
-1.589264e+00 -7.004437e+01 8.404427e+01
-9.203279e+00 -5.388457e+01 9.049725e+01
-1.978317e+01 -9.423056e+01 8.246679e+01
-1.399409e+01 -7.801305e+01 8.057685e+01
-1.032452e+01 -8.587898e+01 7.369625e+01
-8.440443e+00 -4.587730e+01 7.767864e+01
-1.737176e+01 -8.366609e+01 4.512981e+01
-1.061104e+01 -5.997940e+01 4.821634e+01
-3.191086e+00 -1.182647e+02 7.817799e+01
-1.390161e+01 -1.015809e+02 7.431020e+01
-7.054242e+00 -1.090603e+02 7.818343e+01
-2.063113e+01 -9.417716e+01 6.203728e+01
-1.800259e+01 -8.453003e+01 6.265889e+01
-1.165011e+01 -6.158251e+01 6.626299e+01
-1.272306e+01 -7.291135e+01 7.256424e+01
-1.474549e+01 -7.031806e+01 5.015141e+01
-1.914088e+01 -8.817847e+01 7.487354e+01
-1.466962e+01 -7.868398e+01 7.803673e+01
-2.714361e+01 -1.410799e+02 9.572621e+01
-2.616092e+01 -1.427464e+02 9.718106e+01
-2.449373e+01 -1.441718e+02 9.820483e+01
-2.245614e+01 -1.453279e+02 9.881419e+01
-2.021330e+01 -1.461944e+02 9.909396e+01
-1.784373e+01 -1.466804e+02 9.900454e+01
-1.543646e+01 -1.468705e+02 9.883424e+01
-1.276762e+01 -1.463432e+02 9.806799e+01
-1.004142e+01 -1.458266e+02 9.753091e+01
-7.315637e+00 -1.452341e+02 9.707661e+01
-4.539434e+00 -1.447913e+02 9.678609e+01
-1.767273e+00 -1.443184e+02 9.650511e+01
9.937160e-01 -1.437743e+02 9.624334e+01
3.894508e+00 -1.425080e+02 9.585201e+01
6.641623e+00 -1.409324e+02 9.547571e+01
8.724519e+00 -1.385822e+02 9.491914e+01
1.057237e+01 -1.360443e+02 9.435740e+01
1.206581e+01 -1.332896e+02 9.376357e+01
1.310308e+01 -1.303660e+02 9.302342e+01
-3.189644e+00 -1.182582e+02 7.817705e+01
-4.645071e+00 -1.147110e+02 7.885574e+01
-6.571812e+00 -1.113354e+02 7.862141e+01
-8.539411e+00 -1.080722e+02 7.781986e+01
-1.065079e+01 -1.049437e+02 7.686240e+01
-1.281080e+01 -1.026322e+02 7.527882e+01
-1.516733e+01 -1.005658e+02 7.363782e+01
-1.720193e+01 -9.883383e+01 7.131894e+01
-1.869753e+01 -9.710365e+01 6.861969e+01
-1.948952e+01 -9.431511e+01 6.512618e+01
-2.101095e+01 -9.353965e+01 6.091982e+01
-2.088071e+01 -9.076808e+01 5.732674e+01
-1.935386e+01 -8.787886e+01 5.417547e+01
-1.859697e+01 -8.615712e+01 5.235653e+01
-1.848386e+01 -8.488094e+01 5.007527e+01
-1.817041e+01 -8.399003e+01 4.763530e+01
-1.737056e+01 -8.367966e+01 4.516358e+01
6.636253e+00 -1.123386e+02 8.668074e+01
2.736917e+00 -1.101568e+02 8.506158e+01
4.233679e-01 -1.060337e+02 8.457819e+01
-1.122404e+00 -1.016130e+02 8.376875e+01
-1.498459e+00 -9.684891e+01 8.277987e+01
-1.357264e+00 -9.205508e+01 8.187634e+01
-1.277554e+00 -8.719539e+01 8.143459e+01
-1.405172e+00 -8.141069e+01 8.173109e+01
-1.512047e+00 -7.567970e+01 8.257626e+01
-1.576302e+00 -7.007175e+01 8.403076e+01
-2.587645e+00 -6.876939e+01 8.421372e+01
-3.717735e+00 -6.771407e+01 8.481525e+01
-4.733044e+00 -6.650639e+01 8.532828e+01
-5.718307e+00 -6.427072e+01 8.571988e+01
-6.457342e+00 -6.194413e+01 8.612369e+01
-7.263877e+00 -5.965508e+01 8.660544e+01
-7.983117e+00 -5.757330e+01 8.763294e+01
-8.468194e+00 -5.589186e+01 8.931945e+01
-9.171103e+00 -5.388260e+01 9.049219e+01
-1.920526e+01 -8.818167e+01 7.487074e+01
-1.957201e+01 -9.004219e+01 7.642538e+01
-1.949567e+01 -9.210283e+01 7.775245e+01
-1.929491e+01 -9.284635e+01 8.008035e+01
-1.854003e+01 -9.279166e+01 8.241277e+01
-1.652110e+01 -9.282050e+01 8.393029e+01
-1.431240e+01 -9.211734e+01 8.493350e+01
-1.224598e+01 -9.080761e+01 8.556126e+01
-1.073994e+01 -8.881041e+01 8.591112e+01
-9.781714e+00 -8.615617e+01 8.538136e+01
-9.717265e+00 -8.341388e+01 8.453285e+01
-1.075637e+01 -8.081918e+01 8.387550e+01
-1.237866e+01 -7.861965e+01 8.299561e+01
-1.329166e+01 -7.806460e+01 8.202963e+01
-1.393262e+01 -7.799130e+01 8.074179e+01
-1.443604e+01 -7.822240e+01 7.941213e+01
-1.469494e+01 -7.864916e+01 7.806095e+01
-1.911826e+01 -8.813164e+01 7.483411e+01
-1.813884e+01 -8.787688e+01 7.445158e+01
-1.709237e+01 -8.786692e+01 7.417732e+01
-1.602128e+01 -8.798412e+01 7.407930e+01
-1.499963e+01 -8.833680e+01 7.412801e+01
-1.339320e+01 -8.943186e+01 7.499958e+01
-1.209863e+01 -9.053497e+01 7.628279e+01
-1.073669e+01 -9.056351e+01 7.792097e+01
-9.664183e+00 -8.941013e+01 7.935580e+01
-8.508615e+00 -8.667139e+01 7.941961e+01
-8.617395e+00 -8.389479e+01 7.836148e+01
-1.031488e+01 -8.178994e+01 7.712492e+01
-1.285183e+01 -8.033214e+01 7.659676e+01
-1.343799e+01 -7.992231e+01 7.678197e+01
-1.398200e+01 -7.952155e+01 7.708076e+01
-1.445560e+01 -7.910143e+01 7.746159e+01
-1.466162e+01 -7.869068e+01 7.804010e+01
-9.211966e+00 -5.393752e+01 9.048450e+01
-7.915560e+00 -5.078483e+01 8.924167e+01
-7.573822e+00 -4.868028e+01 8.630589e+01
-7.775522e+00 -4.738697e+01 8.292183e+01
-8.062303e+00 -4.636768e+01 7.945139e+01
-8.443523e+00 -4.577131e+01 7.589290e+01
-9.392003e+00 -4.661882e+01 7.249456e+01
-9.841766e+00 -4.713166e+01 7.025842e+01
-1.017693e+01 -4.775420e+01 6.803001e+01
-1.041176e+01 -4.844170e+01 6.580789e+01
-1.071376e+01 -4.951283e+01 6.375169e+01
-1.122300e+01 -5.102787e+01 6.204566e+01
-1.178193e+01 -5.274137e+01 6.055664e+01
-1.205822e+01 -5.479361e+01 5.913514e+01
-1.194651e+01 -5.630529e+01 5.713234e+01
-1.177242e+01 -5.778808e+01 5.511248e+01
-1.153416e+01 -5.910670e+01 5.298816e+01
-1.120574e+01 -5.997771e+01 5.065515e+01
-1.062956e+01 -5.997841e+01 4.821040e+01
-2.711250e+01 -1.410921e+02 9.579522e+01
-2.584636e+01 -1.385089e+02 9.352560e+01
-2.423600e+01 -1.360085e+02 9.138489e+01
-2.278031e+01 -1.332837e+02 8.941417e+01
-2.040883e+01 -1.308260e+02 8.808610e+01
-1.921875e+01 -1.278699e+02 8.688861e+01
-1.750060e+01 -1.250330e+02 8.612191e+01
-1.585603e+01 -1.221572e+02 8.533898e+01
-1.457928e+01 -1.191220e+02 8.447504e+01
-1.361794e+01 -1.164897e+02 8.357191e+01
-1.289011e+01 -1.136815e+02 8.306925e+01
-1.250609e+01 -1.107895e+02 8.267254e+01
-1.292287e+01 -1.078817e+02 8.247482e+01
-1.374532e+01 -1.040722e+02 8.216704e+01
-1.497650e+01 -1.003750e+02 8.185037e+01
-1.740342e+01 -9.732317e+01 8.213341e+01
-1.975761e+01 -9.422671e+01 8.252761e+01
-1.797350e+01 -8.454173e+01 6.265066e+01
-1.750938e+01 -8.446835e+01 6.507317e+01
-1.668522e+01 -8.339519e+01 6.713671e+01
-1.616106e+01 -8.127576e+01 6.828693e+01
-1.446469e+01 -7.808958e+01 7.102517e+01
-1.324168e+01 -7.395210e+01 7.240842e+01
-1.203223e+01 -6.960825e+01 7.284954e+01
-1.151304e+01 -6.646384e+01 7.187883e+01
-1.145151e+01 -6.388379e+01 6.977189e+01
-1.157551e+01 -6.182191e+01 6.715800e+01
-1.259029e+01 -6.135701e+01 6.303186e+01
-1.377233e+01 -6.158822e+01 5.893077e+01
-1.480180e+01 -6.404016e+01 5.558426e+01
-1.500297e+01 -6.570213e+01 5.262460e+01
-1.478271e+01 -6.842610e+01 5.060106e+01
-1.490983e+01 -7.178159e+01 5.006586e+01
-1.587408e+01 -7.529128e+01 5.103130e+01
-1.689984e+01 -7.810026e+01 5.331966e+01
-1.771034e+01 -8.038177e+01 5.620383e+01
-1.796871e+01 -8.152141e+01 5.852361e+01
-1.809357e+01 -8.331029e+01 6.040276e+01
-1.797844e+01 -8.454675e+01 6.268420e+01
