# Supplementary material for: The effects of phylogeny, body size, and locomotor behavior on the three-dimensional shape of the pelvis in extant carnivorans
Source: PeerJ. 2020 Feb 20;8:e8574. doi: 10.7717/peerj.8574 (PMC7036272; doi:10.7717/peerj.8574)
Supplement: Data S1 [file peerj-08-8574-s001.zip › Individual landmark files for import into R/LACM_90842 Proteles.txt]

[individuals]
1
[dimensions]
3
[landmarks]
171
[rawpoints]
'#1
2.594392e+01 -9.579413e+01 3.885595e+00
1.487057e+01 -5.627174e+01 -7.595531e+00
1.082829e+01 -6.676524e+01 -7.543619e+00
-8.899462e+00 -9.179570e+01 -2.105919e+01
-5.810387e+00 -7.416438e+01 -1.557006e+01
3.186424e+00 -6.457500e+01 -1.659769e+01
8.770752e+00 -3.301725e+01 -2.816579e+01
1.653710e+01 -1.979592e+01 -3.679141e+01
1.817100e+01 -4.756932e+01 -7.967967e+00
1.694057e+01 -3.575862e+01 -1.653978e+01
8.565254e+00 -4.069112e+01 -1.140662e+01
1.225455e+01 -9.482174e+00 -3.201305e+01
-6.018665e+00 -2.727536e+01 1.175556e+01
-3.683398e+00 -8.275431e+00 -4.290819e+00
3.072320e-01 -8.060264e+01 -5.878281e+00
1.055139e+01 -5.624776e+01 -3.672913e+00
6.595480e+00 -6.523635e+01 -6.528046e+00
9.672072e+00 -4.166080e+01 5.826641e+00
9.602142e+00 -3.509926e+01 -1.686985e+00
4.549160e+00 -1.410886e+01 -1.252973e+01
9.898816e+00 -2.629250e+01 -1.626144e+01
-1.171623e+00 -1.716054e+01 2.327671e+00
1.443545e+01 -4.067300e+01 -6.026257e+00
1.479579e+01 -3.535556e+01 -1.337166e+01
2.594020e+01 -9.577503e+01 3.881979e+00
2.597594e+01 -9.835336e+01 3.149165e+00
2.475441e+01 -1.004807e+02 2.068277e+00
2.262696e+01 -1.017462e+02 1.039183e+00
2.032988e+01 -1.023401e+02 -2.087623e-01
1.808124e+01 -1.028482e+02 -1.576972e+00
1.584589e+01 -1.031230e+02 -3.031050e+00
1.327176e+01 -1.036425e+02 -4.854125e+00
1.073444e+01 -1.042135e+02 -6.713105e+00
8.196369e+00 -1.046034e+02 -8.617546e+00
5.605958e+00 -1.045219e+02 -1.048923e+01
3.046128e+00 -1.043145e+02 -1.239292e+01
5.349280e-01 -1.036536e+02 -1.425751e+01
-1.705242e+00 -1.028524e+02 -1.599874e+01
-3.703731e+00 -1.013017e+02 -1.751320e+01
-5.489682e+00 -9.940691e+01 -1.889604e+01
-7.090075e+00 -9.726704e+01 -2.014179e+01
-8.307768e+00 -9.470608e+01 -2.094859e+01
-8.950088e+00 -9.182969e+01 -2.102417e+01
2.933130e-01 -8.059882e+01 -5.885174e+00
2.494881e+00 -7.596027e+01 -6.240149e+00
4.635022e+00 -7.128916e+01 -6.542081e+00
6.592712e+00 -6.652985e+01 -6.455192e+00
8.309222e+00 -6.174762e+01 -5.634151e+00
9.531791e+00 -5.838419e+01 -4.822574e+00
1.065416e+01 -5.511025e+01 -3.602473e+00
1.141186e+01 -5.177867e+01 -2.263466e+00
1.145851e+01 -4.837549e+01 -8.914150e-01
1.056648e+01 -4.424716e+01 1.612451e+00
1.072896e+01 -4.129042e+01 5.529332e+00
7.996691e+00 -3.727805e+01 6.267144e+00
4.653220e+00 -3.388199e+01 7.449125e+00
2.360095e+00 -3.167604e+01 8.594246e+00
-5.003050e-02 -2.977795e+01 1.001713e+01
-2.877337e+00 -2.807912e+01 1.076361e+01
-6.038488e+00 -2.730591e+01 1.168266e+01
-5.845921e+00 -7.418235e+01 -1.562449e+01
-1.463338e+00 -7.057536e+01 -1.534056e+01
1.752579e+00 -6.590167e+01 -1.567488e+01
4.504986e+00 -6.100396e+01 -1.653104e+01
6.540606e+00 -5.524028e+01 -1.789000e+01
7.110030e+00 -4.936873e+01 -1.999038e+01
7.359825e+00 -4.371529e+01 -2.267157e+01
7.703782e+00 -4.020971e+01 -2.463398e+01
8.140283e+00 -3.667551e+01 -2.652557e+01
8.828110e+00 -3.305139e+01 -2.815372e+01
9.525893e+00 -3.111887e+01 -2.749941e+01
1.048053e+01 -2.925947e+01 -2.802939e+01
1.141669e+01 -2.754093e+01 -2.893486e+01
1.223829e+01 -2.584676e+01 -3.001082e+01
1.305048e+01 -2.424048e+01 -3.122058e+01
1.385693e+01 -2.290295e+01 -3.272514e+01
1.461350e+01 -2.216977e+01 -3.435936e+01
1.554118e+01 -2.114315e+01 -3.572552e+01
1.656103e+01 -1.984654e+01 -3.675469e+01
1.444976e+01 -4.066863e+01 -6.009142e+00
1.564266e+01 -4.272599e+01 -6.000566e+00
1.635028e+01 -4.499158e+01 -6.149448e+00
1.764849e+01 -4.678676e+01 -7.014153e+00
1.849892e+01 -4.838063e+01 -8.560789e+00
1.860212e+01 -4.923278e+01 -1.082562e+01
1.764288e+01 -4.951804e+01 -1.303132e+01
1.712687e+01 -4.893273e+01 -1.532430e+01
1.658179e+01 -4.768035e+01 -1.732457e+01
1.571949e+01 -4.559744e+01 -1.892932e+01
1.531722e+01 -4.300659e+01 -1.981381e+01
1.613823e+01 -4.037124e+01 -1.961872e+01
1.691809e+01 -3.790228e+01 -1.864231e+01
1.687795e+01 -3.682420e+01 -1.744973e+01
1.632060e+01 -3.604181e+01 -1.616009e+01
1.565915e+01 -3.560726e+01 -1.476014e+01
1.484685e+01 -3.534373e+01 -1.339747e+01
1.441905e+01 -4.066021e+01 -6.034875e+00
1.368989e+01 -4.051237e+01 -6.414536e+00
1.297743e+01 -4.071112e+01 -6.802508e+00
1.234787e+01 -4.106863e+01 -7.219081e+00
1.179856e+01 -4.161932e+01 -7.523576e+00
1.105742e+01 -4.354710e+01 -8.168857e+00
1.083078e+01 -4.536217e+01 -9.324764e+00
1.106755e+01 -4.654561e+01 -1.112065e+01
1.119970e+01 -4.666579e+01 -1.327705e+01
1.065510e+01 -4.537561e+01 -1.483340e+01
1.009947e+01 -4.351004e+01 -1.560412e+01
1.006505e+01 -4.141777e+01 -1.567289e+01
1.052483e+01 -3.939370e+01 -1.539860e+01
1.135875e+01 -3.814165e+01 -1.497925e+01
1.241619e+01 -3.712087e+01 -1.445120e+01
1.356278e+01 -3.619344e+01 -1.393724e+01
1.476143e+01 -3.537272e+01 -1.336401e+01
1.648419e+01 -1.981434e+01 -3.678018e+01
1.560013e+01 -1.748172e+01 -3.750131e+01
1.468700e+01 -1.523152e+01 -3.658112e+01
1.369290e+01 -1.317858e+01 -3.533997e+01
1.266183e+01 -1.110057e+01 -3.417252e+01
1.159942e+01 -9.130191e+00 -3.285659e+01
1.004940e+01 -8.392538e+00 -3.090812e+01
8.750932e+00 -7.556066e+00 -2.883255e+01
7.655518e+00 -6.726619e+00 -2.664039e+01
6.604027e+00 -6.252755e+00 -2.432435e+01
5.551044e+00 -5.987391e+00 -2.197603e+01
4.468283e+00 -5.875103e+00 -1.962890e+01
3.315907e+00 -5.798134e+00 -1.731373e+01
2.973659e+00 -7.401698e+00 -1.524674e+01
2.200919e+00 -8.375526e+00 -1.291957e+01
1.020043e+00 -8.841928e+00 -1.060689e+01
-4.355558e-01 -8.869046e+00 -8.406678e+00
-2.041287e+00 -8.661287e+00 -6.323624e+00
-3.663242e+00 -8.266536e+00 -4.280648e+00
2.594416e+01 -9.576252e+01 3.861227e+00
2.314310e+01 -9.361495e+01 2.557873e+00
2.064455e+01 -9.115354e+01 1.195711e+00
1.820509e+01 -8.864377e+01 -1.848297e-01
1.556637e+01 -8.645777e+01 -1.739201e+00
1.375446e+01 -8.272151e+01 -3.220021e+00
1.153859e+01 -7.924460e+01 -4.780851e+00
1.057121e+01 -7.513390e+01 -6.046637e+00
1.041342e+01 -7.084571e+01 -7.057507e+00
1.082764e+01 -6.674048e+01 -7.661242e+00
1.198813e+01 -6.274434e+01 -7.932218e+00
1.307327e+01 -5.872259e+01 -8.125642e+00
1.529180e+01 -5.519224e+01 -8.062706e+00
1.619984e+01 -5.294318e+01 -8.205169e+00
1.832815e+01 -5.209641e+01 -7.394884e+00
1.909507e+01 -4.979093e+01 -7.417837e+00
1.816539e+01 -4.760262e+01 -7.917818e+00
9.602890e+00 -3.511275e+01 -1.712111e+00
1.036758e+01 -3.523329e+01 -5.093127e+00
1.061187e+01 -3.392330e+01 -8.295502e+00
1.057293e+01 -3.187550e+01 -1.109464e+01
1.060842e+01 -2.842184e+01 -1.453601e+01
9.510246e+00 -2.384210e+01 -1.647892e+01
8.166569e+00 -1.943668e+01 -1.716574e+01
6.463691e+00 -1.641840e+01 -1.557043e+01
4.746362e+00 -1.428171e+01 -1.291692e+01
3.048530e+00 -1.353118e+01 -9.583816e+00
1.833008e+00 -1.380719e+01 -6.485993e+00
7.615944e-01 -1.457325e+01 -3.417544e+00
-3.182390e-01 -1.565214e+01 -4.477010e-01
-1.420066e+00 -1.723601e+01 2.316585e+00
-1.395496e-01 -2.101541e+01 3.406014e+00
1.498323e+00 -2.454747e+01 3.730989e+00
2.816762e+00 -2.671436e+01 3.449301e+00
4.343410e+00 -2.839660e+01 2.286151e+00
5.853519e+00 -3.009554e+01 1.125809e+00
7.147722e+00 -3.187680e+01 2.268017e-01
8.271276e+00 -3.393029e+01 -1.936742e-01
9.564236e+00 -3.515639e+01 -1.768721e+00
