# Supplementary material for: The effects of phylogeny, body size, and locomotor behavior on the three-dimensional shape of the pelvis in extant carnivorans
Source: PeerJ. 2020 Feb 20;8:e8574. doi: 10.7717/peerj.8574 (PMC7036272; doi:10.7717/peerj.8574)
Supplement: Data S1 [file peerj-08-8574-s001.zip › Individual landmark files for import into R/LACM_90843 Proteles.txt]

[individuals]
1
[dimensions]
3
[landmarks]
171
[rawpoints]
'#1
-3.760408e+01 -1.180055e+02 -3.602799e+01
-2.908323e+01 -1.288383e+02 -2.114183e+00
-2.632605e+01 -1.299572e+02 -1.064829e+01
-1.584404e+01 -1.498835e+02 -3.774926e+01
-1.585189e+01 -1.436900e+02 -2.058623e+01
-2.036810e+01 -1.413615e+02 -8.298171e+00
-2.332240e+01 -1.452774e+02 2.167444e+01
-3.054540e+01 -1.481903e+02 3.653133e+01
-3.182248e+01 -1.270656e+02 5.501963e+00
-2.876388e+01 -1.315991e+02 1.898223e+01
-2.012701e+01 -1.307110e+02 1.211814e+01
-2.587569e+01 -1.427345e+02 4.170695e+01
-6.596406e+00 -1.064985e+02 2.124506e+01
-5.204400e+00 -1.163834e+02 3.905188e+01
-1.881514e+01 -1.320624e+02 -2.323640e+01
-2.357812e+01 -1.254352e+02 -3.598429e+00
-2.140861e+01 -1.296340e+02 -9.741939e+00
-2.015968e+01 -1.135232e+02 7.724327e+00
-2.038036e+01 -1.197343e+02 1.501741e+01
-1.715868e+01 -1.275832e+02 3.618763e+01
-2.188067e+01 -1.316345e+02 2.567804e+01
-1.173870e+01 -1.140909e+02 3.046068e+01
-2.585235e+01 -1.233334e+02 1.215959e+01
-2.720939e+01 -1.295872e+02 1.894781e+01
-3.758987e+01 -1.179935e+02 -3.603720e+01
-3.850521e+01 -1.184304e+02 -3.832323e+01
-3.876370e+01 -1.194768e+02 -4.058008e+01
-3.861637e+01 -1.208701e+02 -4.265179e+01
-3.805853e+01 -1.226840e+02 -4.428053e+01
-3.726374e+01 -1.246403e+02 -4.562071e+01
-3.605766e+01 -1.267477e+02 -4.621993e+01
-3.427946e+01 -1.290670e+02 -4.703952e+01
-3.218423e+01 -1.312731e+02 -4.741160e+01
-2.973633e+01 -1.332976e+02 -4.659050e+01
-2.751008e+01 -1.354722e+02 -4.689681e+01
-2.522571e+01 -1.374443e+02 -4.607726e+01
-2.319893e+01 -1.398048e+02 -4.576192e+01
-2.176355e+01 -1.420870e+02 -4.590831e+01
-2.023409e+01 -1.441383e+02 -4.504715e+01
-1.884785e+01 -1.459240e+02 -4.357100e+01
-1.754254e+01 -1.477710e+02 -4.209680e+01
-1.636615e+01 -1.493942e+02 -4.028817e+01
-1.580970e+01 -1.498672e+02 -3.768906e+01
-1.880178e+01 -1.320998e+02 -2.323569e+01
-2.041024e+01 -1.313105e+02 -1.891106e+01
-2.168903e+01 -1.303592e+02 -1.450965e+01
-2.274318e+01 -1.294255e+02 -1.004545e+01
-2.340523e+01 -1.272218e+02 -5.969084e+00
-2.368552e+01 -1.254732e+02 -3.786700e+00
-2.374671e+01 -1.243419e+02 -1.214518e+00
-2.357514e+01 -1.230524e+02 1.276951e+00
-2.303696e+01 -1.212476e+02 3.363204e+00
-2.182844e+01 -1.183243e+02 6.102598e+00
-2.075936e+01 -1.143794e+02 7.000802e+00
-1.911720e+01 -1.121318e+02 1.012534e+01
-1.686943e+01 -1.110322e+02 1.347927e+01
-1.469143e+01 -1.107261e+02 1.620958e+01
-1.234913e+01 -1.091112e+02 1.825776e+01
-9.747643e+00 -1.076733e+02 2.011676e+01
-6.686467e+00 -1.064238e+02 2.128269e+01
-1.589332e+01 -1.437531e+02 -2.059445e+01
-1.833542e+01 -1.416585e+02 -1.534530e+01
-1.949472e+01 -1.409568e+02 -9.339335e+00
-2.064724e+01 -1.403899e+02 -3.317863e+00
-2.111947e+01 -1.401879e+02 1.572457e+00
-2.124732e+01 -1.403422e+02 6.485592e+00
-2.148739e+01 -1.410763e+02 1.134179e+01
-2.208194e+01 -1.419838e+02 1.500248e+01
-2.269095e+01 -1.433072e+02 1.853167e+01
-2.343759e+01 -1.452804e+02 2.171394e+01
-2.396913e+01 -1.449198e+02 2.358120e+01
-2.480700e+01 -1.450869e+02 2.536143e+01
-2.563494e+01 -1.450035e+02 2.715217e+01
-2.647785e+01 -1.452299e+02 2.883037e+01
-2.739219e+01 -1.455437e+02 3.045639e+01
-2.818174e+01 -1.462904e+02 3.200462e+01
-2.892941e+01 -1.472496e+02 3.338152e+01
-2.978646e+01 -1.476362e+02 3.495988e+01
-3.056946e+01 -1.481817e+02 3.652965e+01
-2.594532e+01 -1.233645e+02 1.210976e+01
-2.750010e+01 -1.236953e+02 9.907030e+00
-2.898466e+01 -1.244710e+02 7.768534e+00
-3.049679e+01 -1.259131e+02 6.032841e+00
-3.207336e+01 -1.280897e+02 5.638661e+00
-3.217617e+01 -1.303266e+02 5.589086e+00
-3.139212e+01 -1.324188e+02 5.745976e+00
-3.050317e+01 -1.343161e+02 6.537785e+00
-2.989416e+01 -1.358460e+02 8.056174e+00
-2.966839e+01 -1.369117e+02 1.002160e+01
-2.954114e+01 -1.372854e+02 1.223368e+01
-2.970567e+01 -1.369420e+02 1.444824e+01
-2.999418e+01 -1.360451e+02 1.648829e+01
-2.992963e+01 -1.345123e+02 1.770521e+01
-2.924635e+01 -1.327902e+02 1.833980e+01
-2.819847e+01 -1.311892e+02 1.875648e+01
-2.715931e+01 -1.295401e+02 1.894529e+01
-2.583999e+01 -1.233674e+02 1.213301e+01
-2.510564e+01 -1.241065e+02 1.199852e+01
-2.452802e+01 -1.248592e+02 1.154747e+01
-2.393664e+01 -1.254584e+02 1.091910e+01
-2.334927e+01 -1.260604e+02 1.028969e+01
-2.224742e+01 -1.273483e+02 8.714940e+00
-2.215483e+01 -1.294357e+02 7.721516e+00
-2.253610e+01 -1.317050e+02 7.481160e+00
-2.324394e+01 -1.336121e+02 8.583162e+00
-2.296592e+01 -1.347843e+02 1.108736e+01
-2.305546e+01 -1.341079e+02 1.378128e+01
-2.363043e+01 -1.323203e+02 1.582967e+01
-2.458064e+01 -1.301798e+02 1.732581e+01
-2.513904e+01 -1.297278e+02 1.777788e+01
-2.583241e+01 -1.293484e+02 1.808750e+01
-2.650324e+01 -1.292329e+02 1.859461e+01
-2.719031e+01 -1.295321e+02 1.899323e+01
-3.051562e+01 -1.482068e+02 3.655091e+01
-2.840119e+01 -1.478805e+02 3.863580e+01
-2.657374e+01 -1.463588e+02 4.044390e+01
-2.476710e+01 -1.444207e+02 4.182369e+01
-2.295627e+01 -1.425493e+02 4.328764e+01
-2.126730e+01 -1.402657e+02 4.421307e+01
-1.985074e+01 -1.376357e+02 4.417519e+01
-1.882567e+01 -1.357211e+02 4.437718e+01
-1.795085e+01 -1.337377e+02 4.461644e+01
-1.717793e+01 -1.317019e+02 4.474168e+01
-1.646043e+01 -1.296522e+02 4.453892e+01
-1.559098e+01 -1.276603e+02 4.435633e+01
-1.460067e+01 -1.258229e+02 4.372413e+01
-1.381424e+01 -1.244154e+02 4.183842e+01
-1.247927e+01 -1.225829e+02 4.083098e+01
-1.082771e+01 -1.207557e+02 4.053280e+01
-8.959203e+00 -1.191319e+02 4.036871e+01
-6.887466e+00 -1.177865e+02 4.013795e+01
-5.147942e+00 -1.164081e+02 3.902958e+01
-3.760915e+01 -1.180106e+02 -3.602011e+01
-3.573031e+01 -1.184589e+02 -3.488956e+01
-3.407567e+01 -1.197744e+02 -3.415422e+01
-3.253530e+01 -1.211812e+02 -3.334346e+01
-3.098950e+01 -1.226648e+02 -3.269625e+01
-3.038921e+01 -1.241357e+02 -2.931989e+01
-2.901970e+01 -1.261247e+02 -2.647525e+01
-2.747609e+01 -1.281498e+02 -2.374782e+01
-2.672551e+01 -1.294473e+02 -2.033075e+01
-2.619346e+01 -1.301737e+02 -1.658963e+01
-2.615709e+01 -1.302742e+02 -1.274315e+01
-2.671762e+01 -1.298867e+02 -8.956031e+00
-2.727891e+01 -1.295597e+02 -5.163315e+00
-2.880553e+01 -1.286790e+02 -2.479411e+00
-2.993461e+01 -1.279687e+02 4.413999e-01
-3.219397e+01 -1.266945e+02 2.333736e+00
-3.183565e+01 -1.270813e+02 5.500756e+00
-2.034950e+01 -1.197387e+02 1.500937e+01
-2.105521e+01 -1.227232e+02 1.576879e+01
-2.135661e+01 -1.251717e+02 1.774268e+01
-2.160134e+01 -1.275551e+02 1.980220e+01
-2.151209e+01 -1.294324e+02 2.248949e+01
-2.166109e+01 -1.315806e+02 2.496295e+01
-2.123154e+01 -1.325763e+02 2.805778e+01
-2.036135e+01 -1.322381e+02 3.111385e+01
-1.915264e+01 -1.307747e+02 3.360437e+01
-1.790781e+01 -1.287291e+02 3.567140e+01
-1.631703e+01 -1.250886e+02 3.600476e+01
-1.484494e+01 -1.214161e+02 3.551377e+01
-1.345156e+01 -1.179193e+02 3.419988e+01
-1.233911e+01 -1.159247e+02 3.285427e+01
-1.147390e+01 -1.144122e+02 3.085670e+01
-1.188513e+01 -1.138421e+02 2.830087e+01
-1.299933e+01 -1.140932e+02 2.541356e+01
-1.470185e+01 -1.151928e+02 2.306135e+01
-1.633253e+01 -1.163339e+02 2.067799e+01
-1.776481e+01 -1.175901e+02 1.882302e+01
-1.889395e+01 -1.181236e+02 1.647534e+01
-2.032431e+01 -1.197965e+02 1.498348e+01
