# Supplementary material for: The effects of phylogeny, body size, and locomotor behavior on the three-dimensional shape of the pelvis in extant carnivorans
Source: PeerJ. 2020 Feb 20;8:e8574. doi: 10.7717/peerj.8574 (PMC7036272; doi:10.7717/peerj.8574)
Supplement: Data S1 [file peerj-08-8574-s001.zip › Individual landmark files for import into R/LACM_90849 Arctictis.txt]

[individuals]
1
[dimensions]
3
[landmarks]
171
[rawpoints]
'#1
-5.469850e+01 -1.645064e+02 8.364431e+01
-5.358740e+01 -1.156512e+02 7.443253e+01
-5.251817e+01 -1.251253e+02 7.433569e+01
-3.093443e+01 -1.552611e+02 9.467162e+01
-3.043126e+01 -1.296986e+02 8.065251e+01
-3.974221e+01 -1.210972e+02 8.091002e+01
-4.071453e+01 -6.771571e+01 8.103398e+01
-4.471533e+01 -4.990091e+01 8.218917e+01
-5.666129e+01 -1.071417e+02 7.552957e+01
-5.070669e+01 -8.366658e+01 7.548719e+01
-4.444856e+01 -9.564790e+01 6.856429e+01
-4.805893e+01 -4.324938e+01 7.536192e+01
-5.354085e+01 -8.710110e+01 2.013324e+01
-4.484618e+01 -6.117986e+01 2.592731e+01
-4.886421e+01 -1.319280e+02 6.841673e+01
-5.775415e+01 -1.098871e+02 6.163412e+01
-5.130826e+01 -1.252238e+02 6.886028e+01
-6.027070e+01 -9.846872e+01 4.818621e+01
-5.701552e+01 -8.961196e+01 5.439668e+01
-4.809155e+01 -5.819944e+01 5.163592e+01
-4.930365e+01 -7.268464e+01 6.674583e+01
-4.991998e+01 -7.073215e+01 3.752935e+01
-5.616000e+01 -9.805376e+01 6.555443e+01
-5.079871e+01 -8.535825e+01 7.217976e+01
-5.469671e+01 -1.645304e+02 8.360165e+01
-5.459818e+01 -1.665631e+02 8.359849e+01
-5.424332e+01 -1.685543e+02 8.382199e+01
-5.349003e+01 -1.704022e+02 8.422186e+01
-5.208997e+01 -1.718137e+02 8.465611e+01
-5.020094e+01 -1.724029e+02 8.513145e+01
-4.826138e+01 -1.721798e+02 8.570521e+01
-4.643367e+01 -1.726086e+02 8.702176e+01
-4.459166e+01 -1.721622e+02 8.831213e+01
-4.282243e+01 -1.716964e+02 8.969403e+01
-4.112061e+01 -1.711713e+02 9.113802e+01
-3.968837e+01 -1.710736e+02 9.292599e+01
-3.809703e+01 -1.698425e+02 9.402554e+01
-3.631196e+01 -1.678993e+02 9.495856e+01
-3.477686e+01 -1.656124e+02 9.545550e+01
-3.342734e+01 -1.631747e+02 9.571910e+01
-3.227739e+01 -1.606234e+02 9.568333e+01
-3.137668e+01 -1.579958e+02 9.534024e+01
-3.089857e+01 -1.553258e+02 9.465041e+01
-4.883750e+01 -1.318833e+02 6.840571e+01
-5.058662e+01 -1.276499e+02 6.903412e+01
-5.237305e+01 -1.234119e+02 6.855966e+01
-5.441936e+01 -1.198784e+02 6.639146e+01
-5.622666e+01 -1.160794e+02 6.447377e+01
-5.733215e+01 -1.131172e+02 6.309843e+01
-5.812759e+01 -1.100003e+02 6.185644e+01
-5.884163e+01 -1.072242e+02 5.994000e+01
-5.929205e+01 -1.047179e+02 5.761521e+01
-5.982923e+01 -1.009841e+02 5.284993e+01
-6.036179e+01 -9.784651e+01 4.767232e+01
-5.986724e+01 -9.410900e+01 4.290518e+01
-5.937689e+01 -9.141727e+01 3.747847e+01
-5.850153e+01 -8.958427e+01 3.315174e+01
-5.740451e+01 -8.848849e+01 2.863027e+01
-5.601239e+01 -8.812431e+01 2.407228e+01
-5.353423e+01 -8.708469e+01 2.011952e+01
-3.037552e+01 -1.297576e+02 8.064326e+01
-3.854762e+01 -1.229815e+02 7.762857e+01
-3.873479e+01 -1.119477e+02 7.748268e+01
-3.587161e+01 -1.013128e+02 7.818556e+01
-3.545644e+01 -9.434901e+01 7.860599e+01
-3.571303e+01 -8.736522e+01 7.854288e+01
-3.599796e+01 -8.040538e+01 7.911075e+01
-3.741739e+01 -7.599268e+01 7.930791e+01
-3.966622e+01 -7.193814e+01 7.913323e+01
-4.075295e+01 -6.784665e+01 8.103177e+01
-4.141700e+01 -6.672236e+01 8.076874e+01
-4.213182e+01 -6.579817e+01 8.012909e+01
-4.264983e+01 -6.460785e+01 7.983087e+01
-4.323948e+01 -6.138625e+01 7.944443e+01
-4.356773e+01 -5.810724e+01 7.957224e+01
-4.392035e+01 -5.484447e+01 7.989753e+01
-4.413794e+01 -5.307698e+01 8.039072e+01
-4.435052e+01 -5.143863e+01 8.121854e+01
-4.468072e+01 -4.989481e+01 8.217885e+01
-5.607984e+01 -9.798031e+01 6.551447e+01
-5.683923e+01 -1.008195e+02 6.722211e+01
-5.740230e+01 -1.031444e+02 6.963696e+01
-5.751312e+01 -1.051173e+02 7.240265e+01
-5.641203e+01 -1.064564e+02 7.532624e+01
-5.397610e+01 -1.062809e+02 7.826379e+01
-5.101524e+01 -1.052287e+02 8.043639e+01
-4.838395e+01 -1.030929e+02 8.219952e+01
-4.664147e+01 -9.994666e+01 8.348737e+01
-4.542658e+01 -9.622239e+01 8.332153e+01
-4.541780e+01 -9.242873e+01 8.233072e+01
-4.647503e+01 -8.885291e+01 8.111888e+01
-4.847832e+01 -8.578941e+01 7.971302e+01
-4.952751e+01 -8.487542e+01 7.815652e+01
-5.016723e+01 -8.465990e+01 7.618091e+01
-5.064042e+01 -8.488136e+01 7.415951e+01
-5.081670e+01 -8.535535e+01 7.213387e+01
-5.604114e+01 -9.802850e+01 6.554091e+01
-5.470930e+01 -9.785298e+01 6.534186e+01
-5.337549e+01 -9.802849e+01 6.515577e+01
-5.207516e+01 -9.841785e+01 6.519716e+01
-5.094531e+01 -9.911098e+01 6.549265e+01
-4.935283e+01 -1.015521e+02 6.698884e+01
-4.775903e+01 -1.032991e+02 6.925622e+01
-4.623895e+01 -1.037102e+02 7.212935e+01
-4.493244e+01 -1.022359e+02 7.474721e+01
-4.277671e+01 -9.848257e+01 7.642476e+01
-4.234785e+01 -9.386157e+01 7.653249e+01
-4.402510e+01 -9.009795e+01 7.439397e+01
-4.674988e+01 -8.799702e+01 7.127797e+01
-4.793004e+01 -8.754533e+01 7.103447e+01
-4.901016e+01 -8.687744e+01 7.124284e+01
-4.996780e+01 -8.612627e+01 7.166095e+01
-5.082435e+01 -8.533196e+01 7.220091e+01
-4.475665e+01 -4.984315e+01 8.219608e+01
-4.554993e+01 -4.753154e+01 8.064948e+01
-4.626790e+01 -4.541448e+01 7.881441e+01
-4.694002e+01 -4.385930e+01 7.647037e+01
-4.755773e+01 -4.273014e+01 7.388033e+01
-4.807869e+01 -4.221204e+01 7.108305e+01
-4.842773e+01 -4.196888e+01 6.822225e+01
-4.851741e+01 -4.213175e+01 6.519794e+01
-4.833646e+01 -4.264977e+01 6.221802e+01
-4.797739e+01 -4.275713e+01 5.921126e+01
-4.758011e+01 -4.319795e+01 5.623989e+01
-4.724410e+01 -4.350470e+01 5.324424e+01
-4.696726e+01 -4.438582e+01 5.035839e+01
-4.658265e+01 -4.658561e+01 4.588440e+01
-4.613053e+01 -4.874215e+01 4.139619e+01
-4.561837e+01 -5.127549e+01 3.711583e+01
-4.515652e+01 -5.429874e+01 3.316009e+01
-4.503524e+01 -5.783062e+01 2.962303e+01
-4.482551e+01 -6.120455e+01 2.593855e+01
-5.469885e+01 -1.644843e+02 8.360824e+01
-5.484118e+01 -1.622946e+02 8.333688e+01
-5.479731e+01 -1.601209e+02 8.293478e+01
-5.477707e+01 -1.579584e+02 8.247472e+01
-5.430860e+01 -1.559912e+02 8.158070e+01
-5.367307e+01 -1.532667e+02 7.996185e+01
-5.362303e+01 -1.502604e+02 7.877573e+01
-5.378910e+01 -1.471656e+02 7.785815e+01
-5.349784e+01 -1.441196e+02 7.681693e+01
-5.265818e+01 -1.399935e+02 7.577895e+01
-5.233922e+01 -1.356879e+02 7.536853e+01
-5.234330e+01 -1.313567e+02 7.514977e+01
-5.233473e+01 -1.270257e+02 7.492531e+01
-5.260526e+01 -1.218915e+02 7.476039e+01
-5.311743e+01 -1.167742e+02 7.465406e+01
-5.495536e+01 -1.119877e+02 7.506954e+01
-5.666128e+01 -1.071572e+02 7.553662e+01
-5.704295e+01 -8.961407e+01 5.441584e+01
-5.473101e+01 -8.871468e+01 5.946845e+01
-5.283107e+01 -8.466673e+01 6.288746e+01
-5.097789e+01 -7.974518e+01 6.489410e+01
-4.968016e+01 -7.462102e+01 6.632970e+01
-4.889690e+01 -6.920715e+01 6.661153e+01
-4.817535e+01 -6.413848e+01 6.466470e+01
-4.779639e+01 -6.004102e+01 5.969188e+01
-4.825085e+01 -5.802186e+01 5.357801e+01
-4.851175e+01 -5.903231e+01 4.720825e+01
-4.838085e+01 -5.969667e+01 4.382422e+01
-4.808138e+01 -6.080600e+01 4.057002e+01
-4.848103e+01 -6.365381e+01 3.866222e+01
-4.906877e+01 -6.679526e+01 3.736144e+01
-4.986759e+01 -7.015186e+01 3.732301e+01
-5.136301e+01 -7.321805e+01 3.784117e+01
-5.292585e+01 -7.716703e+01 3.874935e+01
-5.433855e+01 -8.099844e+01 4.022796e+01
-5.554810e+01 -8.440544e+01 4.263435e+01
-5.628390e+01 -8.708041e+01 4.606740e+01
-5.665671e+01 -8.906228e+01 4.999393e+01
-5.698212e+01 -8.961023e+01 5.436155e+01
