# Supplementary material for: The effects of phylogeny, body size, and locomotor behavior on the three-dimensional shape of the pelvis in extant carnivorans
Source: PeerJ. 2020 Feb 20;8:e8574. doi: 10.7717/peerj.8574 (PMC7036272; doi:10.7717/peerj.8574)
Supplement: Data S1 [file peerj-08-8574-s001.zip › Individual landmark files for import into R/LACM_91348 Melursus.txt]

[individuals]
1
[dimensions]
3
[landmarks]
171
[rawpoints]
'#1
1.123197e+02 -4.180073e+01 3.158738e+01
5.374038e+01 -1.025965e+02 3.994244e+01
5.109450e+01 -9.292084e+01 4.213722e+01
3.810536e+01 -7.903442e+00 8.750664e+01
1.466541e+01 -8.984876e+01 8.271039e+01
2.569646e+01 -1.064103e+02 6.589044e+01
3.306613e+01 -1.676590e+02 8.457523e+01
5.628819e+01 -1.897554e+02 1.051559e+02
6.030324e+01 -1.177658e+02 4.042437e+01
5.137250e+01 -1.567863e+02 6.214503e+01
2.852798e+01 -1.371510e+02 5.161232e+01
5.864902e+01 -2.113042e+02 9.725912e+01
-6.406020e-01 -1.662970e+02 -3.997261e+00
1.681707e+00 -2.356313e+02 1.749878e+01
2.028860e+01 -9.042236e+01 3.452100e+01
3.640139e+01 -1.075090e+02 2.930328e+01
2.893485e+01 -9.853897e+01 3.600739e+01
3.839915e+01 -1.403648e+02 1.279803e+01
3.537553e+01 -1.539295e+02 2.982413e+01
2.111921e+01 -2.110070e+02 3.764942e+01
3.327528e+01 -1.813788e+02 5.829041e+01
1.656754e+01 -1.858480e+02 2.208801e+01
4.868600e+01 -1.370487e+02 3.260923e+01
4.491412e+01 -1.547688e+02 5.299417e+01
1.123535e+02 -4.183371e+01 3.169929e+01
1.161976e+02 -3.642008e+01 3.356781e+01
1.188877e+02 -3.051652e+01 3.591081e+01
1.188794e+02 -2.442346e+01 3.914295e+01
1.176813e+02 -1.862559e+01 4.268221e+01
1.155305e+02 -1.319730e+01 4.635421e+01
1.127510e+02 -8.073641e+00 5.004186e+01
1.075887e+02 -3.416625e+00 5.400931e+01
1.009636e+02 -1.971852e-01 5.714386e+01
9.486124e+01 3.297286e+00 6.096745e+01
8.875429e+01 6.106548e+00 6.531358e+01
8.172974e+01 7.324594e+00 6.895250e+01
7.388158e+01 6.717773e+00 7.040912e+01
6.737104e+01 6.261486e+00 7.377767e+01
6.139147e+01 5.676421e+00 7.800111e+01
5.519098e+01 4.070323e+00 8.159442e+01
4.894367e+01 1.579908e+00 8.454512e+01
4.311600e+01 -2.605699e+00 8.611248e+01
3.814238e+01 -7.830725e+00 8.749078e+01
2.024794e+01 -9.054835e+01 3.453759e+01
2.581601e+01 -9.399967e+01 3.673003e+01
3.074379e+01 -9.837785e+01 3.466547e+01
3.503440e+01 -1.026103e+02 3.128935e+01
3.886993e+01 -1.074845e+02 2.824764e+01
4.129050e+01 -1.122111e+02 2.574804e+01
4.271498e+01 -1.175376e+02 2.373626e+01
4.309423e+01 -1.230152e+02 2.166269e+01
4.222990e+01 -1.284252e+02 1.955730e+01
3.962612e+01 -1.349542e+02 1.469857e+01
3.562717e+01 -1.419682e+02 1.190012e+01
3.048067e+01 -1.484246e+02 9.699778e+00
2.457178e+01 -1.540883e+02 7.245895e+00
1.906762e+01 -1.582829e+02 4.079328e+00
1.295574e+01 -1.615486e+02 9.326371e-01
6.285764e+00 -1.642724e+02 -1.520205e+00
-6.572050e-01 -1.662452e+02 -3.933014e+00
1.496587e+01 -8.998247e+01 8.246695e+01
1.985362e+01 -9.835786e+01 7.239967e+01
2.758488e+01 -1.080569e+02 6.595351e+01
2.747323e+01 -1.219396e+02 6.757837e+01
2.541571e+01 -1.326817e+02 6.953299e+01
2.466260e+01 -1.435313e+02 7.180640e+01
2.454951e+01 -1.541585e+02 7.504648e+01
2.668999e+01 -1.597766e+02 7.726833e+01
2.999398e+01 -1.645533e+02 7.997872e+01
3.292052e+01 -1.678011e+02 8.466583e+01
3.485952e+01 -1.707148e+02 8.534868e+01
3.705954e+01 -1.733838e+02 8.621539e+01
3.925634e+01 -1.759179e+02 8.742705e+01
4.212986e+01 -1.792969e+02 8.898057e+01
4.491130e+01 -1.821771e+02 9.144205e+01
4.765619e+01 -1.844755e+02 9.448708e+01
5.054601e+01 -1.862401e+02 9.811832e+01
5.330927e+01 -1.874296e+02 1.020679e+02
5.627215e+01 -1.898580e+02 1.052259e+02
4.852610e+01 -1.371949e+02 3.266953e+01
5.124258e+01 -1.315436e+02 3.274106e+01
5.406849e+01 -1.261848e+02 3.435940e+01
5.785703e+01 -1.226351e+02 3.787611e+01
6.001777e+01 -1.195790e+02 4.290718e+01
5.903378e+01 -1.177021e+02 4.988859e+01
5.700689e+01 -1.176891e+02 5.689732e+01
5.455960e+01 -1.194908e+02 6.353019e+01
5.223815e+01 -1.236923e+02 6.902454e+01
5.080713e+01 -1.305385e+02 7.159550e+01
5.129984e+01 -1.379692e+02 7.186143e+01
5.209047e+01 -1.452422e+02 7.044425e+01
5.251313e+01 -1.520981e+02 6.755508e+01
5.182043e+01 -1.546302e+02 6.406955e+01
4.994761e+01 -1.552873e+02 6.018344e+01
4.752877e+01 -1.552465e+02 5.655180e+01
4.491676e+01 -1.547462e+02 5.309229e+01
4.858851e+01 -1.371987e+02 3.260738e+01
4.624170e+01 -1.389759e+02 3.337615e+01
4.372027e+01 -1.400360e+02 3.470876e+01
4.113024e+01 -1.403970e+02 3.626394e+01
3.856736e+01 -1.397402e+02 3.776640e+01
3.627984e+01 -1.354625e+02 4.148042e+01
3.589978e+01 -1.311170e+02 4.575761e+01
3.644800e+01 -1.281629e+02 5.107677e+01
3.672484e+01 -1.287680e+02 5.714956e+01
3.522407e+01 -1.329495e+02 6.061734e+01
3.397486e+01 -1.383914e+02 6.138042e+01
3.428600e+01 -1.434414e+02 5.889856e+01
3.563516e+01 -1.481614e+02 5.613031e+01
3.731336e+01 -1.504726e+02 5.519170e+01
3.967449e+01 -1.521004e+02 5.428887e+01
4.231941e+01 -1.533634e+02 5.361885e+01
4.493046e+01 -1.547561e+02 5.308743e+01
5.635464e+01 -1.899002e+02 1.052377e+02
5.616718e+01 -1.976703e+02 1.055028e+02
5.526577e+01 -2.049334e+02 1.028719e+02
5.384830e+01 -2.107117e+02 9.786383e+01
5.226355e+01 -2.170430e+02 9.363509e+01
5.028788e+01 -2.228109e+02 8.880695e+01
4.785079e+01 -2.278243e+02 8.338407e+01
4.536093e+01 -2.318918e+02 7.782442e+01
4.265421e+01 -2.337374e+02 7.127236e+01
4.007589e+01 -2.354335e+02 6.462886e+01
3.710416e+01 -2.349684e+02 5.794969e+01
3.370182e+01 -2.337464e+02 5.157871e+01
2.955042e+01 -2.319830e+02 4.580676e+01
2.533906e+01 -2.318649e+02 4.053589e+01
2.122743e+01 -2.331222e+02 3.533582e+01
1.683276e+01 -2.345047e+02 3.040578e+01
1.203069e+01 -2.355866e+02 2.579075e+01
6.975374e+00 -2.369061e+02 2.152047e+01
1.665444e+00 -2.356315e+02 1.755739e+01
1.123243e+02 -4.179559e+01 3.159204e+01
1.057837e+02 -4.747752e+01 3.044325e+01
9.746435e+01 -4.972474e+01 3.190293e+01
8.919703e+01 -4.874235e+01 3.456344e+01
8.081613e+01 -4.988486e+01 3.676358e+01
7.197231e+01 -5.286173e+01 3.837454e+01
6.464777e+01 -5.863312e+01 4.002180e+01
5.906083e+01 -6.614866e+01 4.142740e+01
5.444097e+01 -7.435855e+01 4.239000e+01
5.299659e+01 -8.008778e+01 4.269783e+01
5.142958e+01 -8.556389e+01 4.257840e+01
5.153947e+01 -9.162512e+01 4.227806e+01
5.218597e+01 -9.756441e+01 4.196178e+01
5.411875e+01 -1.026963e+02 4.196196e+01
5.629375e+01 -1.077036e+02 4.144437e+01
5.900382e+01 -1.124062e+02 4.066302e+01
6.030004e+01 -1.177288e+02 4.041747e+01
3.521503e+01 -1.539225e+02 2.975695e+01
3.424446e+01 -1.530800e+02 3.507474e+01
3.356451e+01 -1.551233e+02 4.010386e+01
3.268337e+01 -1.598122e+02 4.278120e+01
3.312528e+01 -1.673093e+02 5.052454e+01
3.351572e+01 -1.761554e+02 5.668612e+01
3.232654e+01 -1.868031e+02 5.794197e+01
3.075639e+01 -1.948528e+02 5.632446e+01
2.851862e+01 -2.020094e+02 5.162941e+01
2.569025e+01 -2.076069e+02 4.551051e+01
2.325962e+01 -2.097689e+02 4.037930e+01
2.033765e+01 -2.101840e+02 3.473832e+01
1.826641e+01 -2.076615e+02 2.944238e+01
1.624311e+01 -2.031309e+02 2.583235e+01
1.498276e+01 -1.974672e+02 2.383491e+01
1.510916e+01 -1.914395e+02 2.269218e+01
1.752871e+01 -1.827690e+02 2.105096e+01
2.121191e+01 -1.743940e+02 2.090038e+01
2.583495e+01 -1.667408e+02 2.284576e+01
2.851997e+01 -1.613231e+02 2.370280e+01
3.161876e+01 -1.564626e+02 2.572022e+01
3.542527e+01 -1.539415e+02 2.977590e+01
