# Supplementary material for: The effects of phylogeny, body size, and locomotor behavior on the three-dimensional shape of the pelvis in extant carnivorans
Source: PeerJ. 2020 Feb 20;8:e8574. doi: 10.7717/peerj.8574 (PMC7036272; doi:10.7717/peerj.8574)
Supplement: Table S1 — Landmark coordinates are listed sequentially according to the order listed in Table 2: V1, V2, and V3 are the X, Y, and Z coordinates for Landmark 1; V4, V5, V6 are the X, Y, and Z coordinates for Landmark 2, and so on. [file peerj-08-8574-s003.xlsx]

## Sheet: Data
Supplemental File: List of specimens and raw, unadjusted landmark data. Landmark coordinates are listed sequentially according to the order listed in Table 2: V1, V2, and V3 below are the X, Y, and Z coordinates for Landmark 1; V4, V5, V6 are the X, Y, and Z coordinates for Landmark 2, and so on.
Institution	Accession number	Genus	species	Sex	Rearing	V1	V2	V3	V4	V5	V6	V7	V8	V9	V10	V11	V12	V13	V14	V15	V16	V17	V18	V19	V20	V21	V22	V23	V24	V25	V26	V27	V28	V29	V30	V31	V32	V33	V34	V35	V36	V37	V38	V39	V40	V41	V42	V43	V44
LACM	171	Panthera	leo	U	Zoo	139.404	-115.201	-77.469	31.8342	-113.537	-58.2758	52.5772	-116.873	-53.8251	124.352	-169.86	-45.9439	55.9289	-156.525	-30.6897	45.9614	-157.842	-42.9908	-29.1057	-168.522	-30.1995	-99.5589	-169.804	-57.5776	14.8854	-120.83	-53.8643	-26.1854	-135.478	-49.1447	-4.90089	-131.399	-25.6661	-117.296	-158.974	-40.7576	-8.74727	-72.432	0.468367	-98.9393	-120.397	6.74966	67.8843	-121.525
LACM	30317	Herpestes	ichneumon	U	Wild	20.7378	-64.2599	-7.86227	8.7167	-65.946	14.4593	11.0507	-66.9744	10.3443	11.2167	-75.2559	-11.9456	6.59299	-74.4822	3.38985	4.86407	-71.6822	8.06889	-10.286	-71.9929	24.958	-20.5036	-69.3154	33.1774	5.63167	-65.1289	19.4583	-2.20701	-65.9687	24.6712	1.80428	-70.6123	22.1528	-19.992	-69.5985	36.8952	10.5844	-79.5235	38.313	6.33416	-80.2454	42.5468	14.5623	-70.6153
LACM	30553	Lynx	rufus	U	Wild	-17.5919	-25.7399	-62.9676	-15.761	-64.5509	-40.7971	-13.6589	-54.0004	-46.897	-9.47348	-35.3257	-80.5115	-2.00636	-59.7573	-62.4902	-8.144	-64.9417	-57.7967	-7.26215	-94.0405	-46.5009	-15.6099	-120.751	-35.2607	-17.4631	-69.0503	-36.2085	-16.1022	-86.3111	-34.3894	-7.48717	-78.1517	-35.4207	-14.1853	-127.094	-26.8325	8.25657	-67.4032	-17.5055	9.22771	-111.429	-14.4203	-6.41756	-51.8128
LACM	30732	Paradoxurus	sp.	U	Zoo	29.7899	-14.5796	-7.37037	32.8313	-49.1438	-3.51788	32.8013	-42.3939	-2.67015	36.4573	-18.6159	10.6591	34.5085	-35.4969	8.95972	36.5393	-42.1511	6.03009	38.3839	-69.8406	10.4433	39.0844	-85.8053	7.88747	33.0168	-54.5557	-2.66703	33.9483	-65.7434	3.12746	30.4008	-58.9324	5.41316	31.0607	-90.588	6.69724	1.58892	-67.3081	1.94104	4.96432	-83.0445	6.48978	27.6871	-35.4491
LACM	30760	Galerella	pulverulenta	M	Wild	-1.10458	-71.3374	-6.61301	2.40841	-68.9256	11.7259	2.52707	-69.9897	5.73277	2.27743	-80.2298	-4.76404	6.23795	-76.8734	2.48778	4.58498	-74.8176	7.04356	7.08177	-76.8598	23.0148	6.69564	-78.1455	35.0195	3.19571	-68.8328	14.7266	4.43824	-71.7864	19.9592	6.81261	-70.4243	16.9356	7.4987	-76.7462	36.3698	14.643	-63.7257	18.2593	16.6219	-65.7612	28.3457	3.82876	-71.2806
LACM	31011	Urocyon	littoralis	M	Wild	11.2089	-44.7527	-22.5918	-2.92144	-46.9689	-1.74861	2.45464	-47.7724	-6.28122	14.1314	-61.4843	-18.148	9.45766	-56.2694	-7.47976	2.49923	-55.7259	-4.20213	-7.29753	-58.2973	10.1341	-18.8329	-62.7251	17.6974	-5.97939	-46.7289	1.62177	-10.8383	-51.3746	8.59825	-4.27365	-50.3629	8.43305	-20.2043	-61.8574	22.64	4.18758	-40.1043	16.8958	-5.43684	-51.9829	31.5711	7.95559	-49.8328
LACM	31089	Lynx	rufus	F	Zoo	42.8191	-56.6466	-54.3279	5.42284	-47.9457	-35.0726	13.9636	-47.7459	-37.4535	42.4742	-72.2848	-41.6601	26.185	-64.1685	-30.0564	12.5583	-60.9474	-29.2557	-11.3838	-60.8284	-15.622	-42.6786	-54.9137	-10.8699	-1.32157	-46.2579	-33.6649	-12.4284	-47.4293	-24.6559	-3.46933	-46.0148	-21.7339	-47.0902	-48.8857	-6.91807	5.17251	-25.1438	-12.2063	-25.8562	-32.2907	6.68918	23.2106	-48.7594
LACM	31149	Urocyon	littoralis	M	Wild	26.0722	-59.6933	57.5387	29.8816	-56.93	27.4095	28.3312	-60.2155	34.3186	22.8858	-75.8488	50.6722	20.4883	-69.4664	37.8879	26.2481	-67.1657	32.2352	27.8005	-67.637	13.5806	35.7239	-69.4896	-0.917239	31.3622	-55.9682	22.8937	31.5467	-59.2909	12.8071	25.5528	-59.4691	17.5386	32.5301	-67.2751	-8.38987	11.7739	-47.566	16.1407	13.2705	-58.6507	-6.68924	22.7666	-60.686
LACM	31150	Urocyon	littoralis	F	Wild	19.2918	-81.9701	5.88721	19.2313	-54.4097	1.72096	19.1116	-61.7799	4.52332	3.03249	-77.1672	4.89901	5.78367	-66.8168	7.84211	9.83262	-59.6611	2.86807	7.67452	-41.911	0.284687	7.55527	-30.0343	-6.98883	21.0259	-50.15	1.29558	17.5555	-40.8289	-0.467125	15.4964	-45.8691	4.89375	8.22614	-22.8097	-3.5192	24.2745	-42.5874	20.2161	10.5732	-23.0463	16.363	15.0657	-69.1771
LACM	31227	Procyon	lotor	F	Wild	51.969	-17.7178	-43.9074	39.3874	-56.1206	-45.67	38.9368	-50.1063	-43.1001	42.0983	-21.7586	-21.7992	34.2398	-45.4012	-27.5478	37.9884	-52.5478	-30.8852	37.1998	-81.1451	-29.3436	46.162	-99.6112	-28.46	39.5873	-62.2798	-47.0167	40.7599	-76.5474	-40.8526	32.8026	-69.7564	-40.7843	40.0144	-109.082	-35.1611	10.7783	-78.3482	-48.9702	7.75642	-105.82	-51.6164	31.0507	-45.7413
LACM	31306	Eira	barbara	F	Wild	15.8621	-29.5231	-2.6909	8.54097	-63.5758	2.01867	11.431	-54.5593	2.79613	31.5273	-39.6709	-3.66717	28.2201	-53.6894	2.86321	21.4952	-59.4371	1.41009	21.829	-84.5335	6.38593	19.6779	-102.168	6.89823	8.39444	-69.7027	2.89201	12.6751	-80.7418	5.78075	13.9218	-74.8607	9.61686	14.8754	-106.735	11.7562	4.89859	-74.9898	29.3451	6.72824	-97.7924	29.7029	14.2463	-46.195
LACM	31665	Lynx	rufus	F	Wild	-24.3386	-57.8317	86.8884	-8.43546	-107.339	87.1896	-8.92402	-97.3483	84.7539	-34.9345	-71.4095	70.9935	-21.1464	-94.4419	69.7561	-18.3255	-103.13	75.3782	-17.7574	-133.291	74.3483	-17.8686	-163.253	83.8613	-6.744	-113.016	89.2828	-7.96323	-128.522	86.8004	-5.10648	-119.906	79.6354	-13.3375	-168.266	84.2596	21.3794	-121.04	72.8815	8.96785	-161.036	68.9573	-9.16633	-88.3418
LACM	33373	Ailurus	fulgens	M	Unknown	-12.094	-29.3942	-18.2813	-11.3375	-63.1085	-3.23027	-9.65598	-58.7839	-7.07934	-0.901279	-39.2955	-32.2188	3.48836	-54.1023	-20.6622	-4.45466	-64.0944	-13.6641	-5.16145	-87.2775	-7.59347	-10.5534	-102.88	-5.52858	-12.3836	-69.7352	0.082551	-10.9959	-83.6667	-0.820501	-4.74917	-76.4312	-1.53754	-9.95812	-106.02	-0.735835	10.7527	-82.1943	27.0427	11.7397	-100.708	23.4227	-1.82742	-48.822
LACM	41792	Otocyon	megalotis	M	Wild	-13.2493	-78.9603	6.84003	-1.82527	-48.7193	16.9288	-2.59914	-56.9264	13.9588	7.96185	-84.9649	17.9813	9.25854	-68.7115	14.3619	5.42045	-58.3002	20.5451	9.30001	-40.564	30.7486	6.78833	-26.2366	41.6905	-3.13845	-43.7424	19.4863	2.60859	-34.152	24.1072	5.98341	-40.888	18.8699	16.6675	-17.6585	38.5682	12.259	-32.9562	3.22476	25.2968	-19.6119	21.6583	-0.82888	-66.3611
LACM	439	Mephitis	mephitis	U	Zoo	-17.352	-58.1183	35.6697	-3.83704	-66.6758	19.1192	-4.14467	-63.7818	23.0026	-8.5482	-48.1029	37.9564	-0.535007	-56.3976	26.4164	-0.472573	-60.0684	22.6198	6.63561	-62.0861	6.68023	3.92298	-62.0438	-2.25623	-2.41327	-67.6189	15.2837	3.08257	-66.836	6.28268	5.33659	-66.3683	13.6335	5.51004	-64.0734	-4.79817	19.9662	-80.8221	12.3821	22.5273	-82.5117	7.48409	-2.9486	-63.6856
LACM	45015	Urocyon	cinereoargenteus	M	Wild	-5.01342	-78.2783	5.41005	-2.91356	-45.9516	7.88814	-0.523666	-59.9989	7.6189	11.9052	-75.3287	18.2148	13.352	-62.1716	12.0511	9.07101	-57.4879	14.2688	10.0022	-34.7251	17.4164	6.35829	-19.0244	25.7771	-3.05291	-42.6175	8.73778	0.329071	-32.406	12.3322	4.88905	-37.4154	8.28128	8.23203	-10.1758	22.6373	7.06429	-36.9362	-9.4311	16.3633	-11.5386	1.79139	3.0883	-63.3968
LACM	51573	Panthera	tigris	U	Wild	-43.7188	144.687	32.1217	-71.1021	38.3633	13.4977	-63.6407	54.8644	13.7301	-22.0097	136.285	-27.9054	-36.5939	58.489	-26.9382	-52.0734	52.9102	-26.6448	-72.5705	-15.2217	-47.953	-127.045	-84.2152	-59.8051	-77.5345	23.4302	9.82075	-90.9818	-12.2514	-9.30957	-64.4583	-1.91431	-5.52227	-121.841	-106.884	-49.6035	-36.5722	-24.7041	40.1597	-66.8217	-112.939	-18.1394	-46.4581	66.4653
LACM	52204	Procyon	lotor	M	Wild	-23.6266	-4.47387	-50.5985	-10.2349	-48.9037	-38.275	-9.59689	-43.9062	-41.4367	-10.1884	-11.4268	-74.3739	-2.97034	-40.5879	-62.7973	-4.569	-49.9685	-55.8254	-2.66922	-76.5843	-52.5658	-12.3848	-99.4205	-53.7146	-10.9145	-55.5902	-35.4663	-10.1599	-73.1175	-39.4152	-1.1622	-65.3874	-39.4237	-12.1349	-108.065	-46.0026	21.1603	-71.2539	-19.5125	21.8266	-101.288	-18.4059	0.785294	-34.8645
LACM	52206	Ailurus	fulgens	U	Unknown	2.62224	-85.3348	24.6874	-4.37022	-49.2032	27.2911	0.716942	-56.5885	27.4686	21.7289	-78.8356	35.3382	20.2971	-60.3847	29.3331	9.31264	-52.3588	32.2695	6.23388	-27.2744	38.9417	2.52915	-15.1902	45.5832	-5.89891	-41.3152	27.8447	-2.86863	-30.7219	34.6741	2.10516	-34.9864	28.6511	0.01008	-10.961	43.3352	3.92165	-19.5216	2.15404	5.47656	-6.90099	10.3299	10.675	-65.2179
LACM	52216	Urocyon	cinereoargenteus	F	Wild	40.7933	-72.0186	-13.9296	40.4982	-38.9572	-18.2634	38.6638	-48.3504	-17.3551	36.9959	-68.7818	-35.2582	31.0924	-55.0057	-30.157	36.0867	-46.5502	-27.8885	37.5401	-23.9075	-29.8935	46.6755	-6.20458	-30.2286	41.8345	-33.3832	-16.4162	40.75	-22.1572	-20.7118	34.7169	-27.5197	-20.2067	39.7612	3.40319	-29.0963	20.5472	-25.8075	-8.05381	20.1268	-0.513908	-20.0118	33.9444	-55.5041
LACM	52243	Mephitis	mephitis	M	Wild	36.2924	-50.4387	26.9731	27.4742	-75.6654	18.8457	26.7639	-70.3406	21.7903	31.0095	-53.3972	38.1961	24.132	-66.1655	32.1805	24.8603	-71.7341	27.0834	24.72	-90.5352	25.031	30.2266	-100.254	22.4654	26.3763	-79.4002	17.901	25.3854	-89.7641	20.1467	20.5996	-84.9068	21.7836	28.4696	-103.046	20.2029	1.76499	-94.7547	14.3177	1.83558	-99.029	14.1664	22.5222	-61.9619
LACM	52276	Canis	latrans	M	Wild	1.36044	-216.639	89.6102	0.462952	-174.735	81.4691	2.22083	-184.194	78.582	19.9826	-212.208	57.4393	6.52632	-189.195	58.4738	8.9445	-180.234	66.5387	11.7851	-150.028	63.9902	26.0173	-130.387	70.6622	-0.091915	-164.808	83.0156	4.02916	-148.353	78.496	-1.39399	-156.491	70.0434	22.6492	-121.476	69.535	-25.0929	-154.177	71.8101	-13.2782	-120.583	55.4611	-1.34489	-195.072
LACM	52278	Canis	latrans	M	Wild	85.8508	-147.824	56.6121	51.4735	-155.484	19.3667	53.8638	-157.561	26.2699	72.4619	-185.361	56.6228	50.7308	-175.922	40.6004	48.9757	-171.847	25.3903	33.9649	-177.667	4.00457	37.3705	-183.572	-24.8885	45.5653	-153.799	9.89844	37.3527	-162.865	-3.82474	33.3835	-162.794	8.778	23.2598	-183.555	-31.1752	17.8084	-143.05	15.7442	-2.95217	-166.244	-11.1474	55.5114	-158.802
LACM	52600	Puma	concolor	F	Wild	44.1285	-217.219	-60.6909	-3.73103	-215.611	-10.7466	8.86373	-216.448	-16.5035	38.2039	-252.209	-45.9534	19.74	-241.772	-11.8325	4.79048	-241.401	-11.5112	-32.1471	-248.845	20.6061	-76.3179	-250.038	38.537	-17.1726	-214.373	-3.33619	-34.2693	-222.953	13.3054	-16.6922	-225.603	12.9477	-78.6368	-241.869	57.0694	-2.5201	-199.686	32.2918	-46.7613	-228.942	74.5367	20.2956	-220.774
LACM	53740	Nandinia	binotata	M	Wild	13.0842	-103.945	12.5366	7.29721	-74.5316	12.5542	8.19342	-80.0213	14.7738	12.3876	-102.974	24.4312	15.0241	-84.1064	24.5451	9.74449	-80.0882	21.2756	3.6316	-55.0139	29.0776	-4.31586	-41.8913	29.8653	4.89755	-69.5968	14.9204	3.56288	-60.1702	20.1526	9.42766	-63.9175	18.6872	-3.86561	-38.1697	28.1304	26.2204	-54.3132	4.83193	20.0211	-37.5543	13.8063	14.82	-82.7943
LACM	53753	Atilax	paludinosus	M	Wild	-7.78793	-91.8818	26.6534	-3.20567	-57.9735	30.8282	-2.65656	-63.8753	28.7989	9.96097	-86.9958	38.3334	10.6323	-68.0699	35.0854	7.18468	-62.8132	35.4091	14.0986	-28.975	37.6602	10.1361	-14.5617	44.2813	-1.50761	-49.2775	31.0185	2.44059	-38.6581	33.8008	5.60558	-43.9289	29.4429	11.5076	-8.66948	36.2314	6.4537	-33.1462	9.02707	11.6622	-16.0708	12.0403	2.16704	-67.6635
LACM	53754	Atilax	paludinosus	F	Wild	24.7243	-8.9161	22.4228	18.755	-40.0125	22.47	20.5303	-34.2707	21.1918	13.0153	-11.6447	4.37133	14.864	-29.9368	7.24839	13.2105	-35.5718	12.8741	1.83872	-64.9746	15.2713	-7.12749	-76.7736	22.6608	15.1804	-46.3158	24.1585	11.9867	-56.2756	21.9824	17.0911	-53.8805	18.1952	-0.177547	-85.0662	21.3469	34.7617	-67.0834	15.9866	23.6509	-85.1356	15.7267	24.754	-23.3569
LACM	54170	Vulpes	vulpes	F	Wild	1.27469	-95.2223	-0.696781	7.68462	-59.6009	4.36106	8.64503	-70.6757	1.13449	25.0803	-93.3685	10.9515	24.7724	-74.1203	3.65463	19.4297	-67.8109	6.75392	20.2357	-42.0177	9.44385	10.9572	-23.8909	19.8427	6.72913	-54.0302	4.56501	9.08011	-40.5448	5.91647	14.3399	-46.2471	0.770489	13.7549	-16.7741	14.6592	10.7848	-43.5897	-19.6846	23.2013	-16.1237	-11.3665	11.8753	-77.0397
LACM	54171	Vulpes	vulpes	F	Wild	-54.6359	13.0307	55.9293	-34.9023	-18.704	57.3814	-37.9861	-7.85729	55.372	-45.2876	9.05987	31.3738	-32.113	-2.8462	41.8291	-32.5931	-10.0809	45.3457	-21.2814	-32.9028	48.2951	-24.8904	-54.5149	51.1919	-33.4165	-22.8145	59.63	-26.0415	-34.8505	59.3958	-22.5323	-25.7515	56.8438	-14.3255	-59.7748	53.4122	-10.7673	-17.9124	73.2217	4.57747	-42.6265	63.4108	-39.0178	0.840446
LACM	54239	Panthera	tigris	F	Wild	-80.0647	-142.345	48.5455	-1.7145	-63.2498	59.0625	-24.4564	-77.0531	57.2509	-86.9992	-117.7	-3.08643	-35.7343	-53.8514	11.7254	-17.3436	-59.8819	12.4966	37.2102	-14.9388	6.29504	120.463	16.4851	4.14983	14.7194	-55.8319	57.6749	44.6078	-29.2369	43.2988	20.2267	-21.3841	48.9212	123.174	42.2249	18.773	-1.15566	0.629469	92.9602	70.5198	65.3087	50.9855	-43.0041	-76.7052
LACM	54527	Procyon	lotor	U	Wild	-17.1339	-10.2349	-31.2763	-12.3742	-49.1091	-11.9704	-9.35019	-44.6409	-14.9447	4.78651	-23.3932	-43.9612	6.38605	-46.8062	-26.7852	-1.29449	-51.4614	-24.2957	-1.79306	-76.3274	-20.8475	-10.4916	-98.0806	-24.9481	-13.9366	-55.6696	-10.1875	-12.4014	-72.0416	-12.8526	-3.97459	-64.4417	-10.2513	-11.5646	-104.802	-19.3137	9.82704	-71.1757	12.7927	8.87313	-96.194	14.8285	1.37745	-40.77
LACM	56692	Cynictis	penicillata	F	Wild	29.4591	-52.195	42.7391	27.5537	-49.9886	24.9586	26.956	-50.6447	28.8431	25.6236	-61.8963	41.0989	22.8988	-55.6396	31.5478	25.1036	-55.5619	27.8296	23.7623	-57.0215	12.3904	28.5028	-59.6446	3.43579	27.978	-49.9279	22.3518	26.9524	-52.1946	16.414	23.8128	-50.8909	19.7163	23.916	-57.641	1.17477	14.5214	-43.3044	17.0766	13.6654	-48.5103	5.47996	24.7757	-51.5683
LACM	56696	Felis	silvestris	M	Wild	24.0891	-85.9592	-22.2279	17.671	-49.7814	-24.9379	19.901	-58.9221	-22.7759	5.69198	-86.7898	-22.3356	5.34433	-69.5824	-17.1507	7.3507	-59.9397	-24.1456	-0.635468	-36.3789	-26.5618	-3.37792	-13.9109	-35.1639	16.9117	-43.776	-26.7232	10.741	-33.5369	-29.1131	10.4289	-38.2983	-21.3433	-3.25402	-7.64511	-31.693	23.1435	-34.956	-4.51776	0.678698	-8.8873	-9.67337	18.3416	-69.0773
LACM	56719	Mungos	mungo	M	Wild	20.0184	-54.794	4.55701	14.6811	-56.1694	29.4771	18.0915	-57.3576	23.9704	30.9997	-69.2625	9.75597	25.2554	-66.018	24.9814	21.2825	-64.9478	26.8182	12.0469	-68.7228	48.1855	3.90675	-73.9858	58.0603	12.3999	-56.0283	34.0976	10.6308	-60.7392	41.2709	16.2679	-59.6294	39.7137	6.66021	-68.5599	62.5508	22.136	-47.9481	52.5149	14.8703	-55.4736	63.8767	23.2948	-57.8737
LACM	59634	Cynictis	penicillata	M	Wild	5.14756	-61.2514	-12.2165	4.60658	-43.0572	-9.76305	5.13156	-47.8203	-8.73301	-3.43186	-60.637	-4.50971	0.98479	-50.5946	-3.02381	0.796467	-47.0931	-5.52143	-1.45066	-30.5273	-3.91413	-5.52654	-22.0708	-7.8218	5.18294	-40.0427	-10.0449	2.74715	-34.4796	-8.29646	5.05915	-37.4079	-5.98987	-1.3523	-18.6601	-3.80589	15.1653	-33.5579	-0.555532	10.0094	-22.6743	1.7821	5.37496	-54.2376
LACM	59639	Herpestes	sanguineus	F	Wild	3.62586	-32.026	29.8745	13.5227	-40.4314	25.3414	10.3369	-38.3739	25.4581	-1.19004	-37.8374	28.2177	5.32894	-39.963	24.3715	7.83945	-41.4241	24.9398	16.4353	-51.9712	21.0348	20.3168	-59.4643	20.404	15.6566	-42.4479	24.5615	16.7876	-47.3624	23.2237	14.9689	-44.6282	21.952	21.2794	-57.8901	17.334	20.4161	-41.7635	12.0042	22.6971	-49.9357	10.2162	7.88973	-37.0537
LACM	648	Panthera	pardus	U	Wild	48.4008	-167.049	78.8832	41.1925	-163.156	10.304	38.482	-164.423	23.9519	35.5051	-202.935	68.5394	22.2744	-191.796	24.4126	32.8723	-193.038	15.3571	30.6704	-202.18	-31.7046	46.2026	-194.918	-80.1613	41.227	-165.54	-8.64352	39.0951	-175.872	-32.203	25.7117	-174.768	-21.809	31.2993	-190.746	-91.7038	4.13544	-143.426	-21.2086	-1.56368	-168.854	-77.7374	29.8729	-165.308
LACM	71345	Otocyon	megalotis	U	Zoo	28.1254	-28.7699	4.26869	23.819	-60.0808	1.66133	23.54	-52.6511	4.29172	39.8414	-31.794	19.8025	30.7743	-43.7954	18.6026	29.6981	-54.921	11.8195	29.9185	-73.6466	9.87419	32.537	-91.7111	0.650622	23.5529	-64.3949	0.132492	25.4818	-75.3135	1.619	22.2869	-70.3118	7.25113	28.1859	-98.691	2.34041	4.2717	-69.2376	8.59479	9.75142	-92.2954	15.2442	25.1994	-45.6419
LACM	72506	Acinonyx	jubatus	U	Zoo	29.7605	-182.438	-77.3476	-19.0457	-176.631	-10.4634	-8.66108	-176.891	-20.3021	30.297	-223.505	-65.5018	1.44979	-205.785	-11.9829	-9.17293	-205.997	-12.6032	-40.465	-212.122	30.6219	-109.832	-220.522	57.3673	-30.9956	-175.839	-3.25107	-50.6565	-184.454	19.1639	-26.4885	-184.349	20.1539	-113.998	-218.285	69.8001	-4.91867	-148.959	33.5264	-51.3565	-193.901	94.1321	3.0631	-179.098
LACM	74122	Nyctereutes	procyonoides	F	Zoo	-7.80664	-88.5966	8.11437	-5.4996	-58.8606	13.6045	-4.6654	-68.3367	12.6191	5.0549	-89.7048	26.2684	8.0629	-73.7539	21.2568	1.04201	-67.5123	20.9837	1.84439	-44.1235	24.6019	-2.70743	-29.0907	29.7471	-9.04908	-51.6549	13.8121	-5.85555	-39.9574	18.0341	0.636971	-46.7225	15.131	0.226185	-20.9023	26.3173	11.6375	-39.2647	-2.99938	15.146	-20.9206	9.56344	1.18619	-73.509
LACM	74124	Arctictis	binturong	F	Zoo	19.8349	-77.9766	18.7574	-4.49082	-126.188	6.73126	-4.65439	-118.154	10.4769	22.0904	-93.0632	43.016	5.53232	-114.433	37.518	-0.165516	-127.179	26.3517	-14.2578	-170.226	26.3692	-19.4289	-190.667	16.0439	-7.27907	-131.872	6.26015	-14.3112	-154.26	9.66673	-19.1499	-141.326	17.059	-32.7868	-196.972	8.87753	-69.7078	-134.013	3.16498	-69.353	-173.213	10.926	-14.3909	-101.439
LACM	74998	Urocyon	littoralis	F	Wild	33.7513	-50.2855	0.508625	28.7595	-49.115	-28.4624	28.5867	-50.4444	-14.9648	28.3206	-66.0091	-3.90842	22.1035	-61.7809	-14.6626	26.5007	-60.5211	-18.0302	23.909	-60.6593	-40.6275	28.5155	-63.0291	-56.67	29.1341	-48.3292	-33.8221	26.9265	-52.1747	-42.8943	22.5597	-51.5932	-37.4736	22.4457	-62.0581	-61.6554	9.56231	-39.3695	-36.256	4.70872	-51.5718	-56.2399	26.5221	-52.4199
LACM	74999	Urocyon	littoralis	M	Wild	28.3529	-58.2159	24.2579	31.2553	-57.2616	-3.53664	29.6393	-58.8411	3.65976	24.0428	-74.8156	18.8952	21.742	-69.3188	4.8558	26.7054	-66.9235	-0.20083	27.8282	-67.6615	-19.5612	37.3295	-66.9691	-36.5347	32.7088	-55.5789	-9.47584	31.8652	-58.2856	-19.3891	26.4286	-57.8193	-14.9201	31.5268	-65.6721	-42.0251	14.6011	-46.9275	-14.8595	12.9691	-54.2792	-37.1178	25.4928	-60.5376
LACM	85440	Puma	concolor	F	Wild	94.9707	-139.533	-76.0651	18.295	-136.999	-41.4428	38.6714	-137.832	-44.5978	82.4112	-178.34	-57.4873	42.1585	-169.393	-28.9867	31.1942	-166.936	-39.1832	-18.8491	-173.064	-21.9876	-77.1992	-174.632	-22.4889	2.77699	-135.684	-40.7165	-20.327	-146.154	-31.3917	-4.64645	-145.405	-21.8068	-85.7338	-169.979	-2.76064	4.93574	-114.608	1.22482	-59.1727	-146.277	25.203	44.4856	-138.814
LACM	86009	Ursus	americanus	M	Wild	-132.432	-4.16872	21.859	-83.4374	-86.52	15.1838	-76.8245	-70.2326	8.05846	-84.8399	-2.54413	-66.7517	-55.2082	-74.7576	-42.2433	-62.8802	-85.4018	-28.633	-59.9871	-159.85	-27.1668	-78.712	-204.424	-52.4053	-87.2804	-104.287	18.3847	-78.7398	-152.397	-1.94056	-58.4735	-128.542	1.34855	-69.6887	-228.795	-33.6017	-7.86111	-139.881	50.5659	-3.02867	-236.212	27.2177	-48.9262	-62.518
LACM	88906	Ursus	americanus	M	Wild	-103.826	-4.07738	-37.3739	-49.4555	-93.1772	-28.1366	-42.0007	-75.3922	-34.9289	-20.9436	-17.3474	-108.296	-2.14789	-80.0564	-71.3046	-20.0404	-95.0821	-61.0966	-26.7208	-169.483	-58.6342	-46.706	-216.064	-87.1304	-55.7455	-112.214	-26.5079	-50.4793	-157.255	-40.9098	-28.7125	-140.519	-30.9111	-45.669	-231.486	-71.9881	-6.15974	-148.593	33.7876	-0.804422	-248.713	11.2122	-22.8344	-60.2565
LACM	90728	Otocolobus	manul	F	Zoo	-2.60548	-19.9677	8.74112	1.93691	-55.0407	20.0225	2.03662	-44.372	16.9636	4.72734	-28.813	-1.2039	9.80843	-38.895	5.72813	4.40149	-46.6834	9.01096	7.1671	-67.7085	7.08703	3.74479	-83.1922	7.26266	1.40139	-58.1576	21.3523	2.46243	-67.9411	17.5532	9999	9999	9999	4.09771	-87.8155	10.2507	21.6994	-65.7842	33.6598	21.9821	-88.042	27.1583	5.90312	-37.5423
LACM	90776	Lynx	canadensis	F	Zoo	4.92228	-23.5667	14.5016	9.91136	-54.0888	14.5187	8.86602	-48.0276	13.0798	-11.6311	-18.916	-3.89996	0.35025	-42.1158	-5.80753	-1.63813	-54.205	-0.061371	-0.959871	-81.1527	-1.75009	-4.83054	-108.768	7.0262	10.76	-63.8375	16.3894	6.30428	-80.0956	13.1126	11.3364	-72.3559	6.89345	2.54286	-116.617	7.92642	38.0278	-71.7045	8.4022	25.4436	-111.133	-2.47223	8.35374	-39.3389
LACM	90777	Lynx	canadensis	M	Zoo	-15.9419	-17.117	9.49048	-11.2693	-65.3597	5.20873	-10.6243	-57.0485	6.79785	-1.62856	-19.9418	-10.2773	4.95491	-49.9446	-6.82047	-1.38266	-57.3107	-9.54466	2.65814	-87.8892	-17.8797	-5.47432	-118.544	-23.739	-12.0549	-74.3147	3.88638	-8.90401	-89.6153	-5.58571	-0.124199	-81.8785	-0.827443	-2.66024	-127.828	-18.9321	7.84606	-87.0801	26.4309	17.0001	-122.809	2.8072	-5.96236	-47.9314
LACM	90780	Prionailurus	bengalensis	U	Zoo	3.9271	-146.132	44.8601	17.0689	-149.623	74.8046	12.5203	-149.059	68.5409	-0.504791	-134.329	53.2983	2.87955	-139.447	67.5345	11.0616	-139.588	71.2717	20.1455	-136.307	93.2784	31.893	-136.02	111.436	21.0599	-150.565	81.9404	24.392	-146.398	90.9691	17.0124	-146.896	88.0225	30.4929	-139.542	116.927	6.64658	-165.5	95.8116	16.0019	-153.555	120.736	4.8171	-148.699
LACM	90836	Leptailurus	serval	U	Zoo	-40.4633	-152.908	90.1758	-1.24912	-143.335	55.1943	-15.5088	-146.059	64.344	-40.8602	-176.801	81.0678	-26.6042	-163.183	56.2251	-13.6049	-162.338	56.3861	13.7681	-166.143	32.3214	43.6598	-169.718	18.3054	5.72227	-142.354	52.0992	18.2651	-149.147	40.2575	5.9032	-146.677	38.0146	49.3639	-166.202	10.4233	-3.80589	-126.284	26.2929	28.7512	-150.407	-4.49162	-24.7977	-147.278
LACM	90841	Proteles	cristata	M	Zoo	-27.1301	-141.103	95.7585	-15.0317	-102.379	81.5282	-12.5639	-110.374	82.5531	13.0923	-130.411	93.077	6.60974	-112.298	86.6636	0.300507	-105.802	84.6974	-1.58926	-70.0444	84.0443	-9.20328	-53.8846	90.4972	-19.7832	-94.2306	82.4668	-13.9941	-78.0131	80.5768	-10.3245	-85.879	73.6963	-8.44044	-45.8773	77.6786	-17.3718	-83.6661	45.1298	-10.611	-59.9794	48.2163	-3.19109	-118.265
LACM	90842	Proteles	cristata	F	Zoo	25.9439	-95.7941	3.88559	14.8706	-56.2717	-7.59553	10.8283	-66.7652	-7.54362	-8.89946	-91.7957	-21.0592	-5.81039	-74.1644	-15.5701	3.18642	-64.575	-16.5977	8.77075	-33.0172	-28.1658	16.5371	-19.7959	-36.7914	18.171	-47.5693	-7.96797	16.9406	-35.7586	-16.5398	8.56525	-40.6911	-11.4066	12.2546	-9.48217	-32.013	-6.01867	-27.2754	11.7556	-3.6834	-8.27543	-4.29082	0.307232	-80.6026
LACM	90843	Proteles	cristata	U	Zoo	-37.6041	-118.005	-36.028	-29.0832	-128.838	-2.11418	-26.326	-129.957	-10.6483	-15.844	-149.883	-37.7493	-15.8519	-143.69	-20.5862	-20.3681	-141.362	-8.29817	-23.3224	-145.277	21.6744	-30.5454	-148.19	36.5313	-31.8225	-127.066	5.50196	-28.7639	-131.599	18.9822	-20.127	-130.711	12.1181	-25.8757	-142.734	41.7069	-6.59641	-106.499	21.2451	-5.2044	-116.383	39.0519	-18.8151	-132.062
LACM	90849	Arctictis	binturong	F	Zoo	-54.6985	-164.506	83.6443	-53.5874	-115.651	74.4325	-52.5182	-125.125	74.3357	-30.9344	-155.261	94.6716	-30.4313	-129.699	80.6525	-39.7422	-121.097	80.91	-40.7145	-67.7157	81.034	-44.7153	-49.9009	82.1892	-56.6613	-107.142	75.5296	-50.7067	-83.6666	75.4872	-44.4486	-95.6479	68.5643	-48.0589	-43.2494	75.3619	-53.5408	-87.1011	20.1332	-44.8462	-61.1799	25.9273	-48.8642	-131.928
LACM	91348	Melursus	ursinus	M	Zoo	112.32	-41.8007	31.5874	53.7404	-102.597	39.9424	51.0945	-92.9208	42.1372	38.1054	-7.90344	87.5066	14.6654	-89.8488	82.7104	25.6965	-106.41	65.8904	33.0661	-167.659	84.5752	56.2882	-189.755	105.156	60.3032	-117.766	40.4244	51.3725	-156.786	62.145	28.528	-137.151	51.6123	58.649	-211.304	97.2591	-0.640602	-166.297	-3.99726	1.68171	-235.631	17.4988	20.2886	-90.4224
[truncated: 469 more columns]
