# Supplementary material for: The effects of phylogeny, body size, and locomotor behavior on the three-dimensional shape of the pelvis in extant carnivorans
Source: PeerJ. 2020 Feb 20;8:e8574. doi: 10.7717/peerj.8574 (PMC7036272; doi:10.7717/peerj.8574)
Supplement: File S1 [file peerj-08-8574-s004.nex]

#NEXUS[written Tue Sep 03 13:38:11 PDT 2019 by Mesquite  version 3.51 (build 898) at DESKTOP-9F89A11/10.148.40.56]
BEGIN TREES;
[! Trees from source: 'Trees stored in block "Trees from "Nyakatura_Bininda-Emonds_2012_carn_tree_34sp_bestest.nex""']
	TRANSLATE
		1	Acinonyx_jubatus,
		2	Ailurus_fulgens,
		3	Arctictis_binturong,
		4	Atilax_paludinosus,
		5	Canis_latrans,
		6	Cynictis_penicillata,
		7	Eira_barbara,
		8	Otocolobus_manul,
		9	Felis_silvestris,
		10	Galerella_pulverulenta,
		11	Galerella_sanguinea,
		12	Herpestes_ichneumon,
		13	Leptailurus_serval,
		14	Lynx_canadensis,
		15	Lynx_rufus,
		16	Melursus_ursinus,
		17	Mephitis_mephitis,
		18	Mungos_mungo,
		19	Nandinia_binotata,
		20	Nyctereutes_procyonoides,
		21	Otocyon_megalotis,
		22	Panthera_leo,
		23	Panthera_pardus,
		24	Panthera_tigris,
		25	Paradoxurus_sp.,
		26	Prionailurus_bengalensis,
		27	Procyon_lotor,
		28	Proteles_cristata,
		29	Puma_concolor,
		30	Urocyon_cinereoargenteus,
		31	Urocyon_littoralis,
		32	Ursus_americanus,
		33	Vulpes_vulpes;
	TREE 'carnivoreST bestEstimate++' = ((((((((1:7,29:7)17:4.5,(14:4.7,15:4.7)19:6.8)16:0.4,((9:11.600000000000001,26:11.600000000000001)23:0.1,8:11.7)22:0.2)15:3.7,13:15.6)12:0.7,((22:2.9,23:2.9)47:3.2,24:6.1)45:10.2)11:36.7,((3:12.2,25:12.2)54:19.599999999999998,(((4:11.3,(6:10.8,((10:7.2,11:7.2)100:1,12:8.2)97:2.6)90:0.5)87:0.30000000000000004,18:11.600000000000001)85:15.399999999999999,28:27)83:4.8)50:21.2)9:0.2,19:53.2)8:11.7,(((32:6.3,16:6.3)127:41.5,((2:35,(7:31.6,27:31.6)135:3.4)134:0.7,17:35.7)133:12.1)124:13.4,((5:16.1,((20:15.9,33:15.9)259:0.1,21:16)258:0.1)238:0.2,(30:1.1,31:1.1)270:15.2)237:44.9)123:3.7)7:40.8;
END;
